# Supplementary material for: The fitness of an introgressing haplotype changes over the course of divergence and depends on its size and genomic location
Source: PLoS Biol. 2023 Jul 17;21(7):e3002185. doi: 10.1371/journal.pbio.3002185 (PMC10374083; doi:10.1371/journal.pbio.3002185)
Supplement: S1 File — Files include a Mathematica notebook to generate Figs 2 and 3, S1, S2, S3, and S5 Figs. The archive also includes data files and R code to generate Fig 4 and S6 Fig. (ZIP) [file pbio.3002185.s007.zip]

Archive with 11 entries (11 files):
- README.md
- melanogaster_analysis.R
- MathematicaFiguresCode.nb
- true_pops_fst.txt
- true_pops_dxy.txt
- OOA1_OOA2_West_localFstats__20_20.txt
- genetic_map_comeron2012_dm6_chr2L.txt
- genetic_map_comeron2012_dm6_chr2R.txt
- genetic_map_comeron2012_dm6_chr3L.txt
- genetic_map_comeron2012_dm6_chr3R.txt
- genetic_map_comeron2012_dm6_chrX.txt
