# Supplementary material for: The fitness of an introgressing haplotype changes over the course of divergence and depends on its size and genomic location
Source: PLoS Biol. 2023 Jul 17;21(7):e3002185. doi: 10.1371/journal.pbio.3002185 (PMC10374083; doi:10.1371/journal.pbio.3002185)
Supplement: S1 File — Files include a Mathematica notebook to generate Figs 2 and 3, S1, S2, S3, and S5 Figs. The archive also includes data files and R code to generate Fig 4 and S6 Fig. (ZIP) [file pbio.3002185.s007.zip › README.md]

# fitness_of_introgression
 scripts and data files for "The fitness of an introgressing haplotype"


The Mathematica notebook contains all code used to generate figures for the paper when illustrating the model, while melanogaster_analysis.R contains the functions used to analyze the data. The data includes f_d calculations from Dsuite, as well as Fst and Dxy calculations from pixy on individuals showing no mixed ancestry, and finally the genetic map from Comeron et al 2012. 
