# Supplementary material for: The fitness of an introgressing haplotype changes over the course of divergence and depends on its size and genomic location
Source: PLoS Biol. 2023 Jul 17;21(7):e3002185. doi: 10.1371/journal.pbio.3002185 (PMC10374083; doi:10.1371/journal.pbio.3002185)
Supplement: S1 File — Files include a Mathematica notebook to generate Figs 2 and 3, S1, S2, S3, and S5 Figs. The archive also includes data files and R code to generate Fig 4 and S6 Fig. (ZIP) [file pbio.3002185.s007.zip › MathematicaFiguresCode.nb]

(* Content-type: application/vnd.wolfram.mathematica *)

(*** Wolfram Notebook File ***)
(* http://www.wolfram.com/nb *)

(* CreatedBy='Mathematica 12.3' *)

(*CacheID: 234*)
(* Internal cache information:
NotebookFileLineBreakTest
NotebookFileLineBreakTest
NotebookDataPosition[       158,          7]
NotebookDataLength[   3691823,      67445]
NotebookOptionsPosition[   3687971,      67380]
NotebookOutlinePosition[   3688398,      67397]
CellTagsIndexPosition[   3688355,      67394]
WindowFrame->Normal*)

(* Beginning of Notebook Content *)
Notebook[{
Cell["\<\
The code to reproduce figures in the manuscript. 

Figure 2:\
\>", "Text",
 CellChangeTimes->{{3.8726884280189705`*^9, 3.8726884427158494`*^9}, {
  3.894009415199671*^9, 
  3.8940094171794586`*^9}},ExpressionUUID->"828fd888-078c-40d2-aa73-\
e8964426ef3e"],

Cell[CellGroupData[{

Cell[BoxData[{
 RowBox[{
  RowBox[{"\[Sigma]exact", "[", 
   RowBox[{"x_", ",", "f_", ",", "eb_", ",", "ew_", ",", "b_", ",", "s_"}], 
   "]"}], ":=", 
  RowBox[{
   RowBox[{
    SuperscriptBox[
     RowBox[{"(", 
      RowBox[{"1", "+", "s"}], ")"}], 
     RowBox[{
      RowBox[{"x", "*", 
       RowBox[{"(", 
        RowBox[{"1", "-", "f"}], ")"}]}], "+", 
      RowBox[{"(", 
       RowBox[{"b", "-", 
        RowBox[{"x", "*", "f"}]}], ")"}]}]], "*", 
    SuperscriptBox[
     RowBox[{"(", 
      RowBox[{"1", "+", "ew"}], ")"}], 
     RowBox[{
      RowBox[{"Binomial", "[", 
       RowBox[{
        RowBox[{"x", "*", 
         RowBox[{"(", 
          RowBox[{"1", "-", "f"}], ")"}]}], ",", "2"}], "]"}], "+", 
      RowBox[{"Binomial", "[", 
       RowBox[{
        RowBox[{"b", "-", 
         RowBox[{"x", "*", "f"}]}], ",", "2"}], "]"}]}]], "*", " ", 
    RowBox[{
     SuperscriptBox[
      RowBox[{"(", 
       RowBox[{"1", "+", "eb"}], ")"}], 
      RowBox[{
       RowBox[{"(", 
        RowBox[{"b", "-", 
         RowBox[{"x", "*", "f"}]}], ")"}], "*", 
       RowBox[{"(", 
        RowBox[{"1", "-", "f"}], ")"}], "*", "x"}]], "/", 
     RowBox[{"(", 
      RowBox[{
       SuperscriptBox[
        RowBox[{"(", 
         RowBox[{"1", "+", "s"}], ")"}], "b"], "*", 
       SuperscriptBox[
        RowBox[{"(", 
         RowBox[{"1", "+", "ew"}], ")"}], 
        RowBox[{"Binomial", "[", 
         RowBox[{"b", ",", "2"}], "]"}]]}], ")"}]}]}], "-", 
   "1"}]}], "\[IndentingNewLine]", 
 RowBox[{
  RowBox[{"\[Sigma]app", "[", 
   RowBox[{"x_", ",", "f_", ",", "eb_", ",", "ew_", ",", "b_", ",", "s_"}], 
   "]"}], ":=", 
  RowBox[{"(", 
   RowBox[{
    RowBox[{"s", "*", 
     RowBox[{"(", 
      RowBox[{
       RowBox[{"x", "*", 
        RowBox[{"(", 
         RowBox[{"1", "-", "f"}], ")"}]}], "-", 
       RowBox[{"f", "*", "x"}]}], ")"}]}], "+", " ", 
    RowBox[{"ew", "*", 
     RowBox[{"(", 
      RowBox[{
       RowBox[{"Binomial", "[", 
        RowBox[{
         RowBox[{"x", "*", 
          RowBox[{"(", 
           RowBox[{"1", "-", "f"}], ")"}]}], ",", "2"}], "]"}], "-", 
       RowBox[{"x", "*", 
        RowBox[{"f", "/", "2"}], "*", 
        RowBox[{"(", 
         RowBox[{
          RowBox[{"2", "b"}], "-", 
          RowBox[{"x", "*", 
           RowBox[{"(", 
            RowBox[{"1", "-", "f"}], ")"}]}], "-", "1"}], ")"}]}]}], ")"}]}], 
    "+", 
    RowBox[{"eb", "*", 
     RowBox[{"(", 
      RowBox[{"b", "-", 
       RowBox[{"x", "*", "f"}]}], ")"}], "*", "x", "*", 
     RowBox[{"(", 
      RowBox[{"1", "-", "f"}], ")"}]}]}], ")"}]}], "\[IndentingNewLine]", 
 RowBox[{
  RowBox[{"A", " ", ":=", " ", 
   RowBox[{"Plot", "[", 
    RowBox[{
     RowBox[{"{", 
      RowBox[{
       RowBox[{"\[Sigma]exact", "[", 
        RowBox[{"x", ",", "0", ",", 
         RowBox[{"-", 
          RowBox[{"10", "^", 
           RowBox[{"-", "4"}]}]}], ",", 
         RowBox[{"10", "^", 
          RowBox[{"-", "3"}]}], ",", "30", ",", 
         RowBox[{"-", 
          RowBox[{"10", "^", 
           RowBox[{"-", "2"}]}]}]}], "]"}], ",", 
       RowBox[{"\[Sigma]exact", "[", 
        RowBox[{"x", ",", "0", ",", 
         RowBox[{"-", 
          RowBox[{"10", "^", 
           RowBox[{"-", "4"}]}]}], ",", 
         RowBox[{"10", "^", 
          RowBox[{"-", "3"}]}], ",", "60", ",", 
         RowBox[{"-", 
          RowBox[{"10", "^", 
           RowBox[{"-", "2"}]}]}]}], "]"}], ",", 
       RowBox[{"\[Sigma]exact", "[", 
        RowBox[{"x", ",", "0", ",", 
         RowBox[{"-", 
          RowBox[{"10", "^", 
           RowBox[{"-", "4"}]}]}], ",", 
         RowBox[{"10", "^", 
          RowBox[{"-", "3"}]}], ",", "90", ",", 
         RowBox[{"-", 
          RowBox[{"10", "^", 
           RowBox[{"-", "2"}]}]}]}], "]"}], ",", 
       RowBox[{"\[Sigma]exact", "[", 
        RowBox[{"x", ",", "0", ",", 
         RowBox[{"-", 
          RowBox[{"10", "^", 
           RowBox[{"-", "4"}]}]}], ",", 
         RowBox[{"10", "^", 
          RowBox[{"-", "3"}]}], ",", "120", ",", 
         RowBox[{"-", 
          RowBox[{"10", "^", 
           RowBox[{"-", "2"}]}]}]}], "]"}], ",", "0", ",", 
       RowBox[{"\[Sigma]app", "[", 
        RowBox[{"x", ",", "0", ",", 
         RowBox[{"-", 
          RowBox[{"10", "^", 
           RowBox[{"-", "4"}]}]}], ",", 
         RowBox[{"10", "^", 
          RowBox[{"-", "3"}]}], ",", "30", ",", 
         RowBox[{"-", 
          RowBox[{"10", "^", 
           RowBox[{"-", "2"}]}]}]}], "]"}], ",", 
       RowBox[{"\[Sigma]app", "[", 
        RowBox[{"x", ",", "0", ",", 
         RowBox[{"-", 
          RowBox[{"10", "^", 
           RowBox[{"-", "4"}]}]}], ",", 
         RowBox[{"10", "^", 
          RowBox[{"-", "3"}]}], ",", "60", ",", 
         RowBox[{"-", 
          RowBox[{"10", "^", 
           RowBox[{"-", "2"}]}]}]}], "]"}], ",", 
       RowBox[{"\[Sigma]app", "[", 
        RowBox[{"x", ",", "0", ",", 
         RowBox[{"-", 
          RowBox[{"10", "^", 
           RowBox[{"-", "4"}]}]}], ",", 
         RowBox[{"10", "^", 
          RowBox[{"-", "3"}]}], ",", "90", ",", 
         RowBox[{"-", 
          RowBox[{"10", "^", 
           RowBox[{"-", "2"}]}]}]}], "]"}], ",", 
       RowBox[{"\[Sigma]app", "[", 
        RowBox[{"x", ",", "0", ",", 
         RowBox[{"-", 
          RowBox[{"10", "^", 
           RowBox[{"-", "4"}]}]}], ",", 
         RowBox[{"10", "^", 
          RowBox[{"-", "3"}]}], ",", "120", ",", 
         RowBox[{"-", 
          RowBox[{"10", "^", 
           RowBox[{"-", "2"}]}]}]}], "]"}], ",", 
       RowBox[{"\[Sigma]app", "[", 
        RowBox[{"x", ",", "0", ",", "0", ",", "0", ",", "120", ",", 
         RowBox[{"-", 
          RowBox[{"10", "^", 
           RowBox[{"-", "2"}]}]}]}], "]"}]}], "}"}], ",", 
     RowBox[{"{", 
      RowBox[{"x", ",", "0", ",", "30"}], "}"}], ",", "\[IndentingNewLine]", 
     RowBox[{"PlotStyle", "\[Rule]", 
      RowBox[{"{", 
       RowBox[{"Red", ",", "Red", ",", "Red", ",", "Red", ",", 
        RowBox[{"{", 
         RowBox[{"Thin", ",", "Dashed", ",", "Black"}], "}"}], ",", 
        RowBox[{"{", 
         RowBox[{"Dashed", ",", "Red"}], "}"}], ",", 
        RowBox[{"{", 
         RowBox[{"Dashed", ",", "Red"}], "}"}], ",", 
        RowBox[{"{", 
         RowBox[{"Dashed", ",", "Red"}], "}"}], ",", 
        RowBox[{"{", 
         RowBox[{"Dashed", ",", "Red"}], "}"}], ",", 
        RowBox[{"{", 
         RowBox[{"Dashed", ",", "Black"}], "}"}]}], "}"}]}], ",", 
     RowBox[{"AxesOrigin", "\[Rule]", 
      RowBox[{"{", 
       RowBox[{"0", ",", 
        RowBox[{"-", "0.4"}]}], "}"}]}], ",", 
     RowBox[{"PlotRange", "\[Rule]", "Full"}]}], "]"}]}], 
  ";"}], "\[IndentingNewLine]", 
 RowBox[{
  RowBox[{"B", " ", ":=", " ", 
   RowBox[{"Plot", "[", 
    RowBox[{
     RowBox[{"{", 
      RowBox[{
       RowBox[{"\[Sigma]exact", "[", 
        RowBox[{"x", ",", "0", ",", 
         RowBox[{"-", 
          RowBox[{"10", "^", 
           RowBox[{"-", "4"}]}]}], ",", 
         RowBox[{"10", "^", 
          RowBox[{"-", "3"}]}], ",", "30", ",", 
         RowBox[{"-", 
          RowBox[{"10", "^", 
           RowBox[{"-", "2"}]}]}]}], "]"}], ",", 
       RowBox[{"\[Sigma]exact", "[", 
        RowBox[{"x", ",", "0.1", ",", 
         RowBox[{"-", 
          RowBox[{"10", "^", 
           RowBox[{"-", "4"}]}]}], ",", 
         RowBox[{"10", "^", 
          RowBox[{"-", "3"}]}], ",", "30", ",", 
         RowBox[{"-", 
          RowBox[{"10", "^", 
           RowBox[{"-", "2"}]}]}]}], "]"}], ",", 
       RowBox[{"\[Sigma]exact", "[", 
        RowBox[{"x", ",", "0.25", ",", 
         RowBox[{"-", 
          RowBox[{"10", "^", 
           RowBox[{"-", "4"}]}]}], ",", 
         RowBox[{"10", "^", 
          RowBox[{"-", "3"}]}], ",", "30", ",", 
         RowBox[{"-", 
          RowBox[{"10", "^", 
           RowBox[{"-", "2"}]}]}]}], "]"}], ",", 
       RowBox[{"\[Sigma]exact", "[", 
        RowBox[{"x", ",", "0.5", ",", 
         RowBox[{"-", 
          RowBox[{"10", "^", 
           RowBox[{"-", "4"}]}]}], ",", 
         RowBox[{"10", "^", 
          RowBox[{"-", "3"}]}], ",", "30", ",", 
         RowBox[{"-", 
          RowBox[{"10", "^", 
           RowBox[{"-", "2"}]}]}]}], "]"}], ",", "0", ",", 
       RowBox[{"\[Sigma]app", "[", 
        RowBox[{"x", ",", "0", ",", 
         RowBox[{"-", 
          RowBox[{"10", "^", 
           RowBox[{"-", "4"}]}]}], ",", 
         RowBox[{"10", "^", 
          RowBox[{"-", "3"}]}], ",", "30", ",", 
         RowBox[{"-", 
          RowBox[{"10", "^", 
           RowBox[{"-", "2"}]}]}]}], "]"}], ",", 
       RowBox[{"\[Sigma]app", "[", 
        RowBox[{"x", ",", "0.1", ",", 
         RowBox[{"-", 
          RowBox[{"10", "^", 
           RowBox[{"-", "4"}]}]}], ",", 
         RowBox[{"10", "^", 
          RowBox[{"-", "3"}]}], ",", "30", ",", 
         RowBox[{"-", 
          RowBox[{"10", "^", 
           RowBox[{"-", "2"}]}]}]}], "]"}], ",", 
       RowBox[{"\[Sigma]app", "[", 
        RowBox[{"x", ",", "0.25", ",", 
         RowBox[{"-", 
          RowBox[{"10", "^", 
           RowBox[{"-", "4"}]}]}], ",", 
         RowBox[{"10", "^", 
          RowBox[{"-", "3"}]}], ",", "30", ",", 
         RowBox[{"-", 
          RowBox[{"10", "^", 
           RowBox[{"-", "2"}]}]}]}], "]"}], ",", 
       RowBox[{"\[Sigma]app", "[", 
        RowBox[{"x", ",", "0.5", ",", 
         RowBox[{"-", 
          RowBox[{"10", "^", 
           RowBox[{"-", "4"}]}]}], ",", 
         RowBox[{"10", "^", 
          RowBox[{"-", "3"}]}], ",", "30", ",", 
         RowBox[{"-", 
          RowBox[{"10", "^", 
           RowBox[{"-", "2"}]}]}]}], "]"}]}], "}"}], ",", 
     RowBox[{"{", 
      RowBox[{"x", ",", "0", ",", "30"}], "}"}], ",", "\[IndentingNewLine]", 
     RowBox[{"PlotStyle", "\[Rule]", 
      RowBox[{"{", 
       RowBox[{"Red", ",", "Red", ",", "Red", ",", "Red", ",", 
        RowBox[{"{", 
         RowBox[{"Thin", ",", "Dashed", ",", "Black"}], "}"}], ",", 
        RowBox[{"{", 
         RowBox[{"Dashed", ",", "Red"}], "}"}], ",", 
        RowBox[{"{", 
         RowBox[{"Dashed", ",", "Red"}], "}"}], ",", 
        RowBox[{"{", 
         RowBox[{"Dashed", ",", "Red"}], "}"}], ",", 
        RowBox[{"{", 
         RowBox[{"Dashed", ",", "Red"}], "}"}]}], "}"}]}], ",", 
     RowBox[{"AxesOrigin", "\[Rule]", 
      RowBox[{"{", 
       RowBox[{"0", ",", 
        RowBox[{"-", "0.4"}]}], "}"}]}]}], "]"}]}], 
  ";"}], "\[IndentingNewLine]", 
 RowBox[{"GraphicsRow", "[", 
  RowBox[{"{", 
   RowBox[{"A", ",", "B"}], "}"}], "]"}], "\[IndentingNewLine]"}], "Input",
 CellChangeTimes->{
  3.8726885039769645`*^9, {3.8726885449374647`*^9, 3.8726887871751595`*^9}, {
   3.872688828173475*^9, 3.8726890144012847`*^9}, {3.8726890455384693`*^9, 
   3.872689051826767*^9}, {3.8726890860827036`*^9, 3.8726891127497873`*^9}, {
   3.8726891587689314`*^9, 3.872689161538224*^9}, {3.8726892114196386`*^9, 
   3.8726892360174675`*^9}, {3.8726998278125935`*^9, 
   3.8726999307723813`*^9}, {3.8727004338962364`*^9, 3.872700466743904*^9}, {
   3.872700501178754*^9, 3.872700527622013*^9}, {3.872700599182864*^9, 
   3.8727006149127693`*^9}, {3.8727006701405616`*^9, 3.872700731180255*^9}, {
   3.8727007991616306`*^9, 3.872700822300624*^9}, {3.873188355298662*^9, 
   3.87318835580348*^9}, {3.880450972016495*^9, 3.8804510099690247`*^9}, {
   3.8862594221517534`*^9, 3.8862594870409536`*^9}, {3.8874587840564127`*^9, 
   3.8874588076663265`*^9}, {3.887458851195257*^9, 3.887458852664589*^9}},
 CellLabel->"In[6]:=",ExpressionUUID->"929db4a7-99b6-44c2-ac41-e622442cec1f"],

Cell[BoxData[
 GraphicsBox[{{}, {InsetBox[
     GraphicsBox[{{{}, {}, 
        TagBox[
         {RGBColor[1, 0, 0], AbsoluteThickness[1.6], Opacity[1.], 
          LineBox[CompressedData["
1:eJwV13lcTF8bAPARki1RakratMzMnWqSUqnmiZRKKkRFmbQISUIiNIUWhRQJ
YVq1aDX36pfljLJHRqERarSQQoukUL3n/Wvm+zmd5z7nmXOfc9LeunttkAyN
RlOYRKP9/3O49ekD3eQ8W/xV8FZsd+/1VfpBO0kclyZ1Lv/nqYVg/sutdEka
l8ZXmkqs56BI9+LmyZIcLk3wNfSuO6C5P1TSRpuruDQLb/VxJ3fUdmfN7qHm
Wi7tpn3YWWsectDt+TjQ3MjlR6qNibXD0Wjz0vP9ze1cPiL+mb+LQXUrrue9
yvnJpfm/1DXQTkXqbf993soe42qtkpQprb+AlEK3FE9bMRng582lvuNXUJqJ
w+01nnLAcZx1OCIoB73L5IgGFGZDeG1dZ61fPkrOi3kpozoXFBiChA3+hUjl
XEdS+hVFkPKOnSzULEEJ651sG4fnA2dEfpNWTCnaa5m95WkcHXhjuYcEreXI
vu/PobAONRCwTh1g/KxAsdYe/moWC0EqFV/+8b4SWZVdFB5FmsDxlT4yElWh
0JEB/pPZ2tB/ZTn73NGbaJRQaDX01AEOSXamLxEi65IbgoyMRcALHp/5tEGI
3muVXFt5eREU6iWUt4iF6FBG0dWha9hXt03pbRSiW7EFWWuLFoEgZ23ttGYh
WuwlyJS/g/277oxJmxAxp55Ljf+0CEJqLkY59AmR8pZofiRbF6q3qN/dL0+i
gXnOvA21ugDmF5p7V5FIEqoj3vFYFyym19e9dCaR6NEfbsxzXdBaVM6oWk2i
1EMlmoVvdYF3oXRzhDuJOO2z2kZ7dKH7YUKYdCOJwipf+l5R1AOaW43d3mAS
9bh5buoM1INUOXHn3jgSNRYZ1o9s14OKs1kj+sdJVDNZdtns3XoQZWIeLzlB
oqRblJr5QT2wcB+UX5pEIoYmvSXhlB5kCg40fzpDom0/WrwISg9CnHpcfmSR
qDOFtyFimj5IHh39007i5/ewdTiz9MHi7798l1sk+u04+v27gj5UBIaMV1WT
aMbktBPb1fTBS0WTOnIb53+wTsgz1AeFo0K7yfdJdCRIX9FtHZ5/rKKhoZ5E
yrbfXhLX9KEwzql7m5REgsvVl7/m6gMo37cu+EQi5ujxbdcL9YHf/8G2o51E
1sKFEzpV+sB4r7zau4tEASw3I7WH2EMGyWY9JKpQrkqR69WHkGdugrKfJHLq
O+DUZW4ANBN559ypFFI30YiXszYAzhsrXoMshX5EPKgl7Awgce7Hr7+nUejc
sIJ1hAt228WNDjMo1DpWZDSxxQDE3y5cEctTKGLWB0XVJAPQ+pAnuaRCoUtM
aF393gAEJ3xNZBkUCt35WS1cir1f4f4ENrc0ZWN6lwFY8D4/+M2kUCfnnfhd
H3adPLODoJCRRURd8BQGKHi9C7huTKE6h7xCviEDGDVR17vMKfQtQG6vMIYB
IbzN8Zb2ON+r9nfRcQaM2OrJjGP3veNPq09iQFRaO+3+SgoNuo1e/pTOAPFe
p4TljhT6vazngXwhAwTxRtWmzhSSUXquvF2M53P3lDa4UWiKm5z/vjcMCJ/N
8Yl2p9DUk/YlMS0M4IUvOKnvQSE52l1uRicDpLQTe6PWUkj+W2lI3QgDKob/
hc7wpJDqgzM1C7WZ0E+ajX32ppDaRP0Upj4T4LtZa7QPrreVnNsSggmSc+nL
52yikEYFv8PZjAm8XRHnTTZTSDdrz6woJyZEmc8MDPSjEGffOr/GPUyg944U
xG2l0OLyM4UfI5kQQs5FE9imPfWD3dFMSIyv9IkOoJA5zz5h4gQT3PPOqIcF
UmjZarMKNv5R+DNl6+2CKdzvVGQSapn4fX74Ons7hb5udSxc9hjn69ofRNtB
oZTsA2v665kgfaxywxe7SUNyyfsNE7odAzYq7aQQT/WiKbubCRaHlFkRoRSa
7PX0nfQbEyoKPAIeYRdkjMacH8Dr3XbeQ3UX/r0UfZ6P/8Hztaxdb2MflF8Q
9Go2CySFxP2+MFwPV5eZ8fNYIG4Q51juppAoObrSSoUF/MFEyzhs2ekfxnK1
8PiEefyccAqlTb6SEWnKgv5zxVlqeyhktvyFNWGBvVjOwAdbwh9rb7NmgVQS
G5yJrTnua+zkgOd7vZgyN4JCN0Y0nizwZoHcPem9QWy3pW5hYl8WdHtaDRrs
xftlf4zSia0sUBDcatmEbfmzjfdjJwssqrXqEfYHE4VpueE4fyP5pj5sfjiU
btzPAnqRTqrGPgo9+i4YFR1lQeHdOmYU9nb2q2v7j7Eg87WHbC72rJ2THFiJ
LKjunp75HHttt39a+lkWiB7+aVmwn0Jt7TpEcB5ev/NAazF2nPa6V2pFLPDa
/imwHlufd+zAy1Kc3x6aoAc79GNHncUtFiQ6vjDTi6TQHHWlHd9vs4Ax53Aq
YFf52CvkiFjAq9wk8MEeac7bPPMZC0asyttOYl9WfiMjasDr61s0Jxvb1nNq
0b4mXB96/U8Suz3dzI0pYQFHPv/UU+wTjUG/Pn5gAU2v6sN7bMbcjMtpn1ig
VTwo/Yb93O2RneNnFsDn4Ev/sHefHv7yt4cFFQvmTJ95gELzXuifrujD9Urs
ZdOxx/s4+c+G8POmugzrYvfMW3anc5QFITfEVhzst2Yrm8bH8fqpw38ssWu9
3HroUwioXudmthy7LNp7kul0AqJKV/Wuwr50NYDuKk8AoytEfQ12/P1dxtsU
CRArVTzxwN7becAhlk5A4RqN/nXYvGlxvpcXEhB+5WbaeuzVrJR9pA4Bginh
Ff8ft3DNSH5pQIBXzDqn/8/XDRfkfGUT0D/Jz9cVWyG9+L/JiwmoiDrzzRH7
HykUL1yK83nyZRiwuyX3viy1JiCkIfiwBfbrv0/GPexwfrxZR4ywRRpN80Md
COh2kYzoYN+w+8iOdyFAy+tZ33zszMAvKwTuBGSuaPefhn0iYcCnxhPn/1DT
7Teub0Tx3z2vfQign4671YXt92Jq0o8teL32My43Ypsrqt3S2UEAbyS+6Tq2
jrlug/VuAjia0YxUbHlvo64N+whwT0obicT+fHW5YvJRAvgGzBn/3z+N91ez
8o9hO1130cG+17nBDiXi5yc5yE3GvsDauftnGh7/1jWI8H487ro/fnYmAQqi
Tq0s7PDwmCsGV3D+ijLPIrFXUen1m67jfJzOnzLAXvLuSvv+G7h+16YXjuH3
Qevf9dEzlbh+fhdtGrFH7O4YPLhNwKriaS2R2J2Bj2xbRQQ8CeuUOmCLE8Se
Iw8JEM14t3U+dtGLzmNsMV5f51RJKX4/fbxnS891EpBq5pHwHL/vDodVfpd9
xfWeJA5OxV58TVv+6Q8CLFT87q/FntFlZj02gvNdmfulEfeP2+F+mUGz2VCo
WzYiwv1HPbHc3dycDZCVSqzH/au4rLRu1IoNCnxf/6nYFm9KzO9y2bCqZro9
ifvdep1CdXsnNmTe+jNnLnbKHUG3x2Y2pC5Xqa3G/fRv/1n+rjg28GV7Tz0J
oVCiSupPTgIbBDpjqYHYyrang4eScbx5b2FiG843+eTq6PNsoMW+KeBg79A7
Rk8qZIP0uyT5WBCFWrz3VeQ1sCEx26P6qz+FQvgRi0Ka8POO/ooPxx4uCM8g
JDj/z3Yywzz8Pg6FHq76xIYno/Xj/7ZQyPl00CrREI4XvH3OX18K/Ve7Qfpe
zRAYdEnKLXyeZRKWCorbDKE7oP6LCT4fPV1epN7baQiiT+38s/j8nLfTf+6O
cPz3B0829a2hUHJx0rz7Bw3BfVNMfqErhY4yW5R2pxiCXJrw7wwXCgUaRKvW
VxqCYJs0LA2f1yaL7uoc+4fjD97fdMMSn+/LPXKNJhmB9JCndocFrvfWrkUt
U42ArqMmoGPr5szWM5ljBKuSmE9j8P2Aru1n0KZtBIX5Mk9tTXF/0Zggljka
wUjH5cMxbAo9U7Mz+3nWCAQZ3EszNfD+0SjXn3IBx1eT7ZqyEPcbnYX0+VlG
4DU3r+zfAgp9Yo3+MS/A8wc97n1RxfvRqlJ0qMYIEi26Gkrm4368SXu1TAce
/7amoncW7teXJwXMXWIM7i6vXJ3/kCjx2u71OpbG0C2rtl1xlESncz+uNLU1
hsyhRJn3v0l0seQ/hucqY/ByuV8e9Avf127v+ZG52RgUEgYGQ/pJ1Pr+00Gt
E8ZQ/bRT2eAziazUa1ON3xpDP8u0MFZMovZFuq1fW4xBfDU9fvFLfJ8l4om8
Njw+YaXU/gLfr62cH9G/4ny+OdrY4PvlAe/Gv5P+GQO/q+Zhx0MS+bjsMe1R
4IAobLh4oIZEGYmxV++Yc6DaXueKQh6J5Cfn7POP44A497zIO4JEsqNo3cBx
7LPWcunhJBr/8XFxbAIHJIZHap+FkaivRXVAkILjbb1+2mwnicRVZ3dJM7Cv
ZR8fCSBR2tbY4C0lHEg9rNNm6onvu7U8L9/XOF7Klll8cxJpxGpae+ubgLhZ
VSN0SIjK9srpfGSYgMUNQbvLoBDZBg9M8ydMIHFNjR6rX4h8XeqaQjgmEO53
2KC9V4iy5m/bGWVlAvQaZTp0CJFqcdmlC2tMoPpAYN7NV0Kk1GQz+ibSBMCq
beHBUiGarreZWvvYBELG6zSjeUJkZKNafsB3MUh9gpUFopsoonVenTPNFMQz
jA4u/VuF+n6meDplmkLI3R6WHrsKORo/uuRkuAQs6MTMNJdKdO/nsr+/G5aA
XBJ/7h5uBQpjL255FWQGFdcZzWqby5DNj8DX3tPNgZYp3CgnKUErdemus3PM
QRAr6Ba6FiEG/2RU7dKloPWw8nNadgFiBVkivZaloGB7XZAYn4uC7oUcF+6x
gH71sZ0DuwQICV4HDsy3BKntOf+H5EU0VDjx2/iWJT6ficd6NmkoQK9k+iVX
KxDJPjj/kDqBBljp5lX9VkD7nvkoWi8AVef9/fQrcRnQgpXaJ+oPcH3sF8Ey
DWug3Y6W3FY9xV2wK+E/IxH2nveNpG8md/6M0ErXjTa4fhecxeMCbt6KI4f6
vW2AlqQm06iUzV185PSK9M02oAXV7hJWNndNf8Ubib8N8Dq55OCGbG7821+j
AaHYshFFfuXZ3JGcmOWHYm3w/wdryxT9c7gty9KbCkqwrSvLfz3O5Ybsz8ty
KsPxClatSG7N5Q6XkUHfKmyAP7HgqN6vXO48HclvEwo7K653m04e10Vuofpd
EY5/p/im7pE87p3XBYFNb2xANDM/9KhpPtdZvtowUoLjr86v9HPO50ocnw7T
3+P1FGkWrPDP5w7V9Cb6SfH8uIxrC87kcw2zOaVfe/D8wIUdk3vzuXda7CJT
vuPxrKNV02UKuM5K67jG/Xg8+biZkmoBNzhh/6t9v7DnZ3gtdSzgDoniL6mM
4Pj1paNufgXcuD8XAmr+YAfEue/aX8BVWFLE9h3D6zO75HsmpYB7dVfNr4kJ
7LvR2lRuAfd/DKJF0g==
           "]]},
         Annotation[#, "Charting`Private`Tag$12506#1"]& ], 
        TagBox[
         {RGBColor[1, 0, 0], AbsoluteThickness[1.6], Opacity[1.], 
          LineBox[CompressedData["
1:eJwV13k8lNsbAHCJi8qaQqt9HeadIfs0jzV7SYSIbLlSEYVUlhLJtZQ9SbKF
LKVCOO9P0ZDKmokSpXslWSJLSr/jr5nv5/POc57znnOe84yUx8n93pwcHBx8
azg4Vj/nh9qeyV4t2I2/atQ3mzT15oqHGbCjmRx5L+KU5mQQbHrtIc6+xuQI
9VOjfldHZ/aV9q9l5zM5tM/uODdphIQnxa4t9d9ncmjWi2r/Z4c+NNicnOtv
ZnJcMBZrZXsiU9nx9zP93czIjRYaaxqC0FK/Vtp0/0dmpCFb6030RfTUqLig
K3+WKcmNzvv0XUfbPtT960H5zcyzMTiX3paDRP3dSnmM1gIRMRYwcy0fXaOZ
PrGx5wXQOiCzb6QIvc0kyBkhfphuFV9/vKoUXS2IeM0pIQxQkXxsKqMCiaV+
unL95kYQ2pv83GBLNYo9YL67e34TsAZv+ZdW3UdBOrfd2qLFgRAUmeu0qUHG
Uz/Pnvi0BapU6gYXax+iKH3bI1u0t0NtRjY9mPsx0q3IqrmAdgLb4OBZZ/ta
5L84E8nil4JMtnbw65A6tKQiNKRqLw2+o70XlrPqkX5ZeV56ugxkptlPauc+
QTMiFu4OzbIQOvz3f5rhDWg0wd3hFI88TBd9TTxv14jMp0LMP2sqQHJlAG82
TxOa8OQNqolQBLKmrm7Pgyb8PsU4Y5uVwNFzq4CJMUJfPPaU6D1XAm3NTTKa
pggl3A6xmX6hBOKVp3/ImSHUs4Od7dSnBJK3rnavsULIXSJLnTKmBEI5MydK
7RAKE9jq3cWvDJ0eLVrIA6HyxR2srU7KIHndz2AhAiGRl/KJVVPKkLfr40j+
I4RWpojC9jllGOZhp/nUIjQuotcwuqQMya+7OxXrEWp23DsuzqUCZqE/B0sa
EQoaDTGNEleBuG08ZhnPEOpdZq3YGqgAq73ggmo3QhnKx07OXlMBd7fPecwJ
hC5Zn77Mn6kCoba/TXq/IRQQEHFT4aYKSA7JBR2dQsjs0fUXh4pVIMCK5X3l
O0KLBg0Kz57geBGq954sIuTsxD+cOqoCRHLOZ39OEm2Lq9ynqUkBYz9f/RV+
EpVW3Hu6pEuBCbk3zEIBEmn3lWk2MimgIdt5y1KQRAekS7YZm1NAkhF8Ol2I
RAkNeWO2LhSA9BchshtJtDydEnk8mgLuHjKDUuIkGnAKrip4hV1sRs2XIpFv
5CkZ3x4KcHHGtmlIk2i+KCBdhU2BvO9FZCu2yJz/ufsjFNCPSWsZkyGRRaK3
GTlHAcL9lLKcPInqmh2GB7eoQqqluUeEMokyVXSENh5VBUnUkV1HJ5G95cvk
pmOq4GLV67JLHcc7dkTYL0AVNApdoquwr5ZeEflfmCrUtC4sFGiQ6ILSgOjJ
BFVITk/657ImibwUwiVeVKvC6NFlT4ouiWgyjdIXf6nCouS3dk4DEk0a2t5R
W6MGVeLPOI5hl3p8lhngVoNLHgezu7Fl8/nlaIJqMFZdt3jLkETiUocVPkip
gaRojoe6MYlWdvxR0dujBr9kTCf095CofYvBrtkUNShfv/XjgBWJOndUynNl
qIHZkb+eaFqT6I30dvFNOWqg4Wr0LgV7RHnpp2aRGmSa1S2Y2JBoUbeaPFuP
x6O0XCvcSyL5Q1JWnJ/UgOufHmfD/SSiuCUxNo6pQcf6grpr2HTP32qy39Qg
L2vY/SM249hbYdMFNZBdUxAXYYfXNzyl/8p6KkTyX2BUHyBR9I01nsIaVHD/
+ZTx3YFEcbdOHpDWoYLsXW5ZrYMkSrzz3kR9NxVyTNv3h2NnldUp2ptRoeTK
yJU1jiSqehI4melChUxB/8PcTiQaGhwJk4yhwqUIrvxxZxKNfth7jBZPhdG+
dcKyh0g0/qnRxTCJCsOBxSwX7B9fs5heWVRg9RYLd2Bv+GXLXXKPCg0LH9fl
u5BId1tzMvUNFaoKZW+oHCbRRxnZoS8DVAgISYh1wL6iclml4AMV8raZ9UZi
s3UtWsW/UEGjpjGxBzvEqXt5zS8qSJo/jA10I1ESkS17mIMAxaVXZzKwPTUs
LZ9wEqD/3qC1AXu9/r3M0zwExKFdl7ndSeRsGag+LkTAr2c+8UnYanulnfds
JGB4zaFzVdicdj2RBZsIcFG896oT+67zrleHtxDg73w8VfAIXr+/l3x7ZAjo
7DlWEIPdcbw0iZAnIPi7a9Zt7LzAQ4/+USSAg/v+ZAP2nrDGtWaqBBizo+pn
sNPjonIbNAmgeHS8sfMgkV8CvUVCh4BU14FXfti7kz99PaNHwLZya4Uo7M8Z
Jjo0IGCxyXupDLv2xrxboiEBXHrrg0jshFvFl78aE3AuTMy6F1ujmK+30JyA
kiRv6Z/YvGX1PzmtCMjkK9m+wZNE7yqOSbnbEBAZvz9sO/bFRy9PbLEjIJQ1
bLsb26H+QlqIPQHuIi2vrLGVm6gNvQcJ2HBepNwFu7slhS/JBbv6S2wodlGb
ITFxmICJmaDLMdhnX846mB8hIMDQ93MKtk1XwfkiT5x/f2vBTWypPvuCtT54
vqNJz0qw59h/vXD3JUA086nxA2zWu8czjX4E5O30kGvEDhiVYIaeJMDXdpjn
NbbxWLt3XyBeHzOSrx9bfCI8gR5MQG35ev8h7IkpyoOkM3g/5DarfcZGs+/f
ToQSkKPz2fYr9rWFRA6LcAIuZQX1TWP7LDMVis/j+fcdr/uBrftn2porEufP
2ft7CVtgbX7wkWj8PulF+b+x/1pCdjOXCPDaGDzC4YXrw+R7elQsATVyr73W
Ys+PLgsLx+P8zzymcGNPDUjM5CUQICSoqvMX9linVieRRIDZHDV+1cOt9pVk
CgFsBXLnqtkNQYn7UvF+LH6/xIXdeT/l+HA6AXAiTnw1Pquk0iogi4CGQDJ8
dXwy96UKRw6eb2GMzGp+talf1yXn4vks9Auu5l8dzze+8zYBGgcewxx2aaRC
W+UdAhzvyDyaxM4/Y1LCLMLzY20LGMPO9veMfV1CwHRB/omR1fflEeXjVoaf
F31Y/RY73vGWydQ9PP9pO50u7GibRtmIKgJkBSK4Wavrbzy4VvAB3t9Mzc1N
2EG6Sx9zH+J8bcOOra6vPyHWrFaLz4+gGffq+nvJ77rdVI/XH/I/3cA+IBLo
NoTwfl1ZOB6FbcWbtPtEMwFzPLMSQavrv1K+feUZPm+hoeu8sHeNjw1ubydA
3FWqzgh7c7O7o2svPu8rI1ar+1+g9oLWtzc4f0WF7f9i/1WRs/n8W3yeZ2dp
XdgLWezenCECkp9KKxViswP32b4bw/vjHcvaGLvz6AnC/ys+X3W7DZWxWa4J
gr++EaAdox0uiF1nznq5dZaAUdbD+n58vrOlwOLQbwIOHHx+0g37mthhpa9/
cD7i1nFM7Hj+c7zhnDSoUdr/eQd2+NLj1mweGkwX9vsP4nrj0kU1GhCmwTmp
xmpL7B1RO/Wd5GlADtmI8OF6VhHEK/1eEf8+Zi0M4Xq422eG54gKDSgX52rv
Y7taPu3xJWjAIuISnLBzNh09FqpLg3duh+tzXUkkUVqRnWFDA0fBZSoPrscl
ORmRW21poH95nXAXrtfaSZE+t+zw+FF7GNnYjsH76cWOeDy2SYgydvru+bZH
HjRoENIMNMT3gWgPY6nvDI6X+yV8H74/ClrkPziF0UCI21pQEFu9VrDlfTgN
4ipffOvA983+myPJnyNp8Kx1U4IpdsrRGMUf8TSQ5KqzpuH7SuBXx0HRWzSQ
zREaHcX3G5+cy6P9z2mQ/G1+/zN8f/pJMC3K2mgwXE3XOYXdzi89tLYDz/fO
v1E7sRPm/+N+2EmDX+nVuqH4/hVgBdmLDdBgrL/cXNpqtb+4Ojc4QQNRytKg
oznup6rr6d4idJiO8Xy+14hE5wpvtjaK0kF088ulL7gfeJ8V6bxZjA4BGy8k
XsTOjTaNfr6VDkKJlUM1uH+QPNDdpSRHh3PRkluEgERyC18CJrXowNFRvVyi
j+8XhkRliCsdNiw9dfHaRaIHMn8vc7rTYdv46JVh3M9or6vbk+hBh85yo9+H
sA37HYcLjtIh9WDVo324/3EIzBTuDqRDMPN3EI1GoohCsWDKZTp4hQpv7qTg
/cm/WWekgg5xvq2jUbj/sp/zjvGvpkOHwOHef3F/NjDwsGvhAR0yJQb4LLFH
i+39BOrowNILMhXG/d2iQdoNvad0ILh6udN24Pp8RnQlrR/nZ5SeHSZBolND
Ik8tONRh+NF17se4v2S1ujSWcqoDV7ZhohD2jsqix+u41YG3xC/4b9yPtkfo
lrfzqQPH5BYniQ0kkpbySLPYqA4NyuUXA/lI1OVZfdRCXh1Er/EeWstFIuLL
3g0WVji+ev6y0wxCU7MJ9uaZ6hBwN+m5Gi7f79i3HW5mq0Oc5eOUzCaE2hsf
HZzJUQfHwEWpNbgfL4gddsq6rQ5C98tTX9XhfnmrxuEvpXj8Fqlm5wcItRgO
+lxpVIdkhp2WdhFCN1KUQts+qkOV/HFnnqsI7aG2ZpurakDnPYepuX0INc3q
LS+80oDQ7+r7pv/XhE5Q6ANd3ruAVRPf763QhBiTXr1OfJqQ+Z//6bu+jchE
VtyaP18T8khOh6S8BqQYGR/arKUFjuP2mlefP0HK3jpIbkALzCTPXk18Vo+8
m3wv1QRq4/rrpebfgBPO6/Wa2aQDyZe2KvrF1KK5kj8L1Mc6oHjOqyZf9zHy
lCvjy7bWBe34QurK5EM0o3xd8/60LoTenhHoOF6DaguWR37E6UHAu9aVum/3
kbOxDOjt0Ad2Da/skGs12no8tk6N1Aeyz7WsS7oSbVrnX219kAGS2krpF1LL
UIHR+bPTTthbNP0pl8oQ/Xyi0XUXBnBkiDq+CSpDNtNVfewjDKjqenNyh10Z
uvzmx5KnPwOIG65pEcJlaDE/wvBsFAPcTfBJ/qcUDehd7ykqw/HmLubkRN9F
vqcLcswr8PPG30I7Au+i+YqH3hNVDBi2OO+26H4XiUizF2iPGCD0NM3cmHkX
WfJu39ZIMiBSwiC2fLkENfQWefX04XwOzR9oCipBFgK1qmfYDMgTkCiu8ChB
7D1t8+KDOP5V39/ZtiVorv5r3OFhBpA/1j88Si1BqreJe1/GGbDPp9uka7wY
NQwYnEn4xsD/T9sqbr8tRhaidkzqNAMg7D/xE6xi5BN7uiv4B473XXjqZ2Ex
miMvZ4st4nyHDzk/SS1G0T8zPOt/4ng/TVtCLhYjIY27FNffOP+SQCpxqhjl
Hq//8ecPAwI0zmaOuhej/wP/wxh7
           "]]},
         Annotation[#, "Charting`Private`Tag$12506#2"]& ], 
        TagBox[
         {RGBColor[1, 0, 0], AbsoluteThickness[1.6], Opacity[1.], 
          LineBox[CompressedData["
1:eJwV1nk8VO0XAHCVCm0qIqkIRYqZuTNja3KkjVQIIbJEhlRCSBSS/VWI5FXR
TyqKSFlSz1jmhhTKMnkliUohSqH1d/pr5vt57j3PuedZlV0PW7pPFRMTk5wi
Jvb391t3fa1qfM56/KtYUGLysPWS/DEjUYSh2O0v7TuTVxGQbXKVFyUbir3n
G608q0MCzPM6pomuGIpNHLyqlLCFzB+WS57sKDYUu6ki4EXuJq8qdxwe66g2
FPPu25zs70E2q354OdrxzDAsc8+ks3UgmezQSR3p6DUUKCTM8JWLJjXG13Ja
rnwx7Jn+plAj6jxRfFX+1nXNL0PzpK0mlUuyiYy3U95M42kg/dBpUFEplyQz
N9/fYS0BPkN5fgLLfPIinSEYlZ4DYbctFa2+FJL4nJNNUxfPh/TEro/KjsVE
7tyb2JSLC2EkSdPG93wJibYyWf/smyzEWPm0bEm6R/z0sp3qI+Rhoqh77tCF
MrLx0/fgQ28UoNne3dNtfwUJX2fhoqC7FPgLs/WtFlQS/YILJSfIcrCNkJ7o
q3tAvCdGw+rmKAPssW/yMiVkUlO6e631CrDSVrYI8RSQdfk3s9LSVIAvlRCZ
trSKjC4wdbapVgWBg8aLiIoq0pfgbOM7cyXwzwx4dNlWE5NPgSb93FXQc6pM
veR1NRncJ+FXclIdsqacl9PxqsF6yk2NrtaAzJaFr0701ZAFT1Ym3v60GhKC
Evs5ZrVEMabQnMtdA4xB/2WhRbUkXVNPeqHHWnBu7IC86ULSoGDE+ZKkBWcn
RAbxO4REX7H6rHa7Nj4vMulPFpJeFdXugU5taHSJOtiUIiSxmlGaOa+0weyu
xHjZOSER6ZvS8gPaIJ7/r0FcmpAE2j37MeWnNkjo8ePVMoTEftsR6oM0A1RP
/t5qmC0kaTHhlyq56Lh8mz8FQjJ32hV/lwgGOASKoovrhGTGJNk1GsmASqU9
l6LqheT38EtWeDQDbuu3idk3CMmnzsWjWQkMEB0S3Pj9WEiai5MO9qQxILLp
bbxhk5Aku4bvd8pngHnwzNTLbUKyqNrZ1rGVAWabQ9tFr7G/shM6Q+0MqKt4
6JfWi/0VZC4KfcEAcQhw3PVGSMYviFozuxng72Kz6HEfft8Rc4uu9wxoDt2w
rPidkGQog+meX5iP9ffYvUNCsix8+Tq7lUyMVzjAmBCSAj+JFS/VmRD2qlO6
Db1+/+hMF00muGl6xAdNConjtprnfAYTVP9XGPzgu5BkynocCNJnQskGmw2G
v4RkcV5BxvkdTNj6NStoxVSayDznTbYFMGFk/t1Uj1k0yRGufGV3jAmKQQ1a
39BU2Tzhy+NMMF94aUnkbJpYXnx9tj8M+78VN3JxDk2SPE6rf41jwqBSbXT9
PJrM/dm4W+YyE/j3px4Sk6GJpJrDPctHmL+DrebQEpp4LTY0za9ngvgpOeW9
ijRpmLOie1oj5msB4U/RCd/eTb/bzATbne1ht5ZivDo/a7lOJsiwtoS6LafJ
ggPxY/8NMqH1QJP3vRU0USyqYLkvYEHMv4msD+o0Cbl6kX4gw4Kx1I9BWzVo
8vJCmP0iORb4tL3XyEVfitgc8WgJC1TNGx47raaJktWzFg01FmQN7ZrXqEkT
tfEBn2EdFpTwm9JitGiixVtcGOjIgtvNlkVJFE3uqHj+mOrMgvTSwLw3aF2p
8i2Jrixg/FAbY7NpsqHDtifHA9vfqh5rQ9scSZ//7AgLcnI7TOZyaXLyqpz/
mijMz995ppMuTcQTPASlMSwQX9oimYuO8y2dbRzPAvmGXodB9DnD3VftzmJ+
V4fHAvRocv1FWntUBgtGhE8GT+nTpHnOIr3XBSyQyKr/GbKOJtZj7qe9izDf
ybeS5ejOzrst43dYoJte7jGG7rtm7TW3nAVsg1OynjyaTBil/mtQw4LI2Ed6
putpohwg8zu1A+tzRjz3oyFNch3cTJU7WVA3a/KhItBkjXFJ2s0uFvzMuaO+
Hc2VttKuec0CGDwxnI82zUtxHvmI/W2NNnYxoolv94IaUzEKQjqXy+RvoEkd
7fAgbyoFtXcEd5+ilxXmlkpNp0Bev/LhKLrhpP7NBkl8Pk84g2tMkxXKrqmm
CykQzWUdLkUHSd48kydLgbpt2bZ29NPRr7FS8hRsrb14ZgwdXB17okGRgsrZ
Mdu1N9KkZV+Rh+lKCmJk3mdfRK80++GSp06BIvdoeSk6hL3JQUqTgo2m7rot
aPXpL8wbtDH+FB/vqZtoEpYrpm+qR4HuYoNbjuj2RFN2ngEFYRYf//ii1wSe
05JaT8H73CkV0WjRFnWVhg0UOM91dStEMwZ2zjY1w/5+fU8aR0e1XJiRt4MC
N+f+5RKbadJV/kZMyoKCzP26svLomLjAr/XWFAweXMzlort9qz5p2GI9Rq+5
bESz98z6EGuP9VDMGrNA92he7jZxouDnrqfmB9BcmQHRDRcKrJ6IKwSiE36y
nku6UcBuuGoage7tC3niuR99vKg3Aa37hH5Uz6egcY56bxo68a50tcYBCm7e
kjTJQvddtK+MPUgB45SN3A302UPDt018KWh2Z30oQ7+10c2/4Y/1L60aJuh1
hhFXJQMpiHxUaU+jk1c1XvY8RgG/WEWrEf1+3qKM+uMUqCZ947eg1084ndM4
QcHZYM6sdvS5nhuJsWEUOET0yHSiP9R9iRmIwPGoGD/9Eg1FvFMmp/F7Gcf3
9qDTLkSH3oimQPqL16Ve9GB4S6BkHAUyUo829aE3eC3x9UygwD/0jFU/Ot3S
3bs+EfO1qG3462H9wv0aSZhPjPv1v96oMukcm0JBn5Lf0N/3M2YZ7xlIpaBO
fujCG/SnLwnWJukUjHk+v/X67/iJsm0uZlCgtMtC5xW64cG93aOZFAjatbS6
0KVXHttuuozz6/2BZBE6J7rH7kI2BWVBEm6tf+vj/dV+6H8UZAWI/68JfdJC
ysEoF8fnqdPOBrQ3d7lj6nUcT08Fz1q0/RL23oE8Cry12SMP0FvFTJx4t3B+
T7/Vdw/N6Xd0TiqkIOhp5OZC9IoGX5f+IgrMve7LXkNLF0a76pX8HS9zy0vo
XymZ+/65h+N1duPPc3/rHVTk9roMx7cpbWE8Wrjhv/2xD3D+dVjHHUUXrxrx
eElwfmyuHvBEZ82e7smsxvnNT7jniA5u1zrwgsb8vuqmG6P5942919ZTsGZM
4RYHbZ1lezD8MQUSjXbaq9AMr4jDGs04/xcOHf+7HpbtPO8T+oyC9GlGmydw
vcxi3zzS0or1eDIS+g799leb37EXFPg8d+XUov9N0giq78Xv9YupDUDHBKw/
trQfx2fmnUkXdMCeXcFH3mE+4jqZZmhztdCQxYP4frOJhhJ6RnlzmOdXnG9u
Z/cJcP2PXewPfzCO9fl5fNo19OuI7xHzv+N6/fxA+h90pZnq6fLf6C3GfrvR
R3oCYyUl2BCivcW2H/efvcKEOEcpNri5v3B9hDbLy44vms0Gq90PO6+jV/o/
/sduPhsaD59Y4IXumrk8+YYCtk/WZffj/rdFm84wWcsGCcEswyrcP21nbLVq
1mZDiaZdTRra62X9nN0sNoiXvss4gE6MfxLmpoPxumqNF6Lb37XuP2nEhjBf
jxB73I/dst6w7lpjPNdTMXW4vwcEug8a2LJB1TcIUtAxO95drbZng1j35W2O
6Js/P8g3O2H8nPA9n/B8+GL7+fcHTzaUafm5zEJHzJ/yWOkEGyaiZKerGOB6
fR8ReS2MDVmrbn3qxfMol4iv1zrFhmZp97VX0A0HJYoMYtjgXcO4sgw9v2He
eZtk7E9N5sg8PM+yIpbtS8hlg0/dmyvNeD4+/GLwY/wp1m+pwKyFSZPsxlLX
XS1sOGcm3BOOjrxKNRQ8Z8Pt2WqtDLTJbs0L7iLMr3tYLJFBk9YKBZ3nr9lQ
mXra1Egb53P4pG/BGL5/9HRm/BqaLJIu/eCmwAHpOSHMwpU0mXzPshQocmDw
lYSnGbqrqqB8yXIO3PQRSA6oYf9+uTHPVDgQo34jSgm9piN1JazlQOYw81CM
Cu4vl/xdlwAH+CezPhso0eTQGlZnizsHrl/1qmUupsnRcYXvTnwOTMyyp4rl
8bypnqYw7MWBrsKaESY63rbNTsqHA0qXf9hoy+H5Hhn0YkMwB9L/u9esLIv7
dddD0Z1EzM9dNrBfGu8T/2zrSC3lgBvrbMi7mTRxtGWPq1RwQL0t564F2k1l
qVxxJcYL71p3fwZN/MqHbZ5WcWBkxQ1OwnTcv/uT2mc0ohe5NatNw/HhidoC
ezigGFJ+Tee3kPCG3VrtJLkgzR151PYF77f3t1ypnMWF2ZbnNDjo4ejVPsvn
ckGiuOFTymchuaQ8Mqt/Abaz39zYOYr3aavjxj6KXGA4H20lw0JC7icVR2lz
IT0lV+zUgJAYxT48e8eaC7aTo1nnuoVkk6r89jlXuGAVIG3TRwtJyZBQ2S2H
C5FxokIltGqp37eKXC7IVIb6OQiFRNy06TI/nwt9sZa6z2qEpPpw1OeaEi7w
axpK7wnwPnx/7HzwIy6MLZeN31chJFzLlt53g1y4bRZ3wOyWkKiHxQVV6+gA
/0fCTvskIVntrkfUOnVgzV2LTxlmQuL+kB9ZckQXnNMCsuymYv5ZrW6jsnqQ
8/RTbn1uLRm7/mdcu1QPBr02Wp4xqiX71PIlM7brg+6hZP23ohoyujqFWzyi
DyVTXKcpOdSQspwfr7/GGEBX/PbQt13VxH6jChgsWwfqDWqbvltXkyUHo8u1
BOvg+jWViSllVURWyrto+24eMELbV55ZXEVyjEODR+x4EPKWrL6zqIqwQhON
UxywXTfdpn1hFdkxcrtN5MIDdmK7msLcKhLV/nVynzc6uynr/NQqMnHl5Ibg
cB4EeTZ/9/woIJ0GKc9z83mgmj769EClgPCP5mSaFPAgXeZZkX+5gHwruOs+
eJsHdYLLFSH3BGTBCtE48x6+r1LFi7stINsklio+EPCglm8u8W+OgFS25ro9
b+PB+2VUVkqCgJjOLVsbIOJBTJdWZ2KsAO9D9d/k/8P+gufpxUYJyFjFx5i9
PTzgJ65zPx4mIGuzGbcGPvBA7M6Ro9b+GK/TKCBhiAdKywStJkcwnswuQ+0R
zGfvQVveIQHZH320xf8rD27+yWpU5mM8QVSG3AQPrLKmP1jgLiAR38/vq/jO
A/GM0y1TXQVEmn1jjeMvfF5MWurzXgG5dLDi658/mH9vyv6ePQLyf9K7LDQ=

           "]]},
         Annotation[#, "Charting`Private`Tag$12506#3"]& ], 
        TagBox[
         {RGBColor[1, 0, 0], AbsoluteThickness[1.6], Opacity[1.], 
          LineBox[CompressedData["
1:eJwV1nk8ldkbAHApRdNCyE4KI1m79773Xlwe1UxDKqNsZSJbabGUka1IFFIR
WkQTP9mSrbKFIxKuNynhVkJRySg019bm9/iL7+flnPOc55zzPOpuvraeoiIi
IkvniYjM/ZzsbXmocTbLDH+NasjeWvv8unywhSDSXKROOtXXcB0B2Sdu8oKL
5iLibmaS+iYk0Ca/e74g01wkK0n01totROqz3MWZ7lJzEe0k9eXqu0lf9TZf
YXe9uci6afHJ5QfJ7xrDr8e7n5mL9PmEjn0KITPd7JSx7rfm4F900zc/jjRs
zMl6mvmfOZRcEw1gXCPKfZXv3XR/mEccrG192/Y/InPIJX/RxvmQcGUroyY7
j1w0+v3+NjtxiJi4UPCqsoi8uGJYNy65FByPOsS0J5WSs1nhT0QVpMDvmYPQ
yuMekUseiE1KlwabsGLfy4sqyJmdlmbPJmVhKOu17e29VeQoN8OlJVIeDG1X
58x/Wk02jX4N8RlQBEPDorYP32rJSdM/9ypyVGA6SLHr0sk6Ylx49e4JogZB
adcP0OcekEPT4xHNS9VBnLB+FoXWk5l1kr16dqsh3rG/18WvgZjeKrhx6dIa
8Ns5zj+34yEZX2Hlal+vAVceD7dIKDeSwXhX+yOLtMDQ/dxi24+NxHL0mOU7
6lcIGzvhXZX+iIy4ix+9G64NMg+WbTKza8L9lBM9U78W4v+IbD39o4mseKx1
vnhUB6Z/5N+RSWgmyjFFNhSlC1GfVm5qWtNCrqzjSkrv0wPnmj5R2/+1EL6i
Beu/RH1oX1Q52byST4yV6xMMugygwKRsXVAsnyybnxmwN9IQ9hvW9RYO84nq
STVTJy0jePg5e3mwZSuR0HQus20yAm3mtNiXa61En6dQdOyv9SDy9XVWRF8r
OdK7osFKhAF/BMbtyFClSfMj55p8UQaMsL6vDVajiWpRdvliMfREkI/NKprw
w40L+BIMCJPJtPihTpPV6m4pVtIMoM/KS9lo0uSpe8k+Ky0GXFlf7fByHU0M
P25fYmXNAI++2LSTHJqM/hdvZ3mFATGSvg+UbGjSI8iwT09lgM23sMJWNL+m
zGE8jQEcGVnJ0D9pknWm3+lqBgOEvFFDgS1Ndikx93zMZ0Dyv6kfz9rRpHHD
K6/YGgaYim/ivthFk2uJa4Na3jIggC3u+YsnTWICzYJV3jFg6GLlUB46cPeO
EP8PGK+O9ZvNXjSx0TwepjCC8dmrGUXuo8nCyvYI7wkGLNFq3DLmTRP//mOx
EuJMMFy10bfUhyabDR6lWuoxQdyCFdF2jCaOC//Y2W7AhIc+rhn7gmhy4HXL
Uof1TBCYKqiJBNPk/NnHER5sJiw5YG5oEEKTrg/PvcItmJCrUpQXHUYTjxsD
6+/ZMSHeKvWb9EmaRErNa111ggmuA5/0y2JpkjwUGZUTwYQeV+MPxnE0ySYL
zPRPMUFj6uD3WjT/sHiJSQwTOHExvMazNJHiL79sf5EJUV6fFPnnaHIjUtU9
PpsJzBPxm+4l0qT2P5NvU21MiFhU7C51lSYZdLnbjqdMCHJ+bBKCjrrJ4Bd2
4PrdDU6/RVs6rLvqKWCCR1izf0kqTZ5XKbI73jDBZuxE1h9pNBk+OXOkUIjx
LwwMdv6HJisly4c9FFkgqHgxonCTJjND623rlFkgIlcr6Y/ueVBYqaTGgocc
xZwmdMbR7Jhna1jAjDNfdzSbJrrdKVqgxwJnY6/EhhyabLge4KYELLyvu7os
82nio7v+5VNPFgx2KFmPFNLk7ynFry77WSCk2xLZRTQJq5+v+PkACxy9XIwi
0WcdO50W+7GgfbvaCdlimuRGBb3YEMKCG0obtjFLaPK2p1Zw5zwL99uSb3uH
Jh9zcqYtEllAa4YXJqHHjiTItyfheIM5Ix3oWXE3x5ErLDB8JQi0vUsTZZaY
QON/LJhWelW/+R5N7M9t6U4pZ0HFTW9j6XKa/OXInFpTxYKCaK9aS7THGhW5
0moWpIV5p4Wjj1Z+tm97wIKxgWivj+iEd4ldC2lcjx2Lca+CJpeLQyaT21gQ
T8LPvEdfD3VfueYpC+rsBCy5SprclmLZm3exIKaj/EYgms8TdB7rZ0HPlGWR
XhXeR/EHE2ID+L1G7bkTWtCRJ5v8jgW5wsU7otEfvEPtiodZkKCk6fISveCS
aueQkAXajuHFYfdpwvvs8dxJgoJci2BOZjXm9/7mzOpfKFhQFNX0AP35jI6f
2jIKPPJGG/vR19XHfnm3ggLO3veSKjU0+bkzdKOfMgWrVnj2nUd3qe+R6lCl
YJNB6Mc8dOFn6GOpU2DaLnR7iN4TszD0myYFrt4yWVNocj+x9LQBBdpiUi4O
tTS5EhMQ8dGIAo2/tg8eRvvZOWyzZlIgnygUnEKvGlUeluJSMLL4b8lC9PT9
2fIAEwp0Jf7cUY9uj3kb3c2jIGJnilgXOmJ1rnr6Bgr2aztWfEM7jsaNzm6i
oMKuu2Ipwfer+nCN22b8rlCnrYbut2M4aVtTAElP7AFtEVubcMcO55f4/G8o
WtE+Y89KRwqcyx7si0V/WR2lG7yLgumV83ZcQmdWWzabuVBg3d5wrBAdEqt7
KWMvBSJJm0sq0bb2yz0WeFCQ8Iq96yFadOz5bMt+CurK9nztRr+sLn+sexD3
55+U8X50aWzqtQuHKUir5Dp+RMfZH/f+4kuBYO0W/XG02xpXtt0RCmSk+Uen
0cZjG8QqAjD+5DLtWfSKGs0OxWMUOLZKbhWrw/scK55xPJgC+pmgfzG6wf5f
n/5QjLdh2eBydNqaNtONJ3D+0lJ7GXTAWPHi7AgKhu485MijrWuSBOKnKAgQ
bIpTQmvEBWYfjMb91GdsUUV/t3cKaDuD8dVfCF2Ffr7GdINRHAXF6buUVqML
xlQlk+NxPU1JOmvQUTXzeifPYzwbTfLm7Bw3eMspEf9e9s/Lc2Y6NAVXJ+H5
MO0Uzv3/Eo38zWqXKBi82/RAHT04Fi8beYWCQyHaP9XQ1TW+A4OpGE/0VJ4K
OjnOtmRzOgXNfGajIvqQAys8/x8K+s36t8uhf9OQ37o0E/10xlIaffdTo7pH
Fp7vL8Oty+biKz86WZWN8Xa8r5eYGy9CvVUqj4Io10/6C9ALrJ78s/8Wri/y
5/KfuN8B0scDyG0K/FQVvabQAz06liuLKdipAEZj6Hrf018a7uL4xflac/ld
z2U2KZZTkCU+ajOX/wzRt9f8KzGfXN7YY3RECu83tVoKxk5Onps7P2N7/lUI
rMN8bNobP3e+XLSvfqbr8X4yO2cz0Wb3hZdDmiiI6ez+LQ5dGJV56GkL3ic1
L/njaJVtNhbaNAXfG7+7+KK/998a7mynINliwzZb9KF8J6LbgflPGxNuQL86
uij5VCfmxyVbkoGuWujOM3qJ91vm1xwptE675IqYHgqEQePqIuirV2vf9/bi
/Hr1Up/xvgXpKibED2C+7f62aUZTtk/ffhjB/WlQsApEZyuFl5uNUtDTs/Sw
K1r2nW58yjjud46YmBVaeCyGtXES73fXzyQldGm6ecz1WQqW1CzRr8D3Y/W+
T84T89ggfkl6Jh2daHjNyHoBG1xHFbmn0H4Nky9nxNkg6bpW3hpt8PG2nt0K
NqTt4dh2z71npbtFC2TYkOxPNVagl4VJdIvKsSFrg9Htq3Pv3zLPiGIlNvRL
KvU4oQuYyh2/aLJB5HTxvQ58P7Uj4oLq2Wy4kuDhcBvf12qTm2LWxmxovlBS
F4m2mSIXO03Z0J7jcdoBHeQzUTBkwQZO84zWLL7nzc6ub5ZZs0Emu6n6d/R+
LmW12xXnt9IyLsd68V1o0z3oxoaeRm/vyLn6UXzQw8eTDaZRCyas0RW/Zpw4
eYANQzdN1PvLaCK+csmdnABc75OLj39ivcr78kZJGMMG5y8jASpYz8wKv+ce
P4sWqHv3Yr175i1HLTqP6xFNq7yO/tpvbaOYxIYbjN2+KmirJ+VRkM6GnZ1v
9KRL8f24de5TfAkb/H7+O9GH9VfHk0s0X2K8onq5P7F+X1i97eupHtyfiDOV
xWhhnxvrbS/Gp6ps6oau3RV/6/oAG3L9Pyc35OF7aNN3We4TG5jvpVLCc2kS
bBLtJyHCgbFktbYe7B+apZ6qf9LkwHOKqaB7gyZ6T945b9HmwA192e009iMX
479eztPhQMHueZMH0c6LNJZ5GXBgsFN4Ke869qPfA7/2cjjgt1VRUzUd69uQ
ckf7Fg7EH/jgN4L9j2ft/qi7/hyAFusqlSTM9+HhY78FcGC6TDE68yLmS+XQ
wa5ADsTYNOZooePCfG2nQzmwoDxbqIv9VrFx4CrT0xzoH91ZYHQB81V2qroh
lQO6i9YmKmG/drHouvBZA65nj42qfyT2Ey6rhtwfcWDo1N2+fuwHby7LfCVs
5sDdkzemt6MrDt+sX9mG459dYKQbQZPX6woSdgk4INN0637PcTxvuZW6b0c4
kGU/wFLF/pPceO4xLssFyZr83NW+WL+s1V0C5bkwxFXbFYH9rMjMYadvilyQ
v/9s/+vD2G/9uWib2CouaDgOp6ccosmjecZsBR0uCBhRXj+xH6bd/pGwMOOC
X+9VnxIPrEcaBwoTvLjATPHYmO6E+cydnTIo54LM5nHeWQuavLf//UZsJRem
Vb89fgzYfyw498fAfS5Y52Q+WY6+76p49VIdF5Zo1v560Qz7X3mW8Y8WLsCL
xzoJJjSRjDkQxu/hwv59EcH+LOwP93WKeIoag/ALtbpFmybumrckUrcaQ9QX
zpvWpTQZ10miSseMQVs82jWxtZVUZH17MxFjAgVe0eY6Ua1k16Y1YKJqCt8D
E8xUWa1E6fCZSv06UzC9c0RNvZNPZBcfKtnqwAMNyWeyPf58krXxeMiYEw8i
soI9fvHjk/XHz29McuZB+0uLSa4Pn2wbK+4U7OWBI3/JQPIBPjndNTHjfogH
2j+P9Vu488l0ZviGkJM8MK0a2xu0k09emiR1ZN/iQfzjrxwHik/2/52VZlmI
3/12CHyYfDJZeM9zpJgHfrmxldHr+WTFasGUURkPxPd6WpTo88kWcRXlmjoe
pNFlnrNafFL9PNujo5MHBedTp47J8YnVsgq9QAEPKoQfik7J8olgc8uk/Cuc
z+hg3nlpPhFW/Ruzp58HhvlDLpnL+UQvw/D2x2Ee1P2a8qJuEY730iIw/hMP
Rga9Uh+J4XgyO8wNxnh4XhXSWufzideZv58GTPBAJvC/vR2zLURYdzpVbpoH
MYyFWl0/Wkjk18vuVV/xu3GbjuBbC5Fk5un+9YMHkhXg92KmhVw/XDUxO8uD
6S7byRdTLeT/5MyCfQ==
           "]]},
         Annotation[#, "Charting`Private`Tag$12506#4"]& ], 
        TagBox[
         {GrayLevel[0], Thickness[Tiny], Opacity[1.], Dashing[{Small, Small}],
           LineBox[CompressedData["
1:eJxNz38s1HEYwPEbf6CNneN2R4fhSNw5xHHu/OrETjuTomnkx7nyx2H5WTbh
1pxiVq50WRm3m4pCJiFxO63SVobjvl2LSrUlubudO46Zasvz8WzPnr3+eW+P
Z15xqtAKh8Px/+6/a16cekltVETj/o+6nXwpDhPH7DmWOJ1HxlrAFSndGmtM
DnZcI7VYNAPgpbHk4nWNCpxAXflk0MyCLZrwW3rNV/Ak975iRm4EU5ZGfuTR
dsDOouxuG6517J5bghOeJ6fZgj/IgpQGvD24UVEzbeXiCCbdXL4qvecElpzi
Rc+aieBSVmf2lJgMjtdtVRUtu4LrOCdyXSPcwJG9dwYvT3iARZuG2jf2nmBL
AH6RnuYF5vQ86mht9QYbCEk56Soq+FtTTnqJjS+Yp6vkfWceAq8KbEsHa/zA
CVSSlUR1GEx459vcr/MHUxr6UphMGlgWwMI7naeD37rGhRlvBKJ/KKrrjAUG
2MFaXpYrDgK713lwMnyDwXY+mUOpr5EDo1z6KrNCwCWLhMkk3BGwztiUxpMh
JzJetfHooeBxI3t74z1yES1EOyMMA0et5asz7JjgY1Qy316O7Fd77aIqPBzs
L2RN+GiRheMFVwYvRIAnOtT5BiILvP5gd4PxDFng02PXxo8EG/ylzAE98rBi
+4upgQ0+E+8dy3bngA8WSkYClcjEA6In/NNRYAW3ukqfgRxS3cyVZiIn6/vn
sVzk+gWTRSBC3pTXHK2qQ9aypXNdPcgF5Yq7vF5kc+9T4Wo/MsEL2wgeQj5u
60Z5oUQeU3flz80jJzkM0yswZCxxykz+iLw++qvh7GdkemfQ458r+3rauIqm
3/t6zidjGHrkc5LymTLTvp6yvo20iSzeui0Y3ULGhz6kZe0gtxeOmnZ3kf8A
GfoWIA==
           "]]},
         Annotation[#, "Charting`Private`Tag$12506#5"]& ], 
        TagBox[
         {RGBColor[1, 0, 0], AbsoluteThickness[1.6], Opacity[1.], 
          Dashing[{Small, Small}], LineBox[CompressedData["
1:eJwV1nk0Vd0bB3AlaUBCQijT5Z5zXVfKfLsPySwihTKn3kqmlFAZEookJJVU
kgzpxY9zFNqiWYNKEiGSIvMsxW+/f531Weestc+evs+j4OVv77OQj49vyQI+
vv+ek+0vHisn5GzKX/fRpwcZPWzMkgo1ao7mjW6KPlNlug7BqrdeUs0pvPZE
+wD1LRx01K7gE39zNs/QJfeEiTGglYOrU2Y+lfLoc6q65wztUEfVVv/xT7U8
0UeSf0lND2Sq3Nc28uk9b/jcL3aATACa+aRzcfhTFy+5fN3rqc8RqG7znZx3
2WO8BaHW0rWayUi2436PF+sv79iXrTMDkZeQhK97geBmfrhTv23fjF0WStE0
rdzquARklUdWvrmTjT5ncGpGRIVBsrxJt7XyNkrIiXi7UHolEO6Ff1e156HV
ad/OpF4TByKJ4t9SXYjitltsej+5ChYeErLSN7yHDuvddH8RLQVqSVEfFroX
I5Oh32F+32SAk/yt62pQCYoy3OYpoysH6aHeabYHSpH+vctlJ9Fa2HFnOqjH
9X/Id3ok8rmwAv5+75NkZhmaIUXb1R0VIfTMbERKfxkyLLx7Iz1dCaq6w3eO
XihHresKr2+5qgSPXq/yJtLKUVh6ftb4dSXwabEQ9EwvR3RUbqZ9vhKccouU
fnmlHK13upEhUqUEkmKqPgm3yhFTIC05tlMJkhm7Lr8sK0eS7uGRR1nK0LHI
7YhBUzkaEbP02FGrDHPpb2Z7JCjU7KvYcOCZMmQkXksZkKRQzdPfvIhXysD3
6lb0qBSFksMK1+Y1KYOH2g6/KVkKcbqEOmb6lMF8p33wgDKF/Ereul4TV4HM
c3n6ZzdQqM/WcVf3HhXw2f2qONaeQu/z1eun96vAn8QYP6ftFHrAv9hA2F8F
/ASDT6vtoNAZmpLRDlWB1s/TD+ucKaS2Vqol7hz2+GWPHg8K7RtscSIpFXDj
13f74keh7kSPHUGCDAiJHjFOOIPH72MpcoQYoN4VViqUQKEps5mBAVEG2MwX
lyQmUmgZf8rp/TIMSA9Uco8/j/8/tK7MQ50BjdoKR/0uUuiED0Pc1oEB8Zsj
0yZuUEhyU/9b8joDZPe+ShmiKHTjasXV3lsMGA8cmDKuoBBzJmbfnTwGaBtU
9qfdp5Bhmdy8Yil+L+B6ekMVhbwJW7bMEwZ0h98P8npEoWLJ0sQlvxgg3feR
G1pPIYuhEIvv2qpAvc28mNJOIVlN+dglhqpAVHz3buig0GDQ41rSSBUKnCqi
hDoplDYpahhkpQqGtb8LI75RqP1vPnveXRWCdcYfbPtJoSChL+LSZ1ShK/9+
bc4Iha4wod26VRUS7yWFLuanke/BHpmAr6pgnCmiJ7KIRryixJ2p31VBwljK
XEKARt2czw2fh1TBjnq+fY0gjdi6QXV7F6nBCGSprVpOozrTnLxIdTVobVvz
gBajUb/3ksNlEWpQoOMZU7GORoNZJtUoRg2651P3xSrQaOhzpGD9GTUQMP2V
b69Io1HbmaudqWpQbyVo3aNEoymDvscieWqgsGlC4DeDRgslXknub1CDsOo8
uw8sGi2yXeIZ/FENBryVGHHqNBI4a1IY0aIGivG1LnpsGi3hq+ald6vBPku/
zgwNGon0F/1TN60Gl8rD95isp5H04/MP5BSYEMrwM7LRoZHMfP0iJoMJawo5
S39gy+ovsd1AMiGpaDUnQpdG8sWR3yw3MmETy+FqgR6NlDMDhY5ZMIEhGvlj
wIBGnGAHt/eBTLgbVLKDATRa/+/5vLajTDj2sVI0F1urr370ZzgTtKk+prIR
jbQ9TOLmTzOBN1IeusaYRgbWG4tZeFNmbBaen9xM47xbvTCulgmS2UHJbmY0
6vUyyzN4xoQSrf0h1diJN0O2DtczgWWaNiZjTqMP8s1XnD8yYdFgXOE7bA/p
y1qsn0yoMP8uzbakEb/Ti89f+5lwvTOiIAo7N30m4uIIEyJmtzZ8wO4Xd3k1
95sJ/SVnWw9b0ShUZI3PO2ECBpnHhrOt8XrYWC2PFSPA+CVF/MKuSQgv0V9N
wP5fzN+aNjRavPTL31vrCEgpLnKqxE7hv5Z+VIuAxi2kRPVWGm00fm1I6hKw
b0B4ega7OfJvV4chAcOrVAI32tJo7ZyrhoUpAY96hxXzsO9Oyz9f40yAW+Zc
zHE7Gtnq2Po1uBKw2eq02D3s0SMREqe9CBAKh43t2HpjHR6DBwmIcN2ur7+N
Rl80RQVvBRCwVrRIdi92ZAAU7TxCQNpm/bRk7KcDN2ZqThIQrD5q3Im9n/Xu
+pFTBFDfZMME7WkkdHCBKRFPQIvMcVMWtv1Pz5TUCwQsFGrOCsSeYKTomqcT
8P1JI5GCneFT2/7nCgEv+RZbl2B3dCmSe3MI0J8R2PoLO1rB4Z1MPgGVVCN7
sQONGB6nQt4WEWA98SlnLfaLrP/JxZTi8ctWFOtg+7Z9q9OlCVg8EW63FXuF
rMSBgUoCLCjZWG/sUhcT0ewaAoKmR+xCsKc/5exe/hLPb14v9wr2VcmPC2ve
EHDy8V1OAfYmR4H84A8EOC3bbleB3ZW60ZbZTMCKdxoCT7BPv/eZaPtCQLUU
2DZgq61Mv5rSSYB5Zwy7BfuV7VMjsx4CvhJz2V3Y/kmTP2b7CLCdKLzbiy32
mpFUPIT3H5KshrDnhji3X47j/3lV+mIMu0/MoKp7Bq9Phvu1SeymjVs+zM0R
IHM77ekUdq2TbZ/UIhKKR7Zt+c/3wp0XaC0lwf7kJekJ7CtZ3lI2IiQoWPls
HsGOfXRIY584CdJOlbW/sA93h5hGSZGgffvypW5sD8Fo16tyJISt56ttxbYm
EoPLFUng5xsyeoeta5Oe8FaVhEzhvav/m79ywI3sXhYJIbt8jGls0dSC+/zr
SfDs7a+9g/2nvKxBToeEs/SfjHTsn80Pf+gYkvD4SdrjU9iNs8/nthmRoCZR
vsUfu0b+wypfUxIqsl1lnbHvGrWxYq1IOB6YZG7033rHjbg8cCQh+G38TSHs
oILZwEYXEsrc7N8M4fPi9lrgzKA7CULsHLt32NriMrTiARL2nfvqeB5bUVv5
jaE/CUpy9c0HsUWc2d93BJNgPMAtMcXuyTIWTzhJQo1NldcUPt+XiIP+Yykk
vBeVfW6CHWNzJFY4g4S5m+ZT4tgBARHXVK+RoHX4b3gnvk/mVGr9rjskWDTN
nw7BnjaqUn1cScLRrH2Z5/H97N7zdFN7DQk9nKaQbdgNcQ2O009IiOR/nbcS
O/919ylWA96f/Q7Lz+H77uIs/DWtmwRf7br3/jgfTI+vnrrXSwLz5WEXZez1
1xVEXgySsDDrrs4nnC/Lvm80/DtNAmsxPaqDXRngluEjzIL0ZvbB7zivZOP/
tdPWZoHE6QKfYZyHBfeK6mb0WeB73EX6Arbux0Ltah4L5ptNnTnY2xXzZE0s
WODwqPHEAVOcn1U3fm7bzYJY2yfOr01oNDt8IfJQNAtSPGd22+B8jl+dPMaJ
Y8HTAv/GJpzfkpuS9o4nsIDjrNjs9l++J5y1Dr/IApfvhjEHeDQ6oHJK6kwe
C5ZWmvoHcGnU4hxcnPOGBdO7ipK1cb34JzJI6Z8PLFCZ6q3Pw/VkMjcgnWxm
wZ4pr1RpbLFx3+OlnSxwU132bFKbRpZJPuY14yxINlF/dH0Dje7X7vjaKqMO
WcFP+e7iepZB6omK71MHrUKToiJlGjlavU5+eFAdPBtGVSZw/RQ76LnyQIA6
JMbY6xlgJxScEXsUqg6+lxmcOlx/TzJbJPwT1WHsiIJbrTyN9qiGS9eXqAMx
41l5QopGmkrViqf+qMO0mkj4z2W4fhtvu8VewIZ0YtCCH7vA67tSiwAbuh5E
/E92Kb4/2cIqmivYsDWe3mGF+wMpBTfVDgU21H4MbbuE+4s5+XnSwIwN4/oW
/QOzFHopY7Rx7AIb2tniK5J+UahB/l/GoktsMAyY7dnTR6EmRTmpVZls0H/s
LqPfS6FOYua3di4bRHIyUzt6KDStX1IT9oANNsY/3kp2UYixS8F64Tc8/izy
126mUPTVBd4rN2hAjmuEtX4dheKv+29X1NOAmpHe1C+430q61bZFa5MGHMto
0D5RQ6HLhffVHM014Lmc2Pn71bgfqwwczNitAcsF956Rx/1ce2tn6LrTGjDo
uO325bsU0petTdZo0gDd7o1h29Mo1KWk3N7bogHvXZfLt6XgfpWMJXM6NOBS
VqHDngu4f9a3fCrVqwFPg62D/ZIoFOL8fnbBHw24e2RFQmA8hVysArX6RDlQ
++KKiNZxCqXHR2VVaXNAreLpoVteFBLhzw72jOZA8b+HE/VICi2eQQ4jMRwI
qhAK4DEpNDfYtj4qjgOTHWG3N6tSaKhFeuRGIgdEzzUJmCnh9S29cOhrOgdG
3RIy9dZQKMUraq97IQeSv/YpvFmG+9laDyfXRg6s2R2VWPazHMlHrTV0ZmiC
kKZQ59Hr5Wipym7K/pkmFGTZLJb5U4bYXOl/Q1zXQ2PnmxR36zIU1C5WZ8mn
BZ2lXUoOwf9DQ2OJjhYZWmBWk5VRkVKKzDSeXrFQ3wC7YxqbFK+XoIdjBrNT
bzaAfTHUlZ0oRn6s9S3vfDaCbhDhwC6+h7iDexqdl2rD8ZvPD6nz3UVblKVs
hLO1Aa6dGg+yyUdqkWeP1erowHO/Pz/+hOUiwkcPqbToQPd79rk7ureQz8N/
YsoCdSHmgFzN4z/XEbrRuGdklR7sNuXeNkzPQON581MatB583W7G2tKbjLxV
CpdesdGH5+8/7RR+Eo1GiFTt0mF9iJTZaTTqZYkqcmY7J+INwK5481U/8iTP
xUQJDOQNYbdTv2+FVDJvzaG4++waQ8gIqBPc/+Qyb9Uy3xKbnVwY7x/7nnjx
Ji9n84mwYWcuEK3ZGUMFN3nrTyRtTt3NBYj8+9mx5iZv63Dxx2ZPLt6P8iXq
v27yYpsmZrx9ufBQTktysVE2bzo7wjgsigt+Qe4jXgPZvBaD1A+5hVyQORmR
98w8h/fPkZxMi3tcyPiTw8l0y+FN3iv36S/G1jhqFhycwxNTbJ7SpLiwg1qj
oHEjh2e1RE62uoYL9jqHY95O5fCqGnP3fPjIBRPx7csr79zmWYpUqB9t5kL/
lw0nn1ff5jWbvZiUauVC1c5HEZ8/3OaNP/gV7/aVC5aBbezFfLk89Zucot4+
LkyKKXLPOuXyqlqMjiYOcEE2wkOlzC+XZynhwNMY5sKrbMvMzphc3t64I++C
J7gwukBR26wklzdeE3tl9TSej9EK54hnubzo35e8H/zmQvaGvGWVbbk80Q35
LNe/+H1rv+XvsVxe1qEHE/PzXGjWbZPmLrvD+z+RDP55
           "]]},
         Annotation[#, "Charting`Private`Tag$12506#6"]& ], 
        TagBox[
         {RGBColor[1, 0, 0], AbsoluteThickness[1.6], Opacity[1.], 
          Dashing[{Small, Small}], LineBox[CompressedData["
1:eJwV13k4VV0XAHBUkkpIGVMh072uc++VsZuVoUKUIkMyT6GiEGlAIvIilVmD
hChDgynsc3iVNCBjZIreDylEhga+3V/3+T372fs5Z6911lp3q/PJg248XFxc
fNxcXH9/Z/te/St3NXvnrlqT1twSw5q2W2LBu7rCdYsTtxxZHJZFsKHJWawr
UbdoxQl7jyE2CjyQ37msK0s3yY3r7NkBfST0TTRxofOx7uFPd3So7kOov8rs
5Exnra555eblDk0uaLfcWO9U53vdSzZVZVnlp9FCp8bNyc5PupfWGRKMq5dQ
nX5udkvWtK6um6vpyOx1JNVf8Z8z/Y9uy0tz8Y8SmUjExyF/pf4ymOkPK9rZ
k4USmbufm1nygaJB2mLboVz0IYUgpwTXQn5JTkTEgQJ0NftiE4+4EFR/SHvU
c6IIid4Yir6euR7e17fyvswqQVEWRjvfz26ApZZ8gceWT9BprbsOr8LFQC7Z
TLZ+/TNkMPHz7IkhCZh3ijignVGKwnaYO0loboKMja/SzvOWI+3C1KcX0Gaw
crwt4hRYgXzmp0Ib1m6Fs2RwBW9pJVqgCfapWMpAQ9hcAzn7HO0oeHgnKUkW
InLNfWNFq9GUsLHj4Vo5iL34ID19bQ0ajnU8fGqlPEQNmvqILtUgo4kzRp/V
FSCZK2cpuwGhcRe+008vKkJs/SuxKAMS36coT1StEuj903++/SaJRp335Om8
VAJBJ8Md40kkir17xmzytRKYBRga8qSQqFW6K82mXQl0HEQ06GkkchRPZdNH
lCBF82vqmVskChaQdGtZqwya3FftxnNI9HBeukHSRhmCxwLbTctIJPxWPq54
QhlypASTJttJtDhB3G+cUQbj/4TSvnaQaExYp2p4QRlWNnc2jHaSqNZ6/5jY
chrULCvO6f9AotPDZ3aHidGAf/yaC9VLorZfDYvmu2hwnZT8ZPeZRMnK3ien
E2mwKnjP9+lpEkWYBkSuTaHBLsO3Zh0zJPL1vZipkEmDC0zRjrIfJNpbev31
kVwamHrNuQbNkWh+V5XCv89pMG43emniJ4lsbdYO3Bimwbzh9RfPuCkkdaXo
gLo6HXwUluyzBCiUX/iobkGbDn5/1Hrs1lFIs71AvVqXDiK80ZkbBSlkIZMn
ZWBEh4nCqzNRQhSKrbozYm6H9zv8+uIkQqFfk9dCj4fTQUMngmtanELdNv7F
2e/oMNOrQ0bLUcgz9JSsZysdhldocqlso9Bsjm8SrYsOdo4HI5uwhWd8zj0e
pAP/o0FXYQUKGce57SVn6MB738s7XolCFbWHB3okVKB1nfwtdwaFUmhagus9
VCCvWS8tWoNCliZvE2q8VSDz9td+YU18nreTkJevCgiqT51Kx76aHy1MBavA
jgqesHwtCl1Q6hY5GasCP8T2c0gdCrkqhIi/LlGBC5x/1Bt1KcSUrZa59FsF
dkreplnvodA3PfN7DG4GeHU5S73Gznf+LNu9ggHf7C7acvZSSC5r7TbmOgY4
VNXWbDaikNhWe4X+rQxIaDul8NGYQovSSzSdPQzY4BUUzDajUKPEru3T1xgw
rCS+xc6CQs3SRfLLkxmQuOQWT2J3yGwS25CB9/f50uUsKTSovPBTPYcBQeXk
xAj2vHYJebaSATd69qZ7WlFI/sjWfTxDDFgz8PMy2FKI7hDPWT/CAF9jxZZk
bJbLH4bcVwZI1Kw3/obN8f4gtHuOAS6UXH3KERzfkGud0atVQV1DdWDIjkLh
6dwuQmqqoDj4+cFBBwpduX3SQkYLrw9MN2dgx93rNWTvVIVrI2jbf9ipBRWK
lnvx+oZE60BHChU/9/uWYqcKbb3SQ7FOFOrrGQzeclkVdqp0X010odBw/35v
ZowqcFMNcU3YY0PVdnrxqiBgH4BWu1Lox5dUXddUVeB7ypcfhr3mt/mKvEeq
ENgkmu3iRiFtqdoE1Q5VsPi3k8blQaFPsnJ9o92q0Bkb3UfHjqZF0rL7VWGi
fEu3NXaXtvELsVFVOKWzVFCIfcbm/S/u36pQNXau0tyTQvFEmpw9FwFBTTZP
g7Bd1ExMnvMQkCgqNXcLe/WORykBKwkIfX/AahTb1sSPPSZIgP/3s+EBxyjE
2C9ju2c9AWrT4XVJ2DyHWkOzNxBwzsrXtAz7ge32d/YSBBQY/9KZxZ4/tuDZ
KkuAXE/LJW8vCr05nh9PyBMgNL98TRT2Hb8jpf8oEnA1aFPvXew9wdXL9qoQ
MHJv0aYdO+lK2K0qdQJ47ofVsL0p5BXLqhfXIkCwr/8fI+ydCUNfAnUIyD8r
m2OP/TnZUIsJBFj22ZZEYpenzzrE6eH3vW+WnYodezs38osBARubFQYKsNVy
V7XdNyJgbn8M6x02X0HlT559BLDurzfqw/5Y6L3V0YyA4aPheV+xL5W+PSFx
iICOhXV6/D4UOlx54eYZSwIkehnnRLGVa1Sr2qwIGJRlL8liv6+/tirejgDu
j1/6tbFzXukR4/YEOJre4Rhin307fdjIiQC6jPawGbZZS/b5HBcC7thWtFph
b223zF7mTkD47KY1jtgzXbyvHT0J6P3h8Y8HdsPHsqlqLwIarZOtTmBnDHiK
SR4nQHPzQy9/bN9hcd2gkwToGeW8CMY2GGl0a/cjoKjjsvcFbLHxkFiWPwGl
L41twrHHJ+hP4gMJ0Jb6EX8ZG033fhgPIkClLWLdFezEuTgu4xACXkwsdEZj
u//SVcg9T0DfCYvRGGztpUnT5aE4X8xv6F/FFliW5e8UTkBIcsV/f9d5F9Ch
qQicP1sOPvm7f/FbLyssioB9mu15Udizw7+EhGIIkB7QexmBPdEtPnUnloAr
oukCYdgjzRrNRDwBD/p6L5zDHnhhWUReI+Dw9tViZ7C7qk7HHbhBwCdJ2W5f
7ObH144PJOF4XdtWf+zvfeUV7fNNJSAmWfiDEzZ56y2NK4MAPpWxDTbY5Te+
8CfcImDS/GHIfuySmFVjm+8S4Mtrw/83XvmhCq+K7hHQbDxJaWFnBRrm6ebg
eEmfylL5ez/OYe4OBQTYB2zvE8aOsb5tOPGIgL3zgVrLscPNquUuFuP9/Peq
Z3A+ndZe+HTrGQHFfZXQiu1DiNYyynE+3MnRpbBd5bffrakkwGzqnEchtoWw
n0MfwvHRG2X+ze99fPE7T9QScEHvYpsvtsHiw02L/xKw0LJ02xZ7+9hIz6ZG
AvTvkCU07I21jtZH2wi4OQ9kHf6+BMovaHztIOBxAC0/F5u3MGPj+Q8EJIRz
Vcdgz6V2tWX0EbDJxOuoGXaX3wHzjyME/EzeEf0af9/NHicIny/4eRJDKvOw
G47Grvv9FcdD6r7IZewKo4a3ktMEQH+Zvg522lYwPvKHgPItH2MzcX1JFLVX
+rJEACPl5Ap/7Ji15/hCeJjge/trjhF2yELZi7SVTMi2e+D6HdczuxZV/W4h
JjQmbn6thS0dtnmHjTwTvn/lNbiD62XhaT6ZXkUmrHkobuaFvdN9aqUTjQlv
uPuvsLGPmtS1ehJMsPAPS6jD9TZjg4d3kDYTFAO3jXzA9Vk8vzAt2YwJQeOj
5f24nudlJIdKmjOBX17+XQa2Znyo++1DTNCfExGxwbb2P8jKtWbCvCM/qwn3
g6Sds69KnZnQfcCitAT3C5FWzkJ7IBNu3nMd2H+UQtn18v02wUyItW7k4sJm
l6+r7w1hgvv9T+ZFuB8dzBxM+BzKBAleWuRq7GselxV/xDDBYFhCoxL3M4Hf
b6xEbjNBfv2ZykncD1dtsys9+JIJdTpb99Sa4/oormtc8IoJfYOHsxywG9fK
9C17w4QBim30+wCuf7P/W/GsGZ+vOhTMxhZoOG0p2s0Ex2oxj1Szv/PE1Zme
cSbYF/T56pvg+amkkuUmzILQN+27BA0odO5+5otqERY8yfsulKxPod7UUNuN
oiwYqylV2YR9K3x3+EtJFiilqO1V0KPQFov3LUrbWGC9xLuKDRTaNjfq+02D
BeG3eCsVd+B+whEvOnOUBTwyfh9i2RR6InvsF48jC9441X2fZOH75q/YE+fM
AvdjfzQssPU6rQeyPVhwqkVxtxgT11+/FKH3fiwo5z7ql4TnpYv3Rf3pkSyI
G9Ze5o3nqea1G7UGC/H6kzciAdJ4fppxu+xTwoL5GdGCmk14fut+1jL3hAUh
i8bHV2IP51p6CVSwwPuYZ0CSJO5fu26m69SxYOl26I18MVyPA0UWb3ayYF+8
vECBMIVO9QnXGXOxIeHM3ok1vDj/X9hV5/OwQd4285vRCpyfRTll/CvYUF62
ZXvkchyPi9oPG/FNZA49Tv7NQyGZrc43jdezwWFp+ZOBJRK1uJR4GMuzQWq3
o17kAomI0f1rjPexwUtwum73OIkmpmMtjVLY8D0l+mBmE4k+dt09nJnGhs58
2/7idyRqrC61mspgw1O/+Mq6tyTKjhqwSb3Lhm5pObv/vcbzsaSa/Wg+G9Rn
F0zkG0hUr9fjHl3NhrIUq75wkkTp15SCXn1iw41H3W9Li0m0R/VFmpGKGnze
yNW1Kp5ENdM6v+beqYH8VNMzzx0kOkFndbe4bYfvZoesBV4ixPnm2mazSh2U
08+fuD9egwzlxEzXZqnD97xBvzi+GqQYGhNUq6EBAtk35U2Fq5Gymxba1q0B
REWW+oevz5FbjWfEUz9NqB0pEZGqr0ToTpvr1AYt6Dix4XLGsQo0k7c0p1qm
BXwRwylqP8uQy7aCVWmm2sCftCJrVWwpmlK+rv54UhvCo3ZFnfz8FJVn/xr8
cUUHWBpjkkN6T5CtgSzoSO+AC3PshnWJJUjyeFQFg9wBgjpJy6J3F6EN/D4l
plYc0Lzp39wUUoCy9c+fnbThQMZKVlKwVwFinY/Tv27HgS11+m832xQgs8ni
9i4nDnDJucY7qRegyI4fCy4+HFA7luJSOZmP5rMu6p0N48A+8SYTyjUfdetc
b80p4ABdNEBSzvgB8gzIzjAq5MDeheer7TQfoNnCZ27jxRwYkLc6niD/AAnL
dM0xSzlg4RQT8Y3nATLh2yRVTXKgynmYJ/R5Hqpqy3FtbedAwlV33XlaHjIW
KFcJ7OJAqMx3gznxPNS159WsWA8+n+/98+8r89BM5Zcr9gMcGC+K+9M3lItU
7hKPRsc4kJ3wqzk2PRdVde8KjP3KAbHLSk4no3ORscghXdVJ/H61Bc5mZ3KR
e1RAi/8PDqyRe1TBjf9/z5CRaaLzHDhnSF/XAbko/GeyS+VPDsQ+XmrPYeQi
QbUH9KN/OPDQR0HAXyoX3Tpe+WNpiQNXTt4r4/Dnov8Du1ciGA==
           "]]},
         Annotation[#, "Charting`Private`Tag$12506#7"]& ], 
        TagBox[
         {RGBColor[1, 0, 0], AbsoluteThickness[1.6], Opacity[1.], 
          Dashing[{Small, Small}], LineBox[CompressedData["
1:eJwV1nk4VU0cB3CphFTITqmUbHHvOdeV5eaHFq6SyNqiLEV4CxUpO1nzhgiV
IhR6SUgKw7XcQ/WWfSmKFrt4I6nknf46z+c5z8ycmTPzm+9Gx9MWLrw8PDz8
S3h4/jy/9TfVb47N3tHjxAG3uybV7RlSFwy6Q/X/+lytBmFbEYi/cpTqTtQP
Dozemxmihc6b53ct7c7Snz5jf/5h4B4kMimZON/1SH+WKaM/62eD3lWanZ7p
4ugnlSitTPQ8iXZvHu2b7mrVl9hyBTqsfdF8l1byVNeg/o76+QvHlCNRndG9
7Jasr/qBBy6FrK68juTeVXx2VFvQT7HLl3Oxz0RiHg75K4yWgnivfQFPfC5K
pO9+ZmbFDwxno7E3iwWoJ5VWMy28CjbY6A6neD9EsdlBr3ilRUBJpaHw9eIj
JHntQ3TSrbUQv/NF7NiJMhR50GRH6zdxCPR8Nbf7Sjny0c50aAqVgg13ZH0i
qQq088sP/78+yEANuaW6u+EZCtE7cFxm+zrILlHPLMiqQjqFaaWBSB5spXc/
fhOPkMf36WBq1UZw9Gu03pFZg+ZVhfu3WW0Coar5KN/gWqRX8OBOSooCKJYl
7Uwy46BpUfYxa85mWMXgrFNaWoc+xh2z9l6hCHs3dDQfeFqHTL74mnxiboXK
1K7SQ3b1aNyJ36c0SAkMvzh+Kf5ej9dTkjeSowx+TRElPyMbkOhLxfiHX1Rg
mbTd5ZEljUguqsicyVQDcyHl2L0XGlGqqrbw2pPb4InphyOVbxtRs4yB5tcE
dbCtvL99muAiHTnOVY1ODbiSck2mM4yLBhU294/0akDDqVXqY+FcFK16WTX7
nQYkZbnHLEZwUbcOu1FqRANC9LrXKUZxka9d688lvzQgS8a76FQcF9mbepGj
wjTgD74f0HKNi1KiQjIqmTSYmpBvFM/hotVLs84eD6WBvI32igt1XMQ3jyyn
w2mg/vFWoU89F/2e7CNCImmQwTMR6NnARV96pafvxNEgcpidfpTLRa8fJXi+
T6EBcXZ5JfM5FyU6hpxwKKCBj/+5gupWLpLgHLM90k6DdUYGOtsG8HhPArUm
OmmQUD/3W2gQj1d4UyKghwaNHanjY9hzad3tN/tpwHsv3fDeRzw/L/MDb4dp
oLv8Vs/aYS5K3wjsQws0ePTwZkn9JBetD5HXs1Okw9G6SMmIn1xU6MO/qU+J
Du0nDzvt/sVFO05MrziuSoepux/e8S1w0RHTujZXGh3oHwTcI35z0U3xk+5+
OnQ4F1jW5LeEQtL5henXzeiQszX6/vYVFBJrY813nKdD2M5N43KiFMpuUHxn
d4EOHe9MzOqxySdrGvou0kFo7eaBU2spZHFr4OqnYDr4wlRqmRiFEk5GKM3G
0EH0yZC5gSSFVv96YSN2G7eXthyky1FIYMvhxxZcOhD3ZWN9t1DolLQ+u6CJ
Dg6xIRE/sZtXbepf+oIOZ+/HPw9UpFDct6HlZa/x/P7O0AnbivujfKwke+ng
IpqcHaZMIVH32Jk343SYG357z3EbheSKnxIuogTsfNPlnsag0KWcW41VYgRE
z2x+w6dJob60YHsJSQLa90in+GBnhO4O5coSoHVjbpLNpNCGg60tylsIKP4W
ozatRaEtcyNnJrUIOBMo1CWrSyF1lnSR7xECZNr8R0aAQiUKbj95jxGQaswr
Z2xAoe2CFXviHQkYivDyz8E27LJ9n32SgEN2K54dMaSQtVeqSKsXAV7HhE3r
jSgUlCN5Vu0yASNT13PddlNoWdzJmvIoAiSHblx/ih3jXS5kFEvA2ZzIUsE9
FLqmb5Njd5UAQ38J7/vY93tSOi+nE+AZLvKrx5hCr1dJaA8UEnBQNsBU3JRC
VjMuER7FBBgnLvywxe7tLWuZKyEgqMWl8wb2x3tWp1ZXENB9b0JYfi+Fvhsk
39CtI0CvrPea7D4KBSh9GmpsIOCuR9pdW2zeNZoMC4qAdeP6/dewhd62v3B9
SYCJ0c4uQTMKbTwv9ju5iwAVC5Xucezcw87sjb0EiLO37lbYTyE1o9KUB28J
GBUQem+LzRQ+qFE3QAB3IO56LTY7P+nY1BgBlv+5i0ebU8i7X7SOzUPCw+Tb
e6cOUIhqPFyVz4u9LJUjYUGh9UW55YLLSSicrA7Sw24O0nnQLECCK5n6KgJ7
00bHZPZaEjqC/RrWWFLIT+DB3/niJKRwP56lYf87PRstKEVCRnSQuzm2Pyc6
sFmOhLEAUI/HbnEqPslWJGFIZUpgyUEKKe79eTxfiYQok9f/yWJfYuw6LKhK
gt6H/k1MbKXlPebNGiQER0baumIHTmwyVSFI0EzceDQYu73DY1cMg4Q2ydH8
69jBuTw6bG0SppL4ZOqxO+PZjHxdElJj7PV6sNV8r6kL7iCB99fbnAns7j1K
Cs2GJJDmnmZiVng/0rzXqewi4TJx8YoidrhUpWTMHhJWXC1fux2bNrJfiL2X
hMFnz2ZtsS+3pPHlm5FgFRN2wBX7bcUHHsEDJJS0XZg5jx0V4zvbZEVCZNf0
mkTsfu/aL8q2JCxJ9InKwGYcWjkabU8Cm6tgnI/9XvV2v4kDCT+y1txC2Eyx
ke684yRsMzElmrDjfhFtAs4kOJ0qW92KPfjx0ku3EyS085kRvdjbXzZym1xJ
4FsvfmsAO75MmKPsTsKuh4L7h7E/3rKvjPYk4VSVuvEkts7l7Mcjp0lI2hUS
9RX76l+TD028SXhvzCv8Hfuz9faCvLMkrOUW9//E1tMPzRHwJUGt5u+Z39iJ
W1/cdrtAggvj5oEl1hQaXiOR3nSRBGeFrlle7B3fHa4pB5KQdwUGlmJfe58X
Hx1MQq5399pl2KPU16iRUBLKWjOu/HkPxawwkwgSKv9JMvvTPiUtMiAvkoTh
peXWPNjjIS2+AjF4vu38uQt4fMNTst5ucST83BCt9wM71cLFoymehFdDWjLf
sCd1ik4oJ5DwQVlcfxp7p8L8segkEl583lAwhp2+0ujQSDIJz9cfOvoJ+8vX
OCuTVBJqW+ps+//8z+5M61vpJEhYqNd1YjdXPbaZvonXP/LXxX+xy7Oe2+66
TUKXl3pYA3Z25Hu7tEwSTorUdz/7sz4es/YTd0kQO1F1qRg76IDgYYNcErpP
y5zOxbaXZRwdySchNGtxRzy2MY+JA+sfEvyfR8qFYGt+OnIsoYiEhDwfYx9s
4aJIR+1SEj6Gn4+1wl5Iuul05TEJPKFXsnZhj/oVOw88weePwc+vid1g+OZE
dBU+P0+UqkWwH22dOtmHSNCN+Xf1It7/d4SWu9E5JLQId/8zhu3fqe7e00jC
fZZEFwebdir0tPJrPL+1+p1/zt/6/dfPBLSSsDWeN90ceyXjgVdLO/7+KuUH
WtifFzp8LvSQYKt799lS7BsJyn5Ng9ilhpFJ+PxHnd9xYd0nvP+6FKrPYZ8/
ZOnvNUSCY5GrkQ22+ZaAS9LjJDwIXKcthc1X8TrYbZaE3elkSwKuPzO3PoVU
zZGw4EJc/At7IPRHqMgPEm5+vubDxq7cuzmi4jcJjBUR+3mwvd77RgvwMyC+
QaTUCde7ow1xMUcEGVCord6ig703PzO2WIgBuk6FeiLYimefX7ETYYB0R8/v
Z7hevl0hn5gnw4AZzT4NAew9Go3pJtsYcGsseWcorse2fMYHX2swIK9Isc0E
+1Rf0yobggFS0tevCmPHx74MdtZiAPRJpN7A9b1zqP1EkAEDmpQTe+7h+8H5
zgeizIoBEa2+imlsvB6+LuO6trj9NO9dS+wos6Ecjj0DPMo8zVZhP/g1KvXa
gQFt6oP0QBMKfbX97/eoGwPon3erWuP7KlRkyfMNgQywcV4c6t+Fz9twaPi9
YAY87gu3iMPORct2qIcx4NWvkbHt2M2e/MW6UQwoVbUs+HsnhUSa11y3TmTA
3/syD5P4Pr0Tut4pLpcBzzPVoi3x/Vz9Vffn3L8M2ByzKDCnTaHMF+WOli0M
KPJxv52AHZ5DNhe2MSBnoTlQFdvERjXNpZsBlf85yx7Zjuv1UxmttgEG3Du2
7EU5zgejIfPehTMMaN03LWhKUkhCuHzUWUYTNrmHLQ6rUmh+mLCokdOENw5O
bR7Yb2sLK2TlNUFoljn9RQWP75Mb1aqgCdk8FYIzOL+odSUrwjZN8L+hVPYV
5xvDjLOOsqAJSwbLhl4rUOgvNaK3xUUTnB9F1fHKUujcnMwPB1dN2CD2zsdJ
Bt8/nKUyk6c0QX96p1mdNIVibTvsBM9ogsw6/ZBgKZwPwv16DP014b3OxLsp
cVx/31Z3l8RrgnACLThPGOeRK6ZdyeWa8CHHcq//cgqxJp3b7QSY8MJ75dr0
cZxnn+3JqlzJhNW0my5tY1w0GalyRn41E9adzVpYiZ2xcWrlJ1Em1Fxd89t/
BOfngxeNzsgx4amcB5h/5iL0LOHRZQ0m7A9Qf971josMoquvllgxQcep+7s9
zsu7NkvtW5XFhKzamlJ6GReVTjRsdM5mQuyZOE2DUi7aXO7z7WkuE/RiVi41
L+GiZexXt10LmHDmt0K4ezEXcU5f/q+ulAnfRqrWp/+D8++zmev+XCakvEwu
68B5n2nRMjg0zgSgOtwak7lIKTjGj6OlBUeiUsav+HCRios22tKrBX7LbCyL
5LnIpdo1vNRrO3jrFl4Ka2hE6E6787S4Nqxs9Jxqt25EM/cX5zTKtcEz7dDX
lX0NyGlLgUD6Ph3ol4p68cShAU2rJDEfTemAK40nWeh5PXqS/XNgNkoXHh+s
v7qDUY/sdyqA7no9iAlt6VBMrkOynpEV6jV6cDO2Lmv6DQeJC3oU77NhQe+u
8o2mChyUbRTgP2XHgvSnBsXf5TmICIg3SjrMgjsGG4/kyHGQ2dTDju7jLFCM
eSfwS5yDLnfOzjt5sEDol215Bj8Hfc8KMvQPYYGhm75jxUQt6tVNasstYMF6
9945o/Ja5Hou+6ZJIQuadVeIdpTUom+FZS7jD1lgLR9t7PKwFolu6p6jP2YB
rI8TDMurRab86+SqalhALMYPltyoRZXtuc5tHfj72FGDo0G1iL36ybbz3Sy4
ZMzH8bxUi/NK0zepNywQs++p+uJXi2aejkUdfc8Cdmmg4LRXLdqWSftnZJQF
wvsa54adcH+9BufjJlhwcHC8wvkY7k/MUl9jigWl0a6p7w7XohOR51rOzrIg
VNQhv9UK91dzOV3yOwv4vvb0sS1qUeiP605Pf7DgzOe8bRyzWiTMyFM7soDn
O/Fv2nbTWpTh+XR2cZEFP5abbCrcU4v+B8pLLO8=
           "]]},
         Annotation[#, "Charting`Private`Tag$12506#8"]& ], 
        TagBox[
         {RGBColor[1, 0, 0], AbsoluteThickness[1.6], Opacity[1.], 
          Dashing[{Small, Small}], LineBox[CompressedData["
1:eJwV1nk81FsUAHCRosVD2UXWxNhm+c2MGg5aJU+K6LUIWYoWKVEKKUsSkRYR
HhKStAjDFaXI+I0ID0m2ItkaI9re9dd8vp/P/O7v/M49956j4XbE4YCoiIiI
zDwRkblfYXfdC+1LWeZHxdmF+te2VrakKQZZtodbUMz2/A7TMEAgR7optl+1
2DadZdapvgadtM9rE2vPtNhy5rH/oOoWJDOqcHWmrdgi6VKi1WqFf9AHrt0R
QVu1RUuBqezLxYfQBu3h9xNtby1yx/fULZwKRjNtzGvjbb0Ws6cKa66+ikE1
1nezmjK/WZRzkp7Qw1KQ6ofSQTfKLwsrMp+ye1UWWu67L2+htRgwWmh3qyEP
XTXdUG7nKAErrYSHJhyL0H83TKompJfCQUetuC9rH6FLWedIUSUZ8P/EvUjb
9BQpJPVFJ6Yugy01L6SlDUpR5I7N5m+FcvBTQtDT+aIcHWdn7KsLVwSVe5+r
N4dUonVjs8GH+5ThhWjftfLAKhS2dtt+ZdYK2KFX3+x75zkyK7z5+CxSB4qP
0CC/uRr5fp8Ifb1UA6Kk+fZBn2rQjIF0t6GjJtBKA+/Hib9Ea/ML0pOTtSA6
+be9q0wtmpC1cXWq1oYduQ/8wv/Uov5YVyf/hbrQ8vf5DwpTr9DmscDNA8Qq
oJh2DXk0vkYj7hLHH5/Tg++KP192FdThfCqIRlavhkJxypBGcD2S5enGFY3p
g5tc5slewzdINeqBPUFQgDrhUCLse4NuGLCll3kZQm3teY2xsAZUr2zJ+JZg
BI12rG0XZXjITLU63rjVGF56b5MsSOchKbHMgP3hJvBcvnSVl3IjUgtTX+ui
awp1NyS++CQ0Ikmd3U8dXpnCneXyJGWmERlxlB4E7qGCaUTEzAY7Ej3S8vkh
6koFD2PL9Xf+JhFrUenGODcqeGYOcIX2JLJqc+7J8qKC9ccB43+3k8jp2A2Z
t8eosBrVaE86k+hctkIA5SIVrH4JNnu7k4i/VJ79sZAKY+GG4U8CSeTfLVtj
I0ID8pHwXnMqiV7X7q7IE6WB2YOryX1pJFJ7kFOySJwGmTp76ifvkKj+nFlB
vSQNqOdDFv6VSSJNDbdrNstoYCM60maeQ6Im94deNro0KP4rtOl0IYlMhv5e
YmNLA2eviFWHKkk09i3WcfMNGlxZ9HuveheJutoznFJv0WD7zLy7P7HrK57u
nLhNA+lUH85/70mUFdnjcjODBt/EPBzjP5Bolwp971AeDXh24lRhL4leWnV6
RlfQYFP7TGr6EIlSElafquulgXJ5HhwVkijqpHnQigEa3LbVcWROk+jkP9uD
j32igVii2LNf2PY6IWeURmhAsfjiHTVDogWl/FCfKRpcWO4VeO0niY71BEZL
StAh2yVKa+M8PtpoXHtrsyEd9HuuOf9awEfOCzbt4BvT4dmJ+1v2LOSjg+/r
lu6k0uH7e3orFzvuEi/Ug0kHtVWJD4Ml+Kj1U4vnOUs6RKRcDpuQ5COP9D7q
E0c66C4JvvhmCR+Fy8x7s/IsHW4sNdU2leWjpM/hEXdD6cD/ZSUegZ2D5psb
nafDYNWLkFbsej+Jh2ui6OCDFBjBy/hIpv6v605X6XAq7QeXu5yP0sPV3GNz
6NDZX2ZqpMBHld/W/JhupEN8gsKDahU+ymgocdveRAezge0tYqp8FJFNqy9s
poOiZEzaOuzNOw1uHming+/zPo2X2C1lyszmj3SY+Gbb/3wFHw2HzfgXCuiQ
tV+4M0+dj+SlS4Y9lBkQszd7ltDio5nPVIcqVQY0lKggX+yu54WlKuoM2Pjx
kl4mdsbxnKi3WgzoynIZXqzNR5S2a7pgyIB3X/NWd2JbpQW4qQADWFHa1711
+egwhdrRdIABud3HDS1W89GJaeXZfd4MKBtetcIP+0y1mPLoQQacfdyXcQv7
kvM7l0VHGdAS6n9QgJ0bceo/q2Ac38+R6Ux9Purtqmx/FMeADWGO80cM+Gjo
7t3vlgkMUPO6sG4ZhY/G/eMV+Yl4vUUVSmbYfyTcnEduMIAaY33+IrYqQ7xd
+18GvPC976BsyEdOl7e0XSthwEyloNfQiI/2ONOntcoYEHU2/bgdtofWCoVi
LgOe/9h+8zD28dJRp8bnDKg2evvvfez4gYTWBQ0MMDpl8ETXmI+uFwULkxoZ
EK0tN2qNnXbaXV6riQGH4xZwXbHvyzCcLFpxflJEFG5i13Pa3wX2MGDq+ra6
+SZ81CTxfEq8jwHypkF5atjtzffkkgYY0B+Zu5KF/cnntGPRMAO8Dqs1+GDP
T1Z791nAgBQ1L/XX2JxRjxYXSQJElviWHDXF+1u+MZO7mADqMUFOOPZopP5R
dSkC6m4y2UnYaRrjiwdkCTBjjK5/iv17x2nro6oEBF5TFRFit2rslWlWI2CR
/GlxcSofFY7CB4YGAfK7ku4vw94bteD0Dx0CAijTA8bYqDyh+KIxAZazIdPu
2DeiAkKHTAnYllwsexT7qONOO1s6AeVTGfzT2CvHVIdl2AQIfxfRr2J/L/9T
ErCGgLJcfsdtbH5U74U2DgGDcvlad7FDNXM1Uq0IiDOLTy3Ddh6LGfuzjgCp
yVuNNdgmXL8Kt40EDPi6ZjZg9zjSXPRsCfhVoEJ9j/1MU37VJTsCWP4yo/3Y
8WPfBV/tCaidfW47gm0ZXRn/yJEAutP2yRlsZaeMvfLOBEiuprNFaHw0qRlB
CdpFQDAiNRdg1495znbuJoCipPtgMXYmd/Nr830EOBPMbmns4GhKcsZ+AqQV
xIrksB2c/vKY70HA8vJobWVsfa1JUy9PAkI036xRwxYdb/lT502A3dZXUxrY
HdwSHuUQAUVrzjroYBdH30q54kdA+NexbXrYMU4hPpNHcD7cVAX62G5arkxH
fwK2poixDbHNxq3EnwUQ4HQ9e6UxtmyFTrNyIAFPnETzTbCHoyUyQoIIiP9P
qd0Uu8bpy+Ge0wSMq4/cpWLf1mpca32WgPTVQco07IDxokU5oQQMC6uM52xb
kdgucZ6A6MiaT3P/1445mXPoAgGpnaFWc/7p5BLQGEnA9OR3i7n1W7TWWpnG
ENDKM+iZi6dgXE06KZYAE18lLSPsiIp53cI4/H7ecwkK9u6Y/nyXBAJUvmkn
rMam73wVxE0k4HGnFVcXe4l23kb1ZAK4kSoxWtj947Fy4Tfw/k4XzqpjcyuO
9PXfwvWv/2upKnZSjMPDjakEnF654IUC9nptxa1LMwnw3LlJUQr78deXGh5Z
BPjq+ryVmPuekuPCshwcb14fVQx7vg15xzsf13/LwKAQ10fAspAAdJ+A7lN+
ZuPYfV36m+WLCFBstqMPYVcfuThZ85gAzVw1lQ5sKpv+SrmEgCrNpRJvsTNE
e1OOleLvdXBMqZur72uc9eqVeD+bJx+XYJuXC64HvyIgwsnt8ZW58xeR6dtU
R8DoGbWWCOwVdvaWeg34eWf6rSDsnz35w+/4uN5M/ZTcsMsWuHNMOwiod1vW
b4Stz5eWjerC8TFSCQ3smzcrB7u7CSjkhhrPnedTFOX42D58fkd2LJ87/4RD
U++nEXyf8EzzSrBzVM6VmI8R8NYm2vguttwAJfbaBD5/Z83+ScYWBEYxrIUE
GIrnZR/HLk61iEr7Q8CLpIoF+tiaXl93T81jgndlb6U8doJJiqntfCYcTN2/
Qgz7aI2wY0aCCZOnfXkd+D4zHrpv6CjLhLCypzMXsNOK/xEtWM6Eqiv3+o9g
S52RbBNVYEK2svCEC/ao1IHQIhUm5NjfvmSAXUBXbV6sw4Ql5ivOv8H3rV5o
zKlqJhOc1ScyZ/H9zV2TLW5rxoRWzvLrXdj20+jqu7VM2FXE1ajEPnV4quCz
JRM8ElJnz2G/3u36UcqWCenWd8p+4/7hzSZs/nFlQop35vHPuL/8FNi39bsx
wfyVMr8GO77okMfhA0wQBCnWpGE/W5VxNuwgE3Z3/uu7HVtCfsmjuwFMsIub
5ZXgfnZv8qOKIIoJbx/frfPF/c688GduyCUmFG8/EWeJ/dZHgVgYx4SQDa+H
5LBne2ztlRPx83q/3Stwv7QhSyIglQnCznueC7GH8y9/jX3IhCmxedmRq/D+
H2AjnQ4mGDgVirNxv76iaTd7vosJMr7Z++djCz64MXq7mVB2rnw/ift95a7Y
/LQ+nL/0dXYe2A72H64rfGWC0cv69mhNPgpac+GopAgL9mbkPKpZifMj06Tx
VYcFVzJuh07i+cOQHNi9RY8FSoePuxZjX42dvX5PnwX+LJ/+Y9i7F2pLeRqz
QLT2YfsYnm/Gfp6c7WaxIPflU/9Pyrh/fVZt5m9hQbtTvO9LRT46UOkd8fgY
CyyfhwWuxfPSqN9w4PoAFggCU84P43nq1ArfQ60nWbCxitS6gR1z5ojD99Ms
qJ8ftXISz19FZidXrr2I19/LXJwhg/fr6XluzS0cv2NC9rAUju9BmuBtDY5v
K3WUguc91X0rP7vXsuCBSVoID8+D2VKZnYLXLPg3WzvDD/uZX3a1fCML9KzD
sgrw/PjeoCB+VzsL9P8Ouq2D50293FJK7wiO757HNjEx3B/TWzwm5NiQ12Kf
1vmdRD22GvtOKrLhYLpppTi2yIyfyw9lNrgOykoZ43nXattCO/GVbNjQ08o5
N0Wi2nlmTCV9Nshe9ngvN0miBrc7kpbmbEh6nayq+oVEHdoHC+M92WBS55QS
i+dzQe6faeMSNrSMr7v1i0uiQacN6dGlbCCmXW6LY7fPv7ypr5wNs7JHh5aU
k6jcVflmchUbCqLveCiVkihckWH2q44NVicWf1j9hETSUQfP1HexwWaDQr/e
fRJRvN6JHBA1A8Gb30Z3bpPIXSdf8tZWM3jqufS1bxCJJvQTieJxM5BK3ee5
X4tEz7J+fJyKWgP8y4mJi181ol3rtGCN2lrYIRn9av3+RqTiF1lqVLUW/KMy
5lsO8pDcIt+HW3dywMNz29+ZXjyUZR0SPO7CAZtvwp8OB3iIGhJnnbibA6eu
TtSKuvOQ3XjRu/b9HNi0ePDBvr08dLF1asbdlwO179+8k3Lkoe+Z56yCwzhg
suTSMSsrHupYk9ick8+Bw/Ftn3+r8JD3iazbmws5YBWkrpGoxEPCwicHRoo4
IAjgntBV4CFZzfZp06cc0M+aOm4jy0NbJFaoVlRx4OmAx4tICR7ituR4NL/j
gN0k8aRN0IBspJ4ZnmzngJMEv3jPZANq31gnVOzkwHJqZUPvWAMSlH2J2tvD
gWTuTcfh4QZkmGFyf2iYA8InW8tHexoQt8PyZOxXDri6X0nx68brLd9uYTzO
gUFN3RtfOhuQZ+SJpoApDoh2OQz2t+L1qi7eUvjOwfX1mena0oDCZ6+7l81y
wKynObujqQFJ0+9R9vzigNSfZSY7yAaU5lc29ecPB2RN7rU2NDSg/wF3O2JC

           "]]},
         Annotation[#, "Charting`Private`Tag$12506#9"]& ], 
        TagBox[
         {GrayLevel[0], AbsoluteThickness[1.6], Opacity[1.], 
          Dashing[{Small, Small}], LineBox[CompressedData["
1:eJwV0Hk81Hkcx3HLo0eZLQ8GayqNnEnDYDCub/PRqHayoxKVLue0yqgHurbH
anJsVLZHxiarDc1DKcq1jig+cuQoaeZHM9ka0rk6sONuy9o/3o/Xf88/3ubh
BwNE2lpaWsK5/d8JdUeL1dmC1Zr+79iVfp4NPbmMn3xUSby8ZLPlC80YCMbd
4QyVlBdrXZOmZNrikU1FSh2VjLdjQpvUM93R4JOJdFpZwXuktjUpY36P/Xf9
D44pm3i6lFfKDeZ2XGc19HxUqeCtELZ6XmNG4bSSe2FEOchzpdGyCpjHsJlf
WCCXaXi58rF5gRan0bS/9k046wuvV1S5v6VYikbikKL5fB1wcNj8qqYwG6VO
6+74By2AaTu6JNk6D59mOzaO6i8Cfh4twCVHhmcLJN3aiw3Ah88clw5eRZPf
Xp7OvGwIQz9YmucuvYGpgYLVigljGA8T0N2W3cR4jyshHUkM4GZ8Y1QXUoq+
wzPHD7xcAp9EMTEi13JM9N4ctsR9GRhXBxj7/lmBniW/V55AM9humNiavbkS
xVOjJ9sXmYNwgqfi9FTh9Cp9tX2QBex5s17je7QGvYtv5mdlWQL/dHvATXot
jtI3hG5tsgJV+VOjHdI6fJUeujVuvg2cecvpT3C+i4Lho4LXbivgo4y58F11
PX6IWBBfKbEFcXSAT/tOnPvTRDu1aSWExkt2S35uRHqXzbmyYTt4qbn8gJB7
aJpWusnNjQWamQHC1WvC7FUe+oY/2sMzX/GLLfIm7Fzi46rJcAD2O07hpfPN
6GnadJ79hA0G9OWxzNAW1NORHQpLcoTOE4HiFvNWZCaaeQfbOAE97lb0VU0r
6lrvqg5oc4KWhjW/lt+7jw5kcenR3c6w0X/5wEBiG8ap6c0btDiwL9KC6xfQ
jsOa9CBBNgd21otRZdSB69n3cwT2LlBzULMvg+rABo3X58lHLnDlei7jF1kn
HmA598lFrhBpJZ26FPEAyafInmBdN6iyKXr20eUhrrViCBfJ3EAdTfsnfOoh
2p48c6yJy4VYWuFKndtdaCfyQOs+LkjZUSJ16iMUNUSlVMa6Q/rFWMUzQTdi
fk/kqLEH0Jq7zb/Ve4xj12cn2TUeoPM2JZocfowR1sW6OUJPiGKphYm9j3HU
LtOtYsQTjKsEFYNEjrcLPr8YT/MCh5Dg0qA8Oe7wtQQvpjf865pK1F/luDQm
tdah0RsMNrUJU/Yq0JgmLhduI5B5tnjCq02BBfyE4yPBBE7sSabetyvQOeEc
P3MXgSinnWWXOhXoP1LWqwoj4K2k7f/cpcBTT8anI8QEXlvsf17Xo8ApmWTN
8UQC7nW2LR6DCuzzyqSuFRNQv7uawf2iwKjDBX8ISgi030k48ParAidKqkQf
yghUnAvyu6hFId1CNelUTSDVZd68SR0K/RYsM61vJOB4MvJYNY3Cuz3XIqle
AskmliGuDAo36N22P6IiEDM04/V6MYWq9R0TjL8IbKtXMC4spXCs7n3angEC
rIgkxRiTQvsrjrf+HiLQW/JibaX1nNfncyT9I4HGxFqLyBVzntEWHnuEQFFg
xqzhSgr3ph6WHxonIJmB2njWnNd4KsdkisC+LkaWpQOFSTMXI+pmCGzJH4mj
2BTqu9xg7f5CYHV8+8ZkJwpzY+rGZ2cJ2K7LZ3E4FP4HUfpiYw==
           "]]},
         Annotation[#, "Charting`Private`Tag$12506#10"]& ]}, {}},
      AspectRatio->NCache[GoldenRatio^(-1), 0.6180339887498948],
      Axes->{True, True},
      AxesLabel->{None, None},
      AxesOrigin->{0., -0.4},
      DisplayFunction->Identity,
      Frame->{{False, False}, {False, False}},
      FrameLabel->{{None, None}, {None, None}},
      FrameTicks->{{Automatic, Automatic}, {Automatic, Automatic}},
      GridLines->{None, None},
      GridLinesStyle->Directive[
        GrayLevel[0.5, 0.4]],
      ImagePadding->{{16.153061224489793`, 1.5000000000000568`}, {
       6.420897794612813, 0.4999999999999716}},
      Method->{
       "DefaultBoundaryStyle" -> Automatic, 
        "DefaultGraphicsInteraction" -> {
         "Version" -> 1.2, "TrackMousePosition" -> {True, False}, 
          "Effects" -> {
           "Highlight" -> {"ratio" -> 2}, "HighlightPoint" -> {"ratio" -> 2}, 
            "Droplines" -> {
             "freeformCursorMode" -> True, 
              "placement" -> {"x" -> "All", "y" -> "None"}}}}, 
        "DefaultMeshStyle" -> AbsolutePointSize[6], "ScalingFunctions" -> 
        None, "CoordinatesToolOptions" -> {"DisplayFunction" -> ({
            (Identity[#]& )[
             Part[#, 1]], 
            (Identity[#]& )[
             Part[#, 2]]}& ), "CopiedValueFunction" -> ({
            (Identity[#]& )[
             Part[#, 1]], 
            (Identity[#]& )[
             Part[#, 2]]}& )}},
      PlotRange->{{0, 30}, {-0.4, 0.044999989897961334`}},
      PlotRangeClipping->True,
      PlotRangePadding->{{
         Scaled[0.02], 
         Scaled[0.02]}, {
         Scaled[0.05], 
         Scaled[0.05]}},
      Ticks->{Automatic, Automatic}], {160.63059729090716, -95.62961487212587},
      ImageScaled[{0.5, 0.5}], {301.1823699204509, 182.15164737547784}], 
    InsetBox[
     GraphicsBox[{{{}, {}, 
        TagBox[
         {RGBColor[1, 0, 0], AbsoluteThickness[1.6], Opacity[1.], 
          LineBox[CompressedData["
1:eJwV13lcTF8bAPARki1RakratMzMnWqSUqnmiZRKKkRFmbQISUIiNIUWhRQJ
YVq1aDX36pfljLJHRqERarSQQoukUL3n/Wvm+zmd5z7nmXOfc9LeunttkAyN
RlOYRKP9/3O49ekD3eQ8W/xV8FZsd+/1VfpBO0kclyZ1Lv/nqYVg/sutdEka
l8ZXmkqs56BI9+LmyZIcLk3wNfSuO6C5P1TSRpuruDQLb/VxJ3fUdmfN7qHm
Wi7tpn3YWWsectDt+TjQ3MjlR6qNibXD0Wjz0vP9ze1cPiL+mb+LQXUrrue9
yvnJpfm/1DXQTkXqbf993soe42qtkpQprb+AlEK3FE9bMRng582lvuNXUJqJ
w+01nnLAcZx1OCIoB73L5IgGFGZDeG1dZ61fPkrOi3kpozoXFBiChA3+hUjl
XEdS+hVFkPKOnSzULEEJ651sG4fnA2dEfpNWTCnaa5m95WkcHXhjuYcEreXI
vu/PobAONRCwTh1g/KxAsdYe/moWC0EqFV/+8b4SWZVdFB5FmsDxlT4yElWh
0JEB/pPZ2tB/ZTn73NGbaJRQaDX01AEOSXamLxEi65IbgoyMRcALHp/5tEGI
3muVXFt5eREU6iWUt4iF6FBG0dWha9hXt03pbRSiW7EFWWuLFoEgZ23ttGYh
WuwlyJS/g/277oxJmxAxp55Ljf+0CEJqLkY59AmR8pZofiRbF6q3qN/dL0+i
gXnOvA21ugDmF5p7V5FIEqoj3vFYFyym19e9dCaR6NEfbsxzXdBaVM6oWk2i
1EMlmoVvdYF3oXRzhDuJOO2z2kZ7dKH7YUKYdCOJwipf+l5R1AOaW43d3mAS
9bh5buoM1INUOXHn3jgSNRYZ1o9s14OKs1kj+sdJVDNZdtns3XoQZWIeLzlB
oqRblJr5QT2wcB+UX5pEIoYmvSXhlB5kCg40fzpDom0/WrwISg9CnHpcfmSR
qDOFtyFimj5IHh39007i5/ewdTiz9MHi7798l1sk+u04+v27gj5UBIaMV1WT
aMbktBPb1fTBS0WTOnIb53+wTsgz1AeFo0K7yfdJdCRIX9FtHZ5/rKKhoZ5E
yrbfXhLX9KEwzql7m5REgsvVl7/m6gMo37cu+EQi5ujxbdcL9YHf/8G2o51E
1sKFEzpV+sB4r7zau4tEASw3I7WH2EMGyWY9JKpQrkqR69WHkGdugrKfJHLq
O+DUZW4ANBN559ypFFI30YiXszYAzhsrXoMshX5EPKgl7Awgce7Hr7+nUejc
sIJ1hAt228WNDjMo1DpWZDSxxQDE3y5cEctTKGLWB0XVJAPQ+pAnuaRCoUtM
aF393gAEJ3xNZBkUCt35WS1cir1f4f4ENrc0ZWN6lwFY8D4/+M2kUCfnnfhd
H3adPLODoJCRRURd8BQGKHi9C7huTKE6h7xCviEDGDVR17vMKfQtQG6vMIYB
IbzN8Zb2ON+r9nfRcQaM2OrJjGP3veNPq09iQFRaO+3+SgoNuo1e/pTOAPFe
p4TljhT6vazngXwhAwTxRtWmzhSSUXquvF2M53P3lDa4UWiKm5z/vjcMCJ/N
8Yl2p9DUk/YlMS0M4IUvOKnvQSE52l1uRicDpLQTe6PWUkj+W2lI3QgDKob/
hc7wpJDqgzM1C7WZ0E+ajX32ppDaRP0Upj4T4LtZa7QPrreVnNsSggmSc+nL
52yikEYFv8PZjAm8XRHnTTZTSDdrz6woJyZEmc8MDPSjEGffOr/GPUyg944U
xG2l0OLyM4UfI5kQQs5FE9imPfWD3dFMSIyv9IkOoJA5zz5h4gQT3PPOqIcF
UmjZarMKNv5R+DNl6+2CKdzvVGQSapn4fX74Ons7hb5udSxc9hjn69ofRNtB
oZTsA2v665kgfaxywxe7SUNyyfsNE7odAzYq7aQQT/WiKbubCRaHlFkRoRSa
7PX0nfQbEyoKPAIeYRdkjMacH8Dr3XbeQ3UX/r0UfZ6P/8Hztaxdb2MflF8Q
9Go2CySFxP2+MFwPV5eZ8fNYIG4Q51juppAoObrSSoUF/MFEyzhs2ekfxnK1
8PiEefyccAqlTb6SEWnKgv5zxVlqeyhktvyFNWGBvVjOwAdbwh9rb7NmgVQS
G5yJrTnua+zkgOd7vZgyN4JCN0Y0nizwZoHcPem9QWy3pW5hYl8WdHtaDRrs
xftlf4zSia0sUBDcatmEbfmzjfdjJwssqrXqEfYHE4VpueE4fyP5pj5sfjiU
btzPAnqRTqrGPgo9+i4YFR1lQeHdOmYU9nb2q2v7j7Eg87WHbC72rJ2THFiJ
LKjunp75HHttt39a+lkWiB7+aVmwn0Jt7TpEcB5ev/NAazF2nPa6V2pFLPDa
/imwHlufd+zAy1Kc3x6aoAc79GNHncUtFiQ6vjDTi6TQHHWlHd9vs4Ax53Aq
YFf52CvkiFjAq9wk8MEeac7bPPMZC0asyttOYl9WfiMjasDr61s0Jxvb1nNq
0b4mXB96/U8Suz3dzI0pYQFHPv/UU+wTjUG/Pn5gAU2v6sN7bMbcjMtpn1ig
VTwo/Yb93O2RneNnFsDn4Ev/sHefHv7yt4cFFQvmTJ95gELzXuifrujD9Urs
ZdOxx/s4+c+G8POmugzrYvfMW3anc5QFITfEVhzst2Yrm8bH8fqpw38ssWu9
3HroUwioXudmthy7LNp7kul0AqJKV/Wuwr50NYDuKk8AoytEfQ12/P1dxtsU
CRArVTzxwN7becAhlk5A4RqN/nXYvGlxvpcXEhB+5WbaeuzVrJR9pA4Bginh
Ff8ft3DNSH5pQIBXzDqn/8/XDRfkfGUT0D/Jz9cVWyG9+L/JiwmoiDrzzRH7
HykUL1yK83nyZRiwuyX3viy1JiCkIfiwBfbrv0/GPexwfrxZR4ywRRpN80Md
COh2kYzoYN+w+8iOdyFAy+tZ33zszMAvKwTuBGSuaPefhn0iYcCnxhPn/1DT
7Teub0Tx3z2vfQign4671YXt92Jq0o8teL32My43Ypsrqt3S2UEAbyS+6Tq2
jrlug/VuAjia0YxUbHlvo64N+whwT0obicT+fHW5YvJRAvgGzBn/3z+N91ez
8o9hO1130cG+17nBDiXi5yc5yE3GvsDauftnGh7/1jWI8H487ro/fnYmAQqi
Tq0s7PDwmCsGV3D+ijLPIrFXUen1m67jfJzOnzLAXvLuSvv+G7h+16YXjuH3
Qevf9dEzlbh+fhdtGrFH7O4YPLhNwKriaS2R2J2Bj2xbRQQ8CeuUOmCLE8Se
Iw8JEM14t3U+dtGLzmNsMV5f51RJKX4/fbxnS891EpBq5pHwHL/vDodVfpd9
xfWeJA5OxV58TVv+6Q8CLFT87q/FntFlZj02gvNdmfulEfeP2+F+mUGz2VCo
WzYiwv1HPbHc3dycDZCVSqzH/au4rLRu1IoNCnxf/6nYFm9KzO9y2bCqZro9
ifvdep1CdXsnNmTe+jNnLnbKHUG3x2Y2pC5Xqa3G/fRv/1n+rjg28GV7Tz0J
oVCiSupPTgIbBDpjqYHYyrang4eScbx5b2FiG843+eTq6PNsoMW+KeBg79A7
Rk8qZIP0uyT5WBCFWrz3VeQ1sCEx26P6qz+FQvgRi0Ka8POO/ooPxx4uCM8g
JDj/z3Yywzz8Pg6FHq76xIYno/Xj/7ZQyPl00CrREI4XvH3OX18K/Ve7Qfpe
zRAYdEnKLXyeZRKWCorbDKE7oP6LCT4fPV1epN7baQiiT+38s/j8nLfTf+6O
cPz3B0829a2hUHJx0rz7Bw3BfVNMfqErhY4yW5R2pxiCXJrw7wwXCgUaRKvW
VxqCYJs0LA2f1yaL7uoc+4fjD97fdMMSn+/LPXKNJhmB9JCndocFrvfWrkUt
U42ArqMmoGPr5szWM5ljBKuSmE9j8P2Aru1n0KZtBIX5Mk9tTXF/0Zggljka
wUjH5cMxbAo9U7Mz+3nWCAQZ3EszNfD+0SjXn3IBx1eT7ZqyEPcbnYX0+VlG
4DU3r+zfAgp9Yo3+MS/A8wc97n1RxfvRqlJ0qMYIEi26Gkrm4368SXu1TAce
/7amoncW7teXJwXMXWIM7i6vXJ3/kCjx2u71OpbG0C2rtl1xlESncz+uNLU1
hsyhRJn3v0l0seQ/hucqY/ByuV8e9Avf127v+ZG52RgUEgYGQ/pJ1Pr+00Gt
E8ZQ/bRT2eAziazUa1ON3xpDP8u0MFZMovZFuq1fW4xBfDU9fvFLfJ8l4om8
Njw+YaXU/gLfr62cH9G/4ny+OdrY4PvlAe/Gv5P+GQO/q+Zhx0MS+bjsMe1R
4IAobLh4oIZEGYmxV++Yc6DaXueKQh6J5Cfn7POP44A497zIO4JEsqNo3cBx
7LPWcunhJBr/8XFxbAIHJIZHap+FkaivRXVAkILjbb1+2mwnicRVZ3dJM7Cv
ZR8fCSBR2tbY4C0lHEg9rNNm6onvu7U8L9/XOF7Klll8cxJpxGpae+ubgLhZ
VSN0SIjK9srpfGSYgMUNQbvLoBDZBg9M8ydMIHFNjR6rX4h8XeqaQjgmEO53
2KC9V4iy5m/bGWVlAvQaZTp0CJFqcdmlC2tMoPpAYN7NV0Kk1GQz+ibSBMCq
beHBUiGarreZWvvYBELG6zSjeUJkZKNafsB3MUh9gpUFopsoonVenTPNFMQz
jA4u/VuF+n6meDplmkLI3R6WHrsKORo/uuRkuAQs6MTMNJdKdO/nsr+/G5aA
XBJ/7h5uBQpjL255FWQGFdcZzWqby5DNj8DX3tPNgZYp3CgnKUErdemus3PM
QRAr6Ba6FiEG/2RU7dKloPWw8nNadgFiBVkivZaloGB7XZAYn4uC7oUcF+6x
gH71sZ0DuwQICV4HDsy3BKntOf+H5EU0VDjx2/iWJT6ficd6NmkoQK9k+iVX
KxDJPjj/kDqBBljp5lX9VkD7nvkoWi8AVef9/fQrcRnQgpXaJ+oPcH3sF8Ey
DWug3Y6W3FY9xV2wK+E/IxH2nveNpG8md/6M0ErXjTa4fhecxeMCbt6KI4f6
vW2AlqQm06iUzV185PSK9M02oAXV7hJWNndNf8Ubib8N8Dq55OCGbG7821+j
AaHYshFFfuXZ3JGcmOWHYm3w/wdryxT9c7gty9KbCkqwrSvLfz3O5Ybsz8ty
KsPxClatSG7N5Q6XkUHfKmyAP7HgqN6vXO48HclvEwo7K653m04e10Vuofpd
EY5/p/im7pE87p3XBYFNb2xANDM/9KhpPtdZvtowUoLjr86v9HPO50ocnw7T
3+P1FGkWrPDP5w7V9Cb6SfH8uIxrC87kcw2zOaVfe/D8wIUdk3vzuXda7CJT
vuPxrKNV02UKuM5K67jG/Xg8+biZkmoBNzhh/6t9v7DnZ3gtdSzgDoniL6mM
4Pj1paNufgXcuD8XAmr+YAfEue/aX8BVWFLE9h3D6zO75HsmpYB7dVfNr4kJ
7LvR2lRuAfd/DKJF0g==
           "]]},
         Annotation[#, "Charting`Private`Tag$12570#1"]& ], 
        TagBox[
         {RGBColor[1, 0, 0], AbsoluteThickness[1.6], Opacity[1.], 
          LineBox[CompressedData["
1:eJwVl3k81OsXxy23orJGiMqWLIPvzMhWwyGyZBfRzRrlRqVypbRMWqhUqptw
JcqurBHmy+PqEtqsmYgm1U2b5WeJFv1Of828X89zznOez/M855yvWvAej1AR
ISEhaWEhoV+/04Ot/2qey7bAv+veJVvXd2coHrTix1kKJY1cHFqkRkD+abAi
/7KlkGqSnc1CJol2K+wV5d+0FLJfVWe5wIrIjChcnu0ttxQqbkzyFHYnL2mX
PZO9jZZCxvUW56cCyQbNDwPjvZ2WQsGxXQqDkWS21+TqWO+QJXRatEWWcMn9
9XnZHTcnLLn19g/7vyYRlZc1/wUzflhyL8SdLShKIXIRAYUL1ouCIDzA4tXA
DXKZuYHn4iUGAk9L7Rc5t8jzFKphXFoC3LqfHRgayyXnso89FVGSgcyGD1dm
PQqJwl+vz1y5vgSkjaxDZKPvkPhNDhad0/IQOMgqeq1SSvabZQW0ximCwCna
I/h0GbEZ/Xpo9+tl4LMl4Oim++Xk+Dr3oGWmy0E7QvOF/LsKYl6cevcoWQlh
JWF/VElWkoiZcW6LhBq4TQ+dYkhVkVk96UF9L3UQqstb5SJ9j6wrup2ZnKwB
7c71iwRf7pFxWcdA70ZNgJCnz8PrqsmbxEDvfQu0IHPvrF/bsRriMHrA4a3x
anATf1J+V72WfNomtv/uMW1QlTA9yCG1qKeCSHyjDrj9tU+Kb8Mj74Pt8tc+
0IHAm57qORt4JDHrgMvYQx1I0F6qvteeR7pW8NN8e3TAx9Z3eJ4TjwQqpbIZ
wzogaD2bpO7JIwcllUM7JHSBv03LSzuIR27PrGhR9tWFGfWnfaGHeUT2sdaF
0lFdaH9QsbqwhEfmRqmctkldGDYNv+VZxiMfZNfSb2Z1wTQoduBbOY80+rh+
UPxND0zv/pNoX8Uj+98c2HBcUQ/s3+fxO2ke6f7WMudupQftB3v0ilp55Jpu
+J6Jy3oQ2Bg9snOIR1QSStyMjRnALT/moC1Nk8LiO/dnzRlQKudbtlOGJqY9
RcZ1lgxQlNYXuS1Lk03q+So2DgzIZPf668nTJJHOHHbfygAorPht+TKafBu7
xN0VxwDpY4fnP9KgSZ9vVGn2EwYMt04K+RrTJIy7TyOsiwE+d6qTYkxoMp0b
mazHZ0CCs8jCa6Y0kZ2MOFz+igH2SiY17eY0cbwQat8wyYDqqJSFJpY0qWn0
FvQv04eYkzWHn9rRJEXPTHrJDn3gr86oMfShidfGx0n14fpgevn6+dW+6C88
SGZnpD4Iond5r9hCk3OFZ2T/OagP1caJzWJbaXJUp09uT6I+uEVrqHUE0CRk
dazSwzJ9SBJKbzTcQROmRp36ie/6UFqy+LHmnzQZsXa/ZSBsADG7t1l9Qy4M
fqvRN88ABC9GC9ujaaJ5U2IVU8oAGk5U+sXE0ERRzX/1SzUDSJmzsebF0mRu
xU+9tXZoPz4mLhVHk7ZlVmsmLhkAJXwjd+Q8TdpXlGj9dg3t7a2VKi7Q5Jn6
ckX5dAMIVHP1iL5Ik1e6s1+Ncw1AWqlcYTaJJjPmZQ2HatFeeXJ09ApNtH5X
cxJ5bQClm6We30ylCSPgImfJsAEkXa2t8EyjCWvbDwPNz+gv/Ocm0b9pwgl/
LrPhiwEo6gV99E/H84291HtmkSHEKHTtWHCDJnF/C2+TMTIEn+r2rOXZNEm4
sWeTupkhSHv6v6tFvnBrwJZtYQj2R0snvHNoklpUo+1lbwj8U7cDz+XSpJS3
dyRlqyEkZNknvs2nyWD/q4Oqpwwh30uXEXCHJuYqjUmGzwyBqtiUsaOSJkMa
moPv+wwh8lvgfz3IZ/RO62W/xPVXvl6+voomfHPHZsX3hjC8wvX3ZfdocsC3
85vwd0NQnBuVoqtpsmXjXvYHaQrGSlKCHvFoYuCqvsVuCQXco+VZOjRNRDy7
uNnyFAi99+k4hVywZc0T/2UUVBO3n+Z1qOcfs2FdGhRo10slp9TTJDnheAZt
TEH+K36J6j802ZnIalIyo0A1xvV9BLJF0uuP0Wsp8EkJla1GfnvN1owJFATm
RLE3NtLEKE+8O8eBgsgr5mUh92kiVlT7VcSJgnbNth35yC+Kw9UCXSgw3SAs
+RH5RNXj3cs8KUj59IfOrn9p0tl0SfziVgpalC3SQ5pokttqTX3yR+ZqtN9A
PvR4wtshiIKk+HsTz5HVeryyRbdT0HBvRHxjM00i3yhZxuzBeONL9qk+oInN
cFtoz17c3/RKTU9kxU+xiayoX/HYNp1EJhMDzz/FoL8jpc/eIEuK3owKiqMg
pnq5cUoLTebPEs/xk6ifvPhQE/LcyADreDzGW6Dq8j/k0T6l8cxECsJCe7fb
tdJkuN2knbpIgdjEgSWRyIJmr5KGS7jeSTvuNeT28ku7BMkY3+botCHklvwS
p8hU1Lvjmd38Npo0ZDzWE0rH9VvDKrWRy86Kf1iZhRyn0fEHciF3dWvJLTxv
D+djCcg3o23zLXNRn9bCzznIl4OPbw8oosAtWWTRAPJZnxu2o3coUOz5UTON
HOdSp3mslAL+OQMdqYeop02/qFQFxq951UcLeb/57FBGJZ7fN6b9OuQISqHR
oBr13TNvxg05RGtNVn0txtsnFRaCvEl2b8AgQfuutoR4ZCexixa7Gymwn4o1
u4ZsM3d7+dy/yEahhTnI6ybbvp9/gP6fnO4vR17zYbh/eRvG/03wqB7ZQDCf
d+cRBdSn/UdbkbWeaaZxnuJ9fmo51om84pH1wccduL+HNur9yEsbA338uvE+
LTghN4QsWX3U5PMzCgSpX5vfIc8vTl965DnuN6PI7BPy3K3aqcUvKJDWS44Y
Rf6Syu9OH0S2rw0YRx67OF3BeIX7+66w5H/Iw6fkrtCv8f64l5z+NS6IZe1z
+o+CBCtu7S97/l439xfDOL/pbPEv/+07dlMRHzG+R0+Ch5Fb/BKlvn+mYGaj
U++v+Bo8C0fOjeH+V4sufoFc49DyWHkC36PVhFA3crnlf7eLpvA+HlapakMu
XPNb4toZjO/OUb0G5Jt66uEPv6Ke+UpBd5HT1MDx9x94H9Z99s5Dvqzgr/Px
J+rBnl2cinxW4rBYrAgTxFw5J84gx4mmvVs4jwntLjU1Mcixs/ea0xYwYeZj
ROl25KjRnhzdhUxo4G/e4fnr/N9OnKxdzISw5oODFshbOwzX98kwgW8RJCH7
6/wfOKvvlGNC0mKtplm8X0514cJflzIhIVCVI0DmFOQRJRX097JiVwGy8Y2m
jIIVTMjXctJKRDa4+vqImRraqyne2IW84vjKdb5aaM9y6GAgF+8XUx/QZoL9
m1r9RcgW28cXBOlh/CpjXsP4fvw23u8Ko9Df4E3xG8jp8jvCY8yZ0DKrOPcD
3ydDzM39+zomCCC5uhOZ99XUhGuJ68l1WuQi971cKJpgg/okxhU7ICsVFqdd
c2EC8MqWxWE+yE+/xlV2Z0LkBUm2M7LpRe72G55MGCYaCgrIPlEerDwf1K9h
v3Ue5p9ki+nWqmDUZyJpVQ3mJ7kuzmxPNI6XvVW5hfkuu0nrpe9BJgT6eI9t
QWZXSzUNxDJB1WnPRRlkj+uvkt5ymSAddpWKxXx6accp7amzTNBOT5qzxHwr
+f3RZrkbuL8XGi0XMV9njFRyUrKYMJYc52WEbPAqQ0MlmwkxuVHFvZjfnZsj
RzUKcL2+xfeXIScmycWzK1BP6nX0ZawX4qu2Vnk8QL277y+wx3qyU8nSsagV
9SwNaBNgvWmTUB8UfYT6WF3hxiAnTr+bV9mO8RTxHmRjfZJs2e+l0Id6bBtu
GLv7q/84N9n/iQkp9Vv8vMtosi9gd4LRKMZ7mPYZLKVJl6e7yvlx1F/hul0o
8l/rFGwspnG+SffPPSU0UZC8dSXzJ8Zr9eF5DNZLlbJaVqgsCxSf6rJ9Cmhy
OOd6c50cC8aCCkKfYn0dSOVuWarAgmG7s+dskTPiNsQ9UGYBtSe8zCCPJqqb
Ojt0VrGA3xUVOon1e9WX95EjJixwY7+NcM5EvThKJQf8cP503Ic1yTSp0Pjj
m0ggC/OtnPyRq3jeC2vsLgSzQHB+t+j9v2hi3esjyN7BAu0fe/Q2Yv/hvTdF
pnMvC6opj3wn7E+O5ShEMU7j/PhOD7mzmA8klpq9KmZBZGiBZ9Vh7NcmQ09F
lLGA+1JsvAf7o76+yo4vFbi/ySb3yUM0eZPntVOyBuMxcvTTP4j12erq32vv
I0/Jpidh/6UWLTd3tRfXy/KsVN6N+g7K3ncUYmN/NmFu44/5pnlrXaEIGwJZ
Z3qc/fA9leTeWziPDdUKzb97Y//Xdsz8dps4G0z1V+uFYH+orhZ81XEJG/Id
NHr2edOkY1vZDkctnP+u32OrC02o966LHZ3YoN1o2x/AwXo3kejlkMKG9gUP
rLUVsZ7zs7yvp+H6M0+G/rcU/ddVbR5PZ4O9v2sMjf1ydrzANzWLDWOX8084
LcF+RdnI/30hGxqUbJUDJWnSZN2//UwdG6T3+jt6/UaTvy/pxLQOsSGhRfrM
gVEesTNsTnPQN4KG2JCTaY084jPfflO7oREolva4ivzDIzsHWiU2s4wgwV9W
EEZ45MK5x9wQEyPQftblwsLvgWfvurcfszIC1X11IVWVPBKS+ZpV6WUE4OEc
cSKfR+JkhB+qHjUC6nlwLXWeR+on1n778gT9pVb888yDR3YzWH0doWvA1Dp6
Szm/lnBGQrp9xY3BtG2RfDHUEltNRWeJm8aQmUYG9DNriDb3bEyjiQk0SHQJ
O45XE91QM7KqzwRatiozHqysJqH1YSfv7jWF0qbh+D8d7hGS2R0yLm8G/POW
sXFOVWQy/+cXw3tmYD8d7zprUUm2rSoST3M2h1KL/gw/6i4Z171iXD5mDvau
wS71U+WkOvvbq6mEtVD6NPVpB6+MbLHRgLUr1gF4ab3oiyolyrviawwa1oFQ
WdyL0zN3iPzCiDLnzRwQSJZriUoXkez1Rw6N+XJgbJGTRaFIEWEdubD+ylYO
BN6yWOUyVUhcxkp7+EEcEAo0CkzsKySnn03NbovA+XHnTwxlF5KZm8esDx3n
gLTLCocp00LSt/ZKV24Rju+/I1/hX0DC/sxOdyhGf9SujAm3AjJdXBn6qZQD
kJ0+Qq0vILLq/C/MKg5Q5xzeZK0uIBvFlqvUNXCg1PbJcr+xfEJ354Z09aD/
oHdJpsfziaNktX40nwMNtb77bPfnE75d67RiP9rrGSq4huaTydqPCf4CtB/6
UeDjkE/0s6g77z/guLvwZxsZ9NdnFZ34mQPcwG1DJqLoT87T0nAM45NRSV09
lUe2x//ZETXFgaS+Mw4/+HlksuF0msIM2i/hWb9uyyNxX69tq/2K+q1a+72J
ziPSRgUMvx8Y35cHf+YU55GMXbVTP3/i/JCVJccz88j/AWvrgzo=
           "]]},
         Annotation[#, "Charting`Private`Tag$12570#2"]& ], 
        TagBox[
         {RGBColor[1, 0, 0], AbsoluteThickness[1.6], Opacity[1.], 
          LineBox[CompressedData["
1:eJwV13k8lOsXAPAhFSVXFBLZyxXZZt4ZMjmljeQnWctutCuVtRThRqVCpaiE
K9HiqkTWZ5qXLLdEyKRCyU2uZdQQLdfv+Gvm+5l5z5znPGee97xa/gecAiUZ
DMZcCQZj+nW8q6FG90zuKnzbJsm3qW7LVIlcLYy1Zmiu981R0yaw8IW/ijAV
LWvIWWxGwhxvd8wQ5lgzgo9Y3VBZQ+YPK6dOdjywZnxJ7Dmj6ES6Kx0OiDsE
1gyGX1y4jD9ZrzvwbrTjpXXMlIo9b+wgmexgXxJ1fLBmnHaKjnx+gtA2t3Jb
cr5aZw1Sn3+ZpxK17rJ//A1/WUPP6KNTKRlkwT6f27NtZkDw8s5f41bZJNV0
fYWDizQEj/ur13jdJK+vmPBH5eeB6EeDooFCATmTG/1CctF8MPnw+uYfQ3eJ
8sXeUxeuK0K90jIz/w1FJMHZdtXL8YWw8VVdNvvTfXLYItunIVYFQK3wqcvl
h2TtyPcj+3tVIaKzPmLXokfkhNUWP1WOOogKVh4ajCshloXpxceJBrgf7Vte
+KOU7JsYjamfpwUxfkfey9uVkcnl8l1GLtoQcchBWePPcmJ1525WWpoOyF+W
M0r4WEFGFex8XQW6sOt2qNcsiSryMcnX9dDspcDZESBjqldNbEfCbfuoZcAp
BvrhUkIGA6QPF0frg/7J0ZIHSnysp7JkguB3SBwRvTt2nk8Uni89VzRiAIwx
+sXkBJ+oJf7lSFGGUGOkfSs14Am5stxCXnGnEUin5x7rIU9Io+pq1teUFSD/
X3N/gaKAWKoJko1fGYOuDV27ZKeAyM3ICfGLNYHErYesFQsFZMkJDSuPpaag
klexIuqrgMjoeZY41ZmCvg/rxiITmqzgLvor3MsM3GvP/hT70eRQlwJtxzCH
qK1e2nXJNKl/6ll1W9IcPir0lu1MocmSv/JK58w0h4slTf2zU2nSGG15t1HG
HCLedcluuEATbS3/S3aK5lD/dMF+/iWatATc32m31ByKZXlpNzJoYvL5f7J2
9uYge6X89G+5NBn5muRie8UcrFLKfUoe0eStMNv1egZeP7rQwrIE41eVuI1e
Mwf+li2FVejchB6P9Gxz6C8P2keX0mTbYqb359vm8DaPx24so0ntmjc7TlVh
PsOxMrVVNLma8ntEwwdzSCqQzj9QS5PEsFWR6n3mIBUnx/iEDtu+9cjBT+aw
IE9D7PWUJo56x6IWDZqDcGBXkV0dTWaVNcfsHjMH+YUVkRoNNDnYE35KRpoJ
zPxwx5JnNNlg/DTD1ogJolf/KKW30sR91kbnZmMm2Ltqz5rXRpM97xrmuZkx
Ye35zugY9Lkzz2N4bCZUzqlT2NFOk1ef2nZEr2ZCctvjkuUdNOFl9Zo9cmFC
jzVMZHXSJHa+xN+ax5nQ73xxr/l7mlzsj42/FcOEx9Za966g84jUqhVx+Hm/
a+QvdGOQ9P2ViUxITH1yv/YDTeY3/nbZNZUJ+qWlOY4faZIVuyQgKY8J/Cnu
ScdPNKn+uvLHtyYmTCipek4M0iT7Wan/1hYmSGk9W247RJP4m+aNha1MkD4R
eSkdbeu2PD1QiOttaqAshmnSVq7Kbn3PhBhLj/uHR2gycGLyUKGYCb6u4pPt
ozRRki8d4KmyQOXP/jL7cZpM9ps58dVY4Kyc35iMfvuksGyxBguklhwLbUNn
H85LfKnDgpiuPenbvtHEsOPSUjBiQVTLblX/CZqsyQzxXwzo8TQJ7+802W9o
1tkSyAKh8Phumf9oEvpN9bvPLozHd/Rdh44SzFAd3oO/tzm8OwZ9xr3dY04w
C3wP1YaNo/PjI16vOcKCBUuOyrydosmHt9XCh+dYwOGLSLJEDfl869bE6hQW
yDrtsKpFiw4lqzRfYMHj361WT6KnpP3dB6+woNh77kcfyRqixpop1P2TBbne
dueWzaghrmc3dVwqZcG16tehWVI1xMud+U2nHPPfnB3xHM3TUVd+UMkCPrN1
xnf04bJh16YnLOBti3i4ZWYNSe5LeTXrGQvkmzvCf6AbucL28B7M7x7vEmd2
DWmRfjI2s5cFax8panijha0FCy/2scA9g2Uah/60+6hL0QALkv5pHf4bLZW2
pL1fzALxtYQXbtI1hDvMa/OQoaBI0XiZh0wNUarYkFM5lwIrFnNVKHo4wSBY
Qw5dIzGUjM7UEs3tU6DAfs+3+XXo/5yP2gSrUSDv4BK5Yk4NeaXlPb91CQW+
XnkOG9CFw9DN0qJAzVJQ4YP2Tpx19IceBfmh273Oo0lFyoOTxhQM7lpc/Rl9
JTEk5rMpBW3ejVum0MEubg72TAp47PXHFsytIZojagPzLSgQx968ykXHaOdr
XV9DQYhIevw02n3k9MjUWgqS9+ptvI42qQyq8t+A+aTKm/2F7nEx99C3p0D3
/tbnLejVp6qTH7pQ4J6WqqUgW0NUXbO9ldwx39e/m2mhv2jHG0Zuo+DuupRO
Y3ROpW39Kh8K+m1avmxCHzllmJbtR4Hsstv+Hmgn1994UjwKrr3aumcHWlLU
NtWwC/M3UV0dje6sLH1uuJeCXG22/Bn0g1MZV88HUSAK1gtPQ/vr+LJdDlGw
MTdM9i7aUrRm5uMQCtbWv7YsQStU6bWqhlNwpVZOgo+mXf/d33MU618x7PwS
fU2nycrmOAW7+tM/dKJDREVz8mJwvR7K0r1o+6oLQuk4CqJ0d9YOoHVPh+Xt
/YMCE79Tql/QP109QpoSKNDXPT57Et2mY7XG9DQFjNh1SVPo+CqJrvFzFPx0
tfeaO6+GeJ7+eMcjhYJnojMF8mimW11k5QXMd3fm2YVoWd3bGzTSKJhoipNR
RX8UJS2MvYL1XmGlvgRdWXWg92MGBXCxrl4LffG00/0N1ylgzlkqq4fe58aK
vn2DAucMt0/L0Ot0VTbPy8Hr7T23GaCLh2q1eLkUaOaItxuidUsPj5fnYT3D
904aTceL0fp7fgEFnFa+mTFayu7FjV13cD9LxLNN0CGKx0LIPQqadWdHTrv3
rYGtUhEFjhoTf0zbKU+oHvQA+yGvbsW0BQdOfqGLsf9KQw9PxzOzYNaplmI/
OEk6r0BnS364erCMgsrDQc3T+cg/Ox9cX0HBY6XS/ul8Yy5x12lUYzyq+5o+
WuT976IwPvbn332D0+v10U8ffiagIOlFo1Ab3TS6ntapnf7/nPPVQK+qEF8+
UofxGCbxi9GF8Tn7Whqw3ouKbJTR6g6Oq/WfYX3C5W4ooJOU/1sY3URBvNym
tHnonz13Btqbcf+bA3+Xnq7vbQ9i2EpBTaG3uyT6zeHZF+Pa8forLJ2fuN/l
swK4pp0UZG08ljSMNmiWV0h8i/3yecjgEzo9vfqfri7Mx9YqsBsdYaianNRL
QczXg/ea0P1jdbzePgqC5TwqatFuJNTCsp+C4jPqgZVoyqnlw6dB3I/1q5Ly
0XmLo0tXjeB6NmfIZKIX9hkmXRrF/t3Yqn0BLQ5PZNmM4/mR9UY/avr/c906
MXOKgvqNa+Js0do7hzzHJNggHRjbvRKdYnLV1F6KDft4mR1G6GB6vHNSmg2a
wbuvyqONP98zclFgw6DJhoPT50Hmg+2Sdxew4XGf310+Wi5KpkNSGb3ULW76
/BiWC4wpWsyGmnPNUknou0y11rl6bHAMm3QBtH7M6QgBmw2gJzZJw/OrcuXN
mfaWbAguKzI9hnb8RlLbrdgQ8eZiZQA6Yv/Y3f7VbIiKfBlsjK739H0vZ4/5
Zy/a+gTP110WlN12XzYsoE/+14Tn9U+xY8dHfza4t6ZkF6KTi/by9geygXey
uuks+vGy7OMn9rBBbenROju0tJLsw1shGN8w1Izg+V/w5f1icSLWw2vWcMos
7KfCn/nHzmB+ojGzPeiXu5Wp2efYUFQ2JbEG/b3H3lH1Ahv6u31WifD+Y/ei
NB6us+FasY3JBvTAnbNDSffZUBy0ZKIL73cGgRZEr5MNslYTiiWMGnJe2+F7
3Fs2cK7VQBxa3O3P+tCF9R5+PssRXb0t6U5mL9ZT65J3P95/nRy7LysPsSEk
ss9qATpy5R/BMgwOyMpJF7v/wnl0fovWkB4H+NGfEy5O0sToRZ/nJn0OtL3U
fuOMTk36frnAgAPOV+PrFqA9Z+vK7TDmALOoeu8FnB9GfoZ97+JwoD9r4v0Z
nC+U+tVamzfh9zPfxe8eo0lg9a744oMcEPGnMjtENBkOGghfF8IBXaWegnh0
hPq+va/COLAx/91KU/TpqANOE0c5UK9tOJaI80+RZZim1UkOLDjyrdIM56Of
JXGVdAYHsh7ZZR34F/P7K1P8kubAxLr8e+f6aKLmo9kf8JQDEU++phuib8rl
vBHXc0AlhJrXiPPa46CbAqUmDpg4XUucgX63/G7yNiEHioJqXwbjfKefX2b4
YZADPx8FPGR204RktfFwdAZGvek1PyFNeuy1fMJULGDjh0VhX3C+ZEwGefxQ
tYCoq0ZvYtFrtsx2mKlpAcHrXq7PeUWTpxKW7EUGFqCf1//nG5xXn/nfkFm9
ygJ0TWeFcFpo0qm7pzB5B8YPvOqXgfOwOH/qm3GpBXxcJ6M69Zgm/7iuzzpV
hvGSc3Sj0EKpsxt7KyygqMCiYQLn9Qpf1fQ0vgU0R2/vEeE8H6vCsvzVYAF8
iXXr3xbTRD5xT1TjW/RQ4MiNIpz/drYzAiUtgXfb/W7nLZoE6N2RydhsCZ4v
lCPV8fli1OAC9UBkCc5hA42TO7BeuT/ejyWuBE2rW5sVWfh8sFYHVi6xAvln
PPeyXwKyOCihbAXfCpj+iqf2lQvIwjn77m9242J/m2Y9DRGQXJtjR0QeXBAf
Vzkdc1hAzI6ds7ngyYVc8fIRi0MC4iAqahf6cSHGsM7gzgEBOflqbDJgHxc0
3zvsTNgjIBM50WuOnOCC1JPro0t9BaRz5YXWvDtcKF5RYCC5SUB2heZesy3k
gok68+AdWwEZL3wUOFjEBfkkVzPnjQKioC38ZlrChbUCB93cdQKySVpdrYqP
10udfMoFAalsy+O1tnOBZ9Q+5cYSEDu5x0ZhQi7Iul4amjAXEOGGhnGVN1zI
P3rDJd1MQMTl/yZ693Dh5+LjF4XGAmKUbXLv8wAXkv/ufOZogPE6V4clDXEh
XtovaUgf4y3Yam0s4gKnUebpqWUCsiMhtCVkDNf/vfAWXxfj8U9mKE9wgRGa
/b/tOgIS+/1yQPl3rF9izsExLQGRZxYYev3iQiXn3rzzmgKSGVQ+NjWF9Yit
1NHXEJD/A1zTIoI=
           "]]},
         Annotation[#, "Charting`Private`Tag$12570#3"]& ], 
        TagBox[
         {RGBColor[1, 0, 0], AbsoluteThickness[1.6], Opacity[1.], 
          LineBox[CompressedData["
1:eJwV0Xs8VOkfwPFZlWixcr8lJMl1RC4z55ivTIpdQmpLRC6ljVREpBCpltpJ
VnS1s9NFWWRnc80zi5TOiDQYRCKVdnLJXfz8Hn+c1znv13nO83xe36MfFOkd
KkWj0W7ia/E+2dNQZ5jOc8SPKpZFm6tFtzTinMRnWDSaV8V43xoEqk1BGuJM
Fu1ERcGtd9YoxvNB+xIxl0VL8Gi1fuuMVg6pZ860l7BovpKziZ3b0dsqj8jx
9hoWTY2XbvIqGLkYfu4ebW9hJVlNWGZXR6GZdrvfR9r7WEDtmb+bm4Jqne/x
XnHHWElOh5PstbKQztvyD0Fm8yz4YrB2XcRNpBIe8GC58xLIU9M//XXtnyjT
yqXSY4cM0K7F9GY23UMdOXTBqKI8KFo1DOdLF6B0XmKTlOZKKPPdczvaoRip
Z/VfuHJTGWiciWKxdwk65+Pq2DKpCkeuFc1L2/NRlMMfAQ1nNGCazRZ/tXmM
2MOz8Yf7tUDQk51I0MpQMuG1T8t+FQgkKQbjf5cjRmEu/zRaDUeumxZXJ1Si
8OnRpOfy+uD5khbA1niCZkwVe8x3GABn2dPCm/XViHhYkJedvQYI1US5JxYC
NKrkFrizxhCq9hyfvzEgQO8zAnceW24ERGSW+23ev8h1ONZ1wHYdhDvs/azv
WYMkwTJR/ERjEKSbMcqkavE81aXO1ayHHMb/Alsf1CKlRqNLxcMmYFbEb/Zy
qkM654s8bW3NICFXdCi/uw7lmDooKh8wB7ru2+PbDz5FL7ScNo5dtgC69Obw
Q5KniKFTw7FsswS/j+xE6+h6pLCEG73vDB189PT8xiT1SDd5NbHbyArm5I/R
ww4+Q7Jr/R57P7MCw5fsLovuZ8iC1CyK9d8AdGsvtVTn5+hYj1KtG80aJG86
BkMKnqPhsYwdrjnWYDM1K8uVaUBbLOuvuZrbwPuA20qN/g2oeoz5beqlDQg4
6tnB/AZ02GxD56vQjUD8bVf070IDIodCRLtlbaFOS60m98cXaLOhhrs81xZ4
zsO5kxkvkHHSrydq7OyABv3GU89eIJNQB7S20w7k6p6e9ZKiUGh1WCr/qD0Y
6prIp1hTCOWJQkZVHaCZOyHRCabQ+P2FKctSBzg/1tKhmUGh4LUPZa+5M6C4
rNSX8ReF4p/u/cXIkwG9Y8l0hM0JVaJKvBkQ7iHJdy6kUNWduAzqZwb4Kd47
92MRhVSMtv4wv48BHP83QzsfUajeaEAlMIYBPqcSI/z+oZCJ8Wo9o9sMmL7l
uNHgCYVGTa7YlowwgH1Q2T6XopBYCJuVx/B+c8rlC9iCw0PboycYYB/fMRgq
pNClEtejtrMMKFte6mvViPdj0AoqljAha64tru4lhYJcI/Rr1ZhwIiyhsOsV
hUQHtsiJCCbcv1E/1dhOoUrZCa2NLCbckFhGmYgpxH3IXZ/txIRol5O30rCP
DM+77HJhgvGFyqWOHRSSj+Unv9nGhKXE7A/5nRRySdOfeh/EhPFQc4Mj3RQq
4317N3Ee79dtyqzpo5Ctc/SUWzoTdhWsU1Pup9A/7yRyeReZYKhO8oKxS3R7
7NwymSDklXYseU+hghzBxVvX8fvShXwYoFBexlmHLYVMsFkX3/vwI4UuRP9w
Oec1E1QCPuZvlVBIRvn83S+tTOg1ODL4G3baI1rVJjETON7Gb9qwU4dGP0je
MCEheX1X8BcKnQ4TEU4fmKDzPIkVP0ShY365nwanmaAor8DNGaGQL3sNMHUJ
qBO1t1wfp9C8SEahVo8AFe0/S3qw80KHutzWEPD8lKa9/gSFPqSVx/oaE6Bz
YIXNHexjDduK4jYQ0MxUHLk/SaFfPRJ0y1wI4Aey425PU6hiV+ucTSQBCct6
RVvnKOQ/WPGi6igBSQu7DiVh0+LzctjRBIgqLt8rxXa5fsjGJ46AvAb2yrXz
FGrp/i48KoUAn+B/879hfw6y6Hp0FX9PZg5fXaCQdsS5cgsB7jX3aMmQEqJL
C/s3ptdg35WzeIwtleny6GMdAQJnNvMt9ufHy/LzGvB5h/V+oS8Rogpaao7S
awKmP2VrNmH7ZiXFTg4QUGXbiOaXCtFLo8Ax708EhPBdrQ2WCdGmclZk0WcC
eCs273LBNun53/6wYQICs8ofX8SeWXdqZ+c0ATaOfz7VkBainMq4jdXfkzCS
g0z1lguRnMfuR1oKJBgObytlYSf12pvHKpIg0ggZ34sdtmzakK5KgqecZsoN
bLttMSpcXRIyvJ58VZYRora+Y2NnrUgwGzDVHsd2O+4d2WdNQthuLaQgK0TV
yzf852iL3c9RWY9912y0b4pBAt9SXeSHHRMT2XKQTYIc+7c7AmzVFeGP3H8m
IedVQGbcCiHiOZ+KH9mN12d9a76MveHUJecrfrif//qvfGyPkeJW8T4S8tYw
Nomx09omZoLDSQjX/thK/16IVBSX10pHktBMj5B2wea6amTkHyVh/G+rVl9s
VMXQHY4hoW4yxj0Fe5qbuCk+mYSfRNP3m7DT3nC+X5VKwtb6E9S7xf3UuCKU
RoLKsH3GGDb9Qt3+ZRnY/PhPqnJCdDBSNp2TTUJCrKzcTuzp+1o+1rkkyFzh
6IVip/WZrmq7TsL5/btfR2Fzd3gUaf9BAu1dsTIHu5N55fXdh/i8rJMLtdhh
x3k3XAtJOPFJRboZe7Lwn1BJMQm7LEYfdGErGYinrB7jXrWoplHsvD2DAlEZ
nveMxrY5bIvfZy/EVuI+T6kIaXkh+lFmlc4TAQnRjbdTNLE7nSwGAmrx/zfz
STDADjvJKpSqJyHw8E/KptipQ/tgK4X7v5PVYWIrGUfJ/teIv09qvLgJO29f
asvFZmyntpuu2FWiuyGvW0lQ7OTn7MR2UygzjxGTwGv/NcUPW7ylYVKjC/+/
oDtyQdj7kztRZTcJ9hlLbQ5gj1f8d35vLwk3gu7PHMI+Mz7n9V0/Pn+c438E
W9FCQZs3gOfhXh0QjX3rwOr3Lp9I4MTTaSewzf+g/zX4Ga9P++h4crGn0ykm
4wvui+vXPr3Yo7KdZTlCgp6/4dWkxR73EJmWr3ie9g+Kzyz2nDv+KnoC96w8
Hpa62CNIu6Y+TYJEklp9drFn9mpwxSyed1NHSdpij02+mf88CTqVUZvPLfZE
VEwsLGCXeMcs+v+cRdDl
           "]]},
         Annotation[#, "Charting`Private`Tag$12570#4"]& ], 
        TagBox[
         {GrayLevel[0], Thickness[Tiny], Opacity[1.], Dashing[{Small, Small}],
           LineBox[CompressedData["
1:eJxNz38s1HEYwPEbf6CNneN2R4fhSNw5xHHu/OrETjuTomnkx7nyx2H5WTbh
1pxiVq50WRm3m4pCJiFxO63SVobjvl2LSrUlubudO46Zasvz8WzPnr3+eW+P
Z15xqtAKh8Px/+6/a16cekltVETj/o+6nXwpDhPH7DmWOJ1HxlrAFSndGmtM
DnZcI7VYNAPgpbHk4nWNCpxAXflk0MyCLZrwW3rNV/Ak975iRm4EU5ZGfuTR
dsDOouxuG6517J5bghOeJ6fZgj/IgpQGvD24UVEzbeXiCCbdXL4qvecElpzi
Rc+aieBSVmf2lJgMjtdtVRUtu4LrOCdyXSPcwJG9dwYvT3iARZuG2jf2nmBL
AH6RnuYF5vQ86mht9QYbCEk56Soq+FtTTnqJjS+Yp6vkfWceAq8KbEsHa/zA
CVSSlUR1GEx459vcr/MHUxr6UphMGlgWwMI7naeD37rGhRlvBKJ/KKrrjAUG
2MFaXpYrDgK713lwMnyDwXY+mUOpr5EDo1z6KrNCwCWLhMkk3BGwztiUxpMh
JzJetfHooeBxI3t74z1yES1EOyMMA0et5asz7JjgY1Qy316O7Fd77aIqPBzs
L2RN+GiRheMFVwYvRIAnOtT5BiILvP5gd4PxDFng02PXxo8EG/ylzAE98rBi
+4upgQ0+E+8dy3bngA8WSkYClcjEA6In/NNRYAW3ukqfgRxS3cyVZiIn6/vn
sVzk+gWTRSBC3pTXHK2qQ9aypXNdPcgF5Yq7vF5kc+9T4Wo/MsEL2wgeQj5u
60Z5oUQeU3flz80jJzkM0yswZCxxykz+iLw++qvh7GdkemfQ458r+3rauIqm
3/t6zidjGHrkc5LymTLTvp6yvo20iSzeui0Y3ULGhz6kZe0gtxeOmnZ3kf8A
GfoWIA==
           "]]},
         Annotation[#, "Charting`Private`Tag$12570#5"]& ], 
        TagBox[
         {RGBColor[1, 0, 0], AbsoluteThickness[1.6], Opacity[1.], 
          Dashing[{Small, Small}], LineBox[CompressedData["
1:eJwV1nk0Vd0bB3AlaUBCQijT5Z5zXVfKfLsPySwihTKn3kqmlFAZEookJJVU
kgzpxY9zFNqiWYNKEiGSIvMsxW+/f531Weestc+evs+j4OVv77OQj49vyQI+
vv+ek+0vHisn5GzKX/fRpwcZPWzMkgo1ao7mjW6KPlNlug7BqrdeUs0pvPZE
+wD1LRx01K7gE39zNs/QJfeEiTGglYOrU2Y+lfLoc6q65wztUEfVVv/xT7U8
0UeSf0lND2Sq3Nc28uk9b/jcL3aATACa+aRzcfhTFy+5fN3rqc8RqG7znZx3
2WO8BaHW0rWayUi2436PF+sv79iXrTMDkZeQhK97geBmfrhTv23fjF0WStE0
rdzquARklUdWvrmTjT5ncGpGRIVBsrxJt7XyNkrIiXi7UHolEO6Ff1e156HV
ad/OpF4TByKJ4t9SXYjitltsej+5ChYeErLSN7yHDuvddH8RLQVqSVEfFroX
I5Oh32F+32SAk/yt62pQCYoy3OYpoysH6aHeabYHSpH+vctlJ9Fa2HFnOqjH
9X/Id3ok8rmwAv5+75NkZhmaIUXb1R0VIfTMbERKfxkyLLx7Iz1dCaq6w3eO
XihHresKr2+5qgSPXq/yJtLKUVh6ftb4dSXwabEQ9EwvR3RUbqZ9vhKccouU
fnmlHK13upEhUqUEkmKqPgm3yhFTIC05tlMJkhm7Lr8sK0eS7uGRR1nK0LHI
7YhBUzkaEbP02FGrDHPpb2Z7JCjU7KvYcOCZMmQkXksZkKRQzdPfvIhXysD3
6lb0qBSFksMK1+Y1KYOH2g6/KVkKcbqEOmb6lMF8p33wgDKF/Ereul4TV4HM
c3n6ZzdQqM/WcVf3HhXw2f2qONaeQu/z1eun96vAn8QYP6ftFHrAv9hA2F8F
/ASDT6vtoNAZmpLRDlWB1s/TD+ucKaS2Vqol7hz2+GWPHg8K7RtscSIpFXDj
13f74keh7kSPHUGCDAiJHjFOOIPH72MpcoQYoN4VViqUQKEps5mBAVEG2MwX
lyQmUmgZf8rp/TIMSA9Uco8/j/8/tK7MQ50BjdoKR/0uUuiED0Pc1oEB8Zsj
0yZuUEhyU/9b8joDZPe+ShmiKHTjasXV3lsMGA8cmDKuoBBzJmbfnTwGaBtU
9qfdp5Bhmdy8Yil+L+B6ekMVhbwJW7bMEwZ0h98P8npEoWLJ0sQlvxgg3feR
G1pPIYuhEIvv2qpAvc28mNJOIVlN+dglhqpAVHz3buig0GDQ41rSSBUKnCqi
hDoplDYpahhkpQqGtb8LI75RqP1vPnveXRWCdcYfbPtJoSChL+LSZ1ShK/9+
bc4Iha4wod26VRUS7yWFLuanke/BHpmAr6pgnCmiJ7KIRryixJ2p31VBwljK
XEKARt2czw2fh1TBjnq+fY0gjdi6QXV7F6nBCGSprVpOozrTnLxIdTVobVvz
gBajUb/3ksNlEWpQoOMZU7GORoNZJtUoRg2651P3xSrQaOhzpGD9GTUQMP2V
b69Io1HbmaudqWpQbyVo3aNEoymDvscieWqgsGlC4DeDRgslXknub1CDsOo8
uw8sGi2yXeIZ/FENBryVGHHqNBI4a1IY0aIGivG1LnpsGi3hq+ald6vBPku/
zgwNGon0F/1TN60Gl8rD95isp5H04/MP5BSYEMrwM7LRoZHMfP0iJoMJawo5
S39gy+ovsd1AMiGpaDUnQpdG8sWR3yw3MmETy+FqgR6NlDMDhY5ZMIEhGvlj
wIBGnGAHt/eBTLgbVLKDATRa/+/5vLajTDj2sVI0F1urr370ZzgTtKk+prIR
jbQ9TOLmTzOBN1IeusaYRgbWG4tZeFNmbBaen9xM47xbvTCulgmS2UHJbmY0
6vUyyzN4xoQSrf0h1diJN0O2DtczgWWaNiZjTqMP8s1XnD8yYdFgXOE7bA/p
y1qsn0yoMP8uzbakEb/Ti89f+5lwvTOiIAo7N30m4uIIEyJmtzZ8wO4Xd3k1
95sJ/SVnWw9b0ShUZI3PO2ECBpnHhrOt8XrYWC2PFSPA+CVF/MKuSQgv0V9N
wP5fzN+aNjRavPTL31vrCEgpLnKqxE7hv5Z+VIuAxi2kRPVWGm00fm1I6hKw
b0B4ega7OfJvV4chAcOrVAI32tJo7ZyrhoUpAY96hxXzsO9Oyz9f40yAW+Zc
zHE7Gtnq2Po1uBKw2eq02D3s0SMREqe9CBAKh43t2HpjHR6DBwmIcN2ur7+N
Rl80RQVvBRCwVrRIdi92ZAAU7TxCQNpm/bRk7KcDN2ZqThIQrD5q3Im9n/Xu
+pFTBFDfZMME7WkkdHCBKRFPQIvMcVMWtv1Pz5TUCwQsFGrOCsSeYKTomqcT
8P1JI5GCneFT2/7nCgEv+RZbl2B3dCmSe3MI0J8R2PoLO1rB4Z1MPgGVVCN7
sQONGB6nQt4WEWA98SlnLfaLrP/JxZTi8ctWFOtg+7Z9q9OlCVg8EW63FXuF
rMSBgUoCLCjZWG/sUhcT0ewaAoKmR+xCsKc/5exe/hLPb14v9wr2VcmPC2ve
EHDy8V1OAfYmR4H84A8EOC3bbleB3ZW60ZbZTMCKdxoCT7BPv/eZaPtCQLUU
2DZgq61Mv5rSSYB5Zwy7BfuV7VMjsx4CvhJz2V3Y/kmTP2b7CLCdKLzbiy32
mpFUPIT3H5KshrDnhji3X47j/3lV+mIMu0/MoKp7Bq9Phvu1SeymjVs+zM0R
IHM77ekUdq2TbZ/UIhKKR7Zt+c/3wp0XaC0lwf7kJekJ7CtZ3lI2IiQoWPls
HsGOfXRIY584CdJOlbW/sA93h5hGSZGgffvypW5sD8Fo16tyJISt56ttxbYm
EoPLFUng5xsyeoeta5Oe8FaVhEzhvav/m79ywI3sXhYJIbt8jGls0dSC+/zr
SfDs7a+9g/2nvKxBToeEs/SfjHTsn80Pf+gYkvD4SdrjU9iNs8/nthmRoCZR
vsUfu0b+wypfUxIqsl1lnbHvGrWxYq1IOB6YZG7033rHjbg8cCQh+G38TSHs
oILZwEYXEsrc7N8M4fPi9lrgzKA7CULsHLt32NriMrTiARL2nfvqeB5bUVv5
jaE/CUpy9c0HsUWc2d93BJNgPMAtMcXuyTIWTzhJQo1NldcUPt+XiIP+Yykk
vBeVfW6CHWNzJFY4g4S5m+ZT4tgBARHXVK+RoHX4b3gnvk/mVGr9rjskWDTN
nw7BnjaqUn1cScLRrH2Z5/H97N7zdFN7DQk9nKaQbdgNcQ2O009IiOR/nbcS
O/919ylWA96f/Q7Lz+H77uIs/DWtmwRf7br3/jgfTI+vnrrXSwLz5WEXZez1
1xVEXgySsDDrrs4nnC/Lvm80/DtNAmsxPaqDXRngluEjzIL0ZvbB7zivZOP/
tdPWZoHE6QKfYZyHBfeK6mb0WeB73EX6Arbux0Ltah4L5ptNnTnY2xXzZE0s
WODwqPHEAVOcn1U3fm7bzYJY2yfOr01oNDt8IfJQNAtSPGd22+B8jl+dPMaJ
Y8HTAv/GJpzfkpuS9o4nsIDjrNjs9l++J5y1Dr/IApfvhjEHeDQ6oHJK6kwe
C5ZWmvoHcGnU4hxcnPOGBdO7ipK1cb34JzJI6Z8PLFCZ6q3Pw/VkMjcgnWxm
wZ4pr1RpbLFx3+OlnSxwU132bFKbRpZJPuY14yxINlF/dH0Dje7X7vjaKqMO
WcFP+e7iepZB6omK71MHrUKToiJlGjlavU5+eFAdPBtGVSZw/RQ76LnyQIA6
JMbY6xlgJxScEXsUqg6+lxmcOlx/TzJbJPwT1WHsiIJbrTyN9qiGS9eXqAMx
41l5QopGmkrViqf+qMO0mkj4z2W4fhtvu8VewIZ0YtCCH7vA67tSiwAbuh5E
/E92Kb4/2cIqmivYsDWe3mGF+wMpBTfVDgU21H4MbbuE+4s5+XnSwIwN4/oW
/QOzFHopY7Rx7AIb2tniK5J+UahB/l/GoktsMAyY7dnTR6EmRTmpVZls0H/s
LqPfS6FOYua3di4bRHIyUzt6KDStX1IT9oANNsY/3kp2UYixS8F64Tc8/izy
126mUPTVBd4rN2hAjmuEtX4dheKv+29X1NOAmpHe1C+430q61bZFa5MGHMto
0D5RQ6HLhffVHM014Lmc2Pn71bgfqwwczNitAcsF956Rx/1ce2tn6LrTGjDo
uO325bsU0petTdZo0gDd7o1h29Mo1KWk3N7bogHvXZfLt6XgfpWMJXM6NOBS
VqHDngu4f9a3fCrVqwFPg62D/ZIoFOL8fnbBHw24e2RFQmA8hVysArX6RDlQ
++KKiNZxCqXHR2VVaXNAreLpoVteFBLhzw72jOZA8b+HE/VICi2eQQ4jMRwI
qhAK4DEpNDfYtj4qjgOTHWG3N6tSaKhFeuRGIgdEzzUJmCnh9S29cOhrOgdG
3RIy9dZQKMUraq97IQeSv/YpvFmG+9laDyfXRg6s2R2VWPazHMlHrTV0ZmiC
kKZQ59Hr5Wipym7K/pkmFGTZLJb5U4bYXOl/Q1zXQ2PnmxR36zIU1C5WZ8mn
BZ2lXUoOwf9DQ2OJjhYZWmBWk5VRkVKKzDSeXrFQ3wC7YxqbFK+XoIdjBrNT
bzaAfTHUlZ0oRn6s9S3vfDaCbhDhwC6+h7iDexqdl2rD8ZvPD6nz3UVblKVs
hLO1Aa6dGg+yyUdqkWeP1erowHO/Pz/+hOUiwkcPqbToQPd79rk7ureQz8N/
YsoCdSHmgFzN4z/XEbrRuGdklR7sNuXeNkzPQON581MatB583W7G2tKbjLxV
CpdesdGH5+8/7RR+Eo1GiFTt0mF9iJTZaTTqZYkqcmY7J+INwK5481U/8iTP
xUQJDOQNYbdTv2+FVDJvzaG4++waQ8gIqBPc/+Qyb9Uy3xKbnVwY7x/7nnjx
Ji9n84mwYWcuEK3ZGUMFN3nrTyRtTt3NBYj8+9mx5iZv63Dxx2ZPLt6P8iXq
v27yYpsmZrx9ufBQTktysVE2bzo7wjgsigt+Qe4jXgPZvBaD1A+5hVyQORmR
98w8h/fPkZxMi3tcyPiTw8l0y+FN3iv36S/G1jhqFhycwxNTbJ7SpLiwg1qj
oHEjh2e1RE62uoYL9jqHY95O5fCqGnP3fPjIBRPx7csr79zmWYpUqB9t5kL/
lw0nn1ff5jWbvZiUauVC1c5HEZ8/3OaNP/gV7/aVC5aBbezFfLk89Zucot4+
LkyKKXLPOuXyqlqMjiYOcEE2wkOlzC+XZynhwNMY5sKrbMvMzphc3t64I++C
J7gwukBR26wklzdeE3tl9TSej9EK54hnubzo35e8H/zmQvaGvGWVbbk80Q35
LNe/+H1rv+XvsVxe1qEHE/PzXGjWbZPmLrvD+z+RDP55
           "]]},
         Annotation[#, "Charting`Private`Tag$12570#6"]& ], 
        TagBox[
         {RGBColor[1, 0, 0], AbsoluteThickness[1.6], Opacity[1.], 
          Dashing[{Small, Small}], LineBox[CompressedData["
1:eJwV13k8VN0bAHApUZJItkR2Y2buLJZsw5OKF2+hUkiSPRSytChLyRLJlpgk
pFKWkMTcdCSVdlmiKSIUfrKUxKv4nf66n+/n3s9ZnnPOc56r7B643UtQQEBg
+SIBgb/P6Z5nTWpJRaZmUeWf3yeaP2jPkz22seuU2bz/9lp5AWUEa964y3al
mwXpD324Mc9E4Xa3Ohd3FZr5hhQ0zM4BkhiTSZ/trDJzfsh3rJu2Q5/ubwuc
6mw0g6cVQRajbshCbaR7srPVTCxhZaZPZxCa7dxwYaLzsxlloHBnWVk0erTp
RtHbwh9mVXupnbOCaUjhU90Xd9ofs91fuy4efpSNpAL23RLetBgyZY4vm1+S
j9JZFuQ2BxHIv9wWymu+it5nMxsmV4nB85SwLfHrb6Ckoqg3gnIScPD5VcWD
qbeQTGZ/Ysbl1eDHlx7RaihD8TutTFun10Ci6NqvopYVKMSwYN+zU7KgrLVN
7UN1Jdo8/t/xQ/3ycG9QVMlpqgrFmNjvlzdYBy0qDmGjstXIqDynOhIpQXG/
Y9sms7soYGYyullMGYZoXdqGJjVolrqqh+6gAlPDc+wn+veQSUlpflaWKvh5
dca2SNWiSUlrt12NauDXr5wd97oWDSS77TosrAEtUg7brkbXIavxI1aD+prw
co+l0sIqHlJgKcaJmGjC68FvHPPVPDR2uKmRulETVLwz35xew0OZ06tMDtto
wiLrPhtBeR7q+XOTWNinCXZ5x4tHVXjo8IqPq+USNeHr0ZLJcF0e4lKg598P
muAxLdS0fxcPjXqIhFRHacEdyTzf1Au4/bzN9ShWC4Tj5FJ8LvLQ+Pto4ReJ
WqChOqTLyeGh77azl/oytGCcH7l0IJeHfhmPNK0s1oJ4SK9TKuIhQamX0gda
tKCr326fbRUPyTWd561TpoBaEv3m+Vc8JL/wYglFgwKbDVfO6r/B8zMSsdWl
UoAiYf78YwsPKVZE91vrUeCU6dUJ1XYeUssNXnHUCr8/b7M1n89DzNAdrq3B
FKgS0bWw/8rD+0tGML6RAkEunvqZCzw07G5ZbPyUAl58ZtJ3ARIlFxzZNvGC
ApVXJ9NtBUnUptjFdeqgwC5ZO1JIiERucjk6tCEKlCZGB7ovJ9GxlWu93opp
w7Hk217dUiQqnVFsXuukDa8kLRLfa5HIdoPtoZa92pA0d8lkpTaJvodFSZ1x
14ZCxpfCjVQSGf745Dbmrw0dx3YnFNFJ9ORb/mxDpDbsyiqrcWaT6NNnFap3
kTZsH9csSDAmkeQrjZSKcW0gVBzKRv4l0fw489rzKW2Qrbegr9hGohFJ4/sD
s9qQsKhOnWZLokZH2xHZJVQYiFOK9rEnUcjAEYsYWSpEnZ7iv3AgUftc87z9
Rips2/xAy8aVRBe1/QN/pFNh+UCLmtohEsVuDYsTy6ZCc3lntVQgiYKCoi5r
XqZCr8q++sVBJPqnJuPFnhtUKBae2NAdTKKZjfc1m0gqqDySazsZRiJnJ7He
zAEqxC86VxB2gkQKCbft9PVp0J77Pc8skUS3yssezRrRgB08n/kd26CjRL/e
jAZS9Y16RWdJtFOlWGGzFQ10ydAji5Px+tzPH7J3ocFTu8i5yhQSzU2kRR88
RYOUPs2lbzJIlCCT+oMZTwN1OnkjIJNE0qYp3lNJNDCYWDolcoFE7KSz/0Zc
oEHDx6fJnCwS+amflk0spoGS7fiDrGwS8Z1CK4pe08A7p1192WUS+UYfVvVt
o4GJy/jhNOzp60FZ1C4axGQ1+snm4fWYCjhR1UcD1+B0Z5UrJLJO8fqnYYoG
CQ2dRhoFJKpr3NX7QZ4Ofk0zf74VkchieOeOK0p0ODzPnXa7huMvvuOJuxod
um7/zGnFnnCxLR2m00H6WHtv5XUSaf2yPPoL6CB5bUOgWzGJsqmGq1b70OGc
e2bKyRISOdi8Sn3gT4d3Rhb73mNL+u+X8AuiQ5be9FedUhIl3UqUfHiMDorp
dsqD2JEUvlRgMh3kh8Z0DMpJZGx16IJ8Gh1y2tKaErFnfAWln1ygw9E+thgf
O7hYW2bdFTp4egY+Cb9NIk/NCLkXlXRQF27tyq8gkbKlODe8hg6vhLwpQ9g9
3lflVUg6dGvMsIhKEu2+/mLtsSY6GLRI+9dgW6srKGp20iEPcU7eqyKR8JaK
vNYPdOC+bTw3hd3kuVkpspcOz4UsdjHvkMi0KGB9xzAdIjssxIuwWar1Kqd/
04EnwVY+UU2iMXP7q8QiAlr0iyfLsW+5D6ryhQjYFKlwvBdbrVBMnSVOgHPo
QpXZXRL1PSy49nE1ATMqhzwOYuf16WkkyGL/4L/IwZZVdtX8pEyA6Z/ypjHs
Dvh+46wGASf1pB1kakiU7hanpU8lYH1qxGVTbNH8cso5XQJSSmFXIva84gLV
2JKAbaeqfcTvkYg0zSj9YkNA1asVtXTso66a9HQ7AiKNPRqssScv2xLDTgS4
RS6fjcYur+8vz3QlwG/HHgoX26/7CAM8CGiwviVRhT2gkM+8GEDAu3zz5T3Y
BSa6lebBBHgvJMl/x3Z1aWaNhREQFt32eUktieRPuFTlHMfxUZXzkMbuvDTB
3hKFxzPsckkDO5OMvTNxmoDet3lJeth2H2R1cxMIOP6xR2cTtthcabXlOQJi
l63LtMV+Lr9R70caAYOOTqXO2C2KtzWWXCRAa+KauRf2O5V1smtyCdgrPrLr
EPZHjaRlGgUEONaoD4dh92nP/qd/nQDaoONsBPYXwmfUsoSAoUun46OxR9kd
3Y4VBATxr2Wcxv6uv+nNgbsENOejdWewZ4wqG47zCBAcb1H/63lTpaokRMCK
x+9L/n6/ZNO5q7lNBCyo8G//bW+55Vxm2TMCXoq0sk5gi9sciHvwmgDX8Ies
cGwp284jb9oIeOVffPvveOV3bDnQ20WA4nBcyd/5rN99x3mymwCrMRf1Pdga
e5T/FewnYHOE9rq/8aDtO89ZPYT7Tx1P34jN9vhDqH0j4C2tNI6NbeDjv17v
O15fe7cZZWyO/3sJi18EFP8RHRLHNg+0XLz7NwEjrNsOv/H6/RNyd8pnEQOk
xqw2fsXeGZHWmSjKgLt/vNJrsZ2jFpq5qxhgYv/1Vx622+mDvJI1DKijuX04
je2fZHX5lRID2BEGClbYQefvpfSoMUBu7OIxCnZ4hnr0OIUBAsNjO0WwT11a
5CGhywCt8NNnHuL9m3AlcKeKIQPCRB7yL2GnXO3eomPKgPsq02Wh2DkldVoO
/zDg2ZjFa2XsvNua8t5bGRCe7752Gp+XojsXRI9sZ4AkP+xLM3YFGTyW7cKA
9oFT0wewa9CnTzf3M2Do7gljA+z7j7a+5XkzYGLlofkl2E9fUKo/BjHgsOOG
+Rx8fns+9B1bf4YBZ6w8Byvx+R/4ZOvPOsuAJCd5+VDskf56F/PzDNCffPpS
F/vn/3LMPHNwfGqXlVbifLLit71QcRkDQos0t+fg/GOk0JjKeMcA358vTdbj
fPZZVa1nmM+A/Y/85VtwvkukxlGLPuHxPf14IxK7y8j6iewwjk+YXmtnGYmO
OLXOLfrNAJrbQ8/jOJ862wTrjKxiQvLRTTHRN0lE2Ko4W65mQkOlkMtabMEd
bdFFa5jAU+Z+qcb5+6az3mtXeSa8vGYoOnAD7+cDs75tqkxINN2Rzsb5Pish
Ju++PhOcqyYuphbi85/MfixnyISlu98FSmObpvb/L9yYCYfZKb+4+H4ZvLjF
kAVM2HkuVDo/n0S6N5a1X7NiQnXb2nQuvp9aH6ctO+/ChKHC9mg7LolWLi4M
3X+KCVutx40bUkm0dBbtmIxlwotBZZOV2PNj3eyYeCaIVQdWOp8n0ThfbjI/
mQnXh1zmxs7h816VdrA3iwmjVSdXCCXhfOge472vhAn8512qX2Pxfdvo5ri3
nQnfRH5qnD6C+6uN3PDtHRNov889vxKO+yvPlT75ngmLVcz7ebg++JXT1Z7b
w4SQpb9DRkNwvIPt7D8OMeE3USPJwfUFVxms9/xhwoUlm7dk+pJIMUbJxEmD
Bf/VP46Ud8T5MkREpVuLBTtD0t4t343j4z0pvJ/KAinew8pZXN/stXnU5stk
weSc7ffWHSTKXePjf9SIBWr2qrkhuD6Su1XOvbiNBblwLf2gBc4HbZzZjnAW
LNaVFt2sg/fzY41PTsdYECET+mYJrsd0asUfd0ew4ESyvkwTk0TbL/elDkaz
oFB7mGlKkCjN54zWz7Ms0DcQOreeguf/++VuqSssKM+WHbqsSKJl6i4125+y
gHuwlBIhgtdXzsy65BkLOtzYUurCOL+KqfQsfskCgzDunVe43kye/ip0t4UF
nxdJSKxdjNtrDnGQ4bMg9eZFi+t/ePi+T5r6MMqC6zqiuZHfcX1cyWN7SbIh
g5U0of+BhwiO3O0je9kQ3zFm9qSYh+6oHpgTdGOD5bedh2ev85DB8jrLFHc2
VFF2KFGv8ZB5p2NvkQ8bJsRlhxMLeGhXcLZEazAbAjIeGetxeSjqmkwoLY4N
cSEF3eZJPNQiJm3YV86GPu7R1UYB+P+hR/KRtYAOJMdnWmZT8P/Aj2QHq2wd
qPgnacNwbh2yZDzhWtF1QfrnicQD87XowQ/juV+vdUG2ySjI1bgWHaKx+W+9
9GBvsZ5iQ+A9xBnzbHdapg/Qn0T3j6hBW9Rkt4oV6kOWZd4J+Zi7SCv67NHG
DRvgQtu07kh4NdL2MkTq/A1QniEj+D/TO8jrgW9sdbABhAc6VvcLVSGU3+45
ucYQiqJPhXZzK9BU8cIvxj1D0FLdaHnfpBx5qJcs4241gi8JZ1vf2pSgSe0M
/aoJI3CP49tEjt5AtUVzfT8TjMF1PkDHj1uEnDergrGiCXgP2EfwGAVo7cH4
OqLBBAS6nnVPZHPRmuUBlVt3c2CVqOhEiUAGKtp08viEEwdWiJsNLu5JR+yT
KZsyXDjwr3nYdgcyHW2bqOjo2s+BXtOhzIGwdBT37uesRwAHaBFDddUjaWim
MMr8eAwHpIS3x65tS0V844y26yUcCOpL11tqeg75hhXlWpVzoFYsfr3Ur2Q0
XX7Xa7SCA80pUXNSFclIUqXrF6uGA9HoZMy4cjKyEVmnUN/AgYm88lfCQkno
fvt1z7YODlTkfvZ+3JyArFfW0sO7OCDQqLBdMCYBdVk+m5b9wAFw2UNnGyag
Kd7/Elx7OXA0d/CO3814RC9glg2P4PdPiUVmiXHoPn9jePI3Dq4PkgJWb4xD
1lI7zBgTHMjP/PaUP3MGeceHvQ39yYGGr/XbzH3PoKmGOK7MDAeGSmjHPyud
Qaf+u+jB+w/333zlQlhnLFqle5O29w8eP0emYC4lFuUd5P1cWOCAo2ZGbqhF
LPo/4ak86g==
           "]]},
         Annotation[#, "Charting`Private`Tag$12570#7"]& ], 
        TagBox[
         {RGBColor[1, 0, 0], AbsoluteThickness[1.6], Opacity[1.], 
          Dashing[{Small, Small}], LineBox[CompressedData["
1:eJwV1nk4lF0UAHBFtpCl7LImWWfed2ZkGY6lLEmlpEURWZISiaKI+iSkbJUJ
RVLokyRrueb1pYjKEmNN0b4ga2n5rr/m+T3Pfe9y5txzj7pXkIvPQj4+PpEF
fHzzv9ODTf9pJeZb7GHxLX9cZVPXmSN/zIoXa3m6tq5KV1YDwbLnXvK8VMvb
/JnjI0sJFLaxqJufl2f552veuXRpayT1TS71R3eZZV7Q6x1SEi7o1QPnoMlu
yjKgaQIpLPJCa7U+DYx3t1ua6XiP0ieC0Y9u44yx7jeWkWbv+Xyfx6AGm5v5
bXkTlpVHMo7bW6Qi5VfV77z0f1tum0zUjyrioKWBHkVCNvxw/fHLE5kuuSiV
vrbW2VUYlLxnVhVG3UA9l2n145Li0O4+7SFoUYgS86OfL1SQAt66Ry2ftP5F
cunDZ9OyZSChXmGnjn8pOrPFwaJ9ehnocCQX9C0uQ4dNcj2aYuXh4JXZ3z11
95Dt6M+Ig8OKwPu7/NUS6/soxnzTHsXVKpC9IXVksrgCmZZklkchVXjKqbN+
qlaFAmfHTz4RVweZUw4GSwOq0Q89yUEDVw0oDCiera6pQebFt69dvKgJnlZL
ekrHatG4tKPnVkoL0o85aBz6+wCNJHluDRHShsz3yEBeqg45jIY7vGWthEZp
c6j7XYe+eAsfLo/WgVkL22PlHxGOp9zCM9QqqAjgDG3ZXY+kW7WTS0d14bt8
+FhkZT1Sjr+zkcXSh5Pa245KSHDRZT0TSRk/AxB6WB67z5WLmhWtmBMphpDQ
ec/qeCoXvVh+R1vgkiFIFHoPBadxUZeGivyyLEPYlBjd45vORa91f/xkFRjC
2NG5XueLXDRrerc+osYQOmb5leQ4XKS9U91p4bAhiCW6nY/P5aLYKwu8pRhG
4PND2GH0DheZKlMXjLqMIOd3Ol9LMxe90dQa/NhrBCs+tHMSnnLRWb04vfxX
RiAk9SrfvoWLeKaOjfIfjWBMxUu4oZWLwre3zy34ZQQsLRnxuy+4aMe6YPKT
JA32v1ETD+nioovxMTkPWDT4vuLz+zOvuSggiXikYEID+/6xSMYbLrK4MPw5
zIwG/G3/RQ9hv720xoQONOAc6e5ijXAR46ZI5w0HGhgW36T633FR+6MUkfPu
NNB5MnFB/AsXSfDnhe6JpYFUk6kw/zQXCf5Am8dP0yDRrfhUEfafbwNEzBka
DPDXum6a4aLRXoXxa0k0cKqo/J01i+NblnJg6CINmLHau/TnuCjVK8bXo5gG
Gyt6tuvxUUiW8ty2q5MGeucvOhaJUEiiKsr4axcNxPo+ZZqLUkiwJEv2RA8N
em0HLZ9hz2TyOrMGacAKyTs/uphCvOCNm/o/0GCavGahK0Ehjjo47vxNg+LN
wb3R0hRaHqNqvl2bDh38ASK3FSlUclhYY0CHDu+CXd5qK1HIwndcaI8eHUIr
f6rkYu9a19DhT6MDf1PCjTRlCmUt89t/1JQOrYsKxYOXU0ihqIRzyZkOF98N
WIlrUGhpB/vHyzA6uNuuMn2qQ6H8R9qvth+jw7NcsRL6KgqRVUseDUTSgeq6
E3UJ2yX79YW3J+kg9ZjJ2qNLoRS/f3SmEujgx7X880UPn/9Xi9vSq3QgVZy+
vzWkkMgK9wqXx3SQCV4bsItBoQAFS8fiJjpsmNCZLsRuFtcY5G+hQ1zSoskp
7KTp94vuv6CDtMC/a5KYeL4nh13leumQK3QfylgUkt6fONn3hQ4Mz8KM4dUU
CvE4GM8YpcN3FwOrlSYU6ti8SfncOB2q3It3B2Cnm8vZWkzTweF+xug3bDmJ
62nX/tJhJEJz37gphZTv1hA+0gQUuWnW9plT6PiN7MaHSwn4VGMfJ8um0EDm
yR2ycgSsZPo3bMTOiV0b+1iJgNaDGWkN2Gpb2ttWrSDgn+lbiXkWFFox8/HQ
N2MCdrmV964BCsV9bhGwMyXAUC/yUTj2u1d3Ll81J2BqmblGIfatJ0fqN1oR
cIN2my5qRSFdzgLJe44E7IxYc+sRtiFb4U74LgKOe7hPqttQ6J7mvrmFngS0
qJ0PcsZeLVptl+xFQHRWrU0EtnX3tqF8P7x/asHMc+ytwZel2oMJqHtqffaw
LYX63D7s2hVKwEsPmxYOtqfF6qIPYQRYlLD9udgBi3nWfyMJEItQLRZbQ6Ho
G3Kh+nH4+9ZL7lewBZL86ivjCTjB8PV7iJ0QUilmk0hAvqvh00HsdEu3G9sv
EDDQWJytuhafr+diVxyHAF+fnQczsQ3q32lIZxPQnzMDFdhlBayg7KsElKae
C2zHfnC4S6g8n4AthQXPhO0o9EJc1uR1CQFlqefqDmC7Tvr8E3iXgKGcmW3/
YPf23m+buUfAEZ+dTlnYIzddAySqcbzUJS2eYO9LvlGRWUuAhNwe8wHsb6FT
C1fUEfCtsThtHHvWKuOKWQMB5a6G6+XtKXRC5+37xkcEpDN87+hiL1zCZLg8
wfFqvRRgji3W39ni30rABqMPn3dhp1BaCpPPCUieESw7gC1bGOoT3U6AdoRq
23Fs9bClfzK6CfAqYStmYhe473VU7yVgzsPGtgBb36b84u1+AsafWj8uw767
SmDY+BUBxHez63XYLMktRg2vCXjUbshrwq6dvh7pPEJA4wEl305sGJh43POO
APmGBesHsR2L0jzHPuN4ZdWuGMN+fmH4duQ3nG9q5+VmsbeEkz8Exwm45eHu
9Re7Z9epNakTBBRs0xQUdKDQbtuOFJVpAv4uHlkohj2sqzl4a5aA7GM526Sw
/aUO6zLm8P+d6yIki/11hgpDvwmYPsW3RBE7ZFC6wZGPhAK1W0Eq2E8a3R8W
LSTh8ncpPjXs5XcKKkUXkfB599gfdezQS2N3A4RIKPOxCdTEbo42vd0sQsKc
4GJ7LWw1/9MFumIk3LK2S5132MZn1xIkSHgqP+s475bV8lc+SZLgdVYlZP57
DXWvDEcZEvanVwppYB8VuX2+aBkJkyaNi+fXfzY+dVZUngTeMYeo+f1p9Vqe
DlAkYcsWK4/5/UdQZ6OalUlQbfq3ZP58L4o6juqqkuDDSw6UxtZOUzmcoE6C
VuzIZXHs45F+Bz5pkrC2sYQUxm7zvuvnqE3C7/yv5gvnxzvN7SnSIUFweW75
HI73ccYad1E9Ejj0Js4kdrvy+a0BBiQkv/IZ/YKts6hnY7MRCXw64WUj2FFf
NdbpEiRMif4e7sPufBm4JoFBgnn8zKl27JMFfKaOJnh9F8cl8/nSlezIKDIj
YTQn7+d8PumHpxuKWpAgHxe05SY2z05Hs9mahIeafpuTsWkfN4g5OpGwJ6s1
yhU7ri1TsMiZhJIHzQNrsPurh/lEN5EQGm5ezMSOTwifanIlwfbBiRQZ7CG9
q4MOHiQ4nwpPnL9vrKUfeYV7SFgZrrC7HDvpF9EhspeEhEW0q1exV7c2Pm7y
J+HceE1gKPaFg99KHULweYXsmXLY77auLi4MJSHsWXLkH1wPzC1jb4iEk+BJ
c6S9xf6wRJbTFElCbsPyt6XYcJd9yuEfPH6l5XEr7NGJJFeHyzifRtw97XA9
6uflbs3mkGBZ12Oijd38sMJtPIuE7xuOnhHAzj8ztD0zlwTRLMVohOvfDiXG
7o9FJGR0TbwyxH5k3ed79iGe/+Ws34Q1rlcrx/wGEAkkkXKqCfua2KJ9dIoE
U7t1MlexI7oM9/c0kvAkU+u8PTYtIDZo1QsSzF7vn03H9fxKyqqjTW9IEPrp
lCKD6398mMUxlbckCPTyjQ5Z4vzeuTki+D0JJiFd9f9ib1xx4rjCFxJcn76r
X4MtWP3i5L4pEppVs4gg/N4ED4WfFRFmQLjL9v6b+P2yM2rkOBgwoGJQxaEU
v4/bBO23vDBiwJslGdt8sQMGmsTdCAZs9XRvUMJOTmw9udeYAU4efUWnjXH+
vO/0jbZigFAnh+uM39u914aJ+64MUOeoSvxHUihWasFTtSgGGGWCJonf9/QP
sadvnmTAz7LarE4DXN+QgIXhKQYs/hIXfAS7+YDwXbN4BqTVihvc16eQVPOS
S1tTGWDS3v9ZH/cL12KXeycV4PH9J+N/r6RQ3YTZ3MwzBsR5DbE11SmU21Lp
tbmNAfchpL9SjUKnb5DNJR0MMDO4+XkdtoObXqYPjwH89J87Q1Tx/ahRNO54
zQCBEdvTVSoU+hTzI6RkEu93JnBiFe6fZCUrP+1VZEJju5BTLu6vfnwgXOqV
mVB6bO6PJnY/t6RaSZUJc4apGgVSeP3DBfHtmkwI/O9W7S1JfJ+6M7TBgAl1
nAjmTdyvWeeEeikBE3ZPltqdxf3dQX2it82HCU/c/d+9XkChIzOKPz38meB/
xz57LfZxil/xWwATLrSUFBfh/jFx28vtooeYwPMVe37oLxfdOn20xzqCCYJK
4rSpX7jf7q/j3UtmwrkYrZ2DuD/dem5dd0YlE0Lsil2Jr1zE/ra3c7sIC1or
5PuHXnKRbK1d3oPFLMgpPZikg/3tjO4hVQkWpAkMFgZ1clGO+tjit9Is8KoV
1v/VjvvfLZE2h5RZoOWdvF4C9+eoNqUszogFsVk7Fsnhft/qbN2Fe64s8Lw/
bVfzkIvWaMmvF89jgUwMW8H+OhfpnEw4ShkbA9+kUlSDPxfp+pigFb3GoGf1
s26DKhf51PmfLg9eDWeWPv/r3VaP0LXOvePLTKAycnjdw5B6NHnr74xRpQnU
BAaqRC6uR94rikU4603BJIo81WeD0LhuGqtszBSs87a/anesQ1X5c6+n4s1g
lnQ7vH/DQ7TDVhPMlpvDEdpOY3O7B0jpwJlqw3pzsC2679KwtBYtEw28u96N
DXUh0kI6I9Uo3+ZExNh2NvDsMhffGaxGxIlkmzR3NuyMSSpk9FQj57HSl7w9
bBhUq7pr9qwaxXVN/fAOZMNeSa2J1VXVaDYv2joihg1SFc6mY4nVqNcsraOg
mA1hsqM9m4hq5H8kP8uhhA19QQvFbutXo+mS+z5fStmgZhDbLbCyGklr8Gbo
FWxY3tFoWqZUjdYJqyg/rGfDgra9xC+BavSgs2Bvx0s2HEybeOvUXYUcJaoM
wnhscDJsLbnQVoXrd9O0fB8bSvRlpDqeVqHJms/xu4fw+baO5G6ur0IGubR/
P35i4/73yqRNYRV60GsVlvSVDTR5Xvzx63i+pZstjcbYMGkcU3Evuwr5njnS
FjrFhk3X5QdVUvF89XEcuVk2KI8J8jYmVaHYn5e8a36ygbq6Z39sXBWSZBTq
7/rNhqvlOpfLTlahnAM1U3//suGlvvvu1xFV6H90fhFn
           "]]},
         Annotation[#, "Charting`Private`Tag$12570#8"]& ], 
        TagBox[
         {RGBColor[1, 0, 0], AbsoluteThickness[1.6], Opacity[1.], 
          Dashing[{Small, Small}], LineBox[CompressedData["
1:eJwV03k41VkYB/BLCaMwIhJSCcku272/032liCaFllGpbKWJZI/KEi5lT4NK
uoxRIlq02Y4sNYjfxLV0y1VZ2ghjCSlz/HGe83ye5zzve873Oe8qVx8HD2EG
g3GNrPl9UtBQpxaft/FC1J6OG3e3VPGyFUIsus6xRw45zuX0r8EgR7sqdF1k
O0VCTnGfEQ7aeatzQVcuW8taZkas1xL/+lX+4nTnPbbDJQMTQY8j7qmw8xnv
rGG7ShWPZb5yw1Zqn7tHO1vZPRNbUpc1++PpTtM/RzrfsyVY9d1ypVG41vJG
3svcMbYbt9++asclrNTzZMBV+wdbX+ipyZjgGpb1OnRL1HIBoHz/BmPOX/ii
gVW53W4xaOI5lxS538SvMvWrR6WXwCu/n7at7UU4Pi+cFl7+K6yvlPLvrLuD
5S/1nk+7thRCByz8XUTu49hdNhtbJ+UA7+uX+03mAfY3zznUcE4Bks84Yn/0
CG8engk90asItif/1Y0zeYIjKXsXRTNlOCWvlblzeTlmFl8uDcMrIUQhx26b
fCX2mhqN+GfJKpjlK+RqDFTh6fXSAp3dqyHt7Xf510eqMVVYxE1PXwMD37OV
hXc8xaMytof31KjBpk9tUcqranBfwuE9fqLqYDWk1bfgZw22GQ626TfRAMm2
mHV59bV40E3MvzRcEz74pww1p9eRPOWFY2vWgcMsnT50oB7LNKsn3RnWAu3t
v/j9JvUMK8WV7DQx0YbD1xPf5TU8w5nrzaWXHtWBC3vMBoV9n+NGRQvjsVRd
2KvrW9wr+Q9mKtWk6HXoQdhR/RnT+/9gyQW5AS7n9CGQXz6x2KoBq0SupJzU
DWC2R65PVtCAxdceeOjw3AC+h9TJrfVqxLpoeUmwsyGoZJ0xZH5uxH4CmVpb
hhFwekR8x4434eGxhN02mUbQleYZFCxowtZ6z67Y6GwAi2IclLz1Ba4aY33/
1rIBPC8m3XhW+gKf0Dbkv/Qwhok1q3M3LW3G6Ks7z0ncBDSQ/opsv2a8RU1h
+5JcE3APSVQRqW/GmhEXTtWYmoJqpanQn1ItWMvDHK/lm4LXf7cLzjq1YI8q
z+hSXzPInrW8MpTRgjGX5z4qZw5NganagbwWPH5z7pveI3MoSR4buyVGY7e1
heJXtjPhVYHgw6AhjUPrD/6hvpMJHe3jQelGNE7xkGm658CEpDlGKnsDjSv+
Dklo2ssErd++e6QY01hWfavUDxcmmDYGp2mb0fiZer/s4SAmuDulzNohGmtp
rlRVv84Egzq2KGVN41GtNJN7I0zIbsr4+dCJxl0vYMvSMSboqLb8MN9H4+oT
Xx0DJpjgFC2UUUGcdM/G12SGCSdPH8qo3k/qMRlFZQtYEKs2Rdc609jVxntV
7TIWLHbLUn3kQmPeUevFPIoFPSl32PbHaFwuPqFozGaBTldc2HPi3MLcdekW
LFivd3Av+oPGJ4d/WP1uxYI6CUanxnEaLwkujXyzgwWqEaqSU140tuKs+tbn
ygKJ3bz9MSdp/Djv+7uJOBYkl4gGOgbT2MQy4JttPAui3qa+KyN+8G5wMTeR
BQvafh1cdYrG91QEprYXWXBq9j/+V+KizOrE7KsscHRhqkaH0pibEGNuXcyC
D37dW7PO0vh8gFRqZhsLDjwIkImKorHY0rj8oXYWWCx7hATEnLuMik1dLEg3
G15kHk3j6K+jA4NvWMB7Cv5DxGGePMpigAVbBzzv23No7Hfg8sdPUyz4Jbj5
peh5Gu/bvAZYKhS0PvrA0Uqi8Q+emGStKgU3pYJUI4i5Hl9f266hgLXwmlU7
8QDnSfA+TQoaakvNwpJJvYYdJSGGFCRlSZQ2ptD4gt0ZlcdWFFwv3SNql0bj
st/bZzf4UJAa5qr6M4PGzp/KGit8KRA/uXD7lkwaM0K5mZsDKLD8uXFRArHV
1eMbdoVQoDx6VkXhMo1bu4W8/KMoiNVfM6B1hcafXXVf382goEJOopWZReMV
3rFPdKspkA7dqbSQS/7H3BHj+BoKFkmpyJoTC1+0uvuhjoJt3j43vIk/PxQp
4DZQ8G/MNW47cRkjOlOmjYJSdY1ubg7J41JE8GQ/ub/GSJjaXzRuUT885vCR
gmz7GV1H4k1P2D4lnylgbIkLjSTWEvw84jlMwZ1Yvb43xNMaZ/fwpyh4caZQ
KDmPxpnlIcZVEggOqDt5vP2bxovtnO4qSiLg9F9vFsunccRbM51gaQTT3n+8
1Cf2FJlS05dD0Mi/UBhObLojSDZXBcFOtekChRs07njvNxZjgCAxKJ42vUlj
20AHn/dGCKoaJUeciKtEDb9sNEHA/ihXdJo4X3v0/TcmAovwkslK4qAgn9Zj
mxEsV5buQAU0lvvF6+72vQjm5GMrtW7ROM/ybOiIE4IzRrwXNsSGZ5Ms0w4g
ELn/6aAnsd3InfYuFwSCbm+JPGJOx8S0mxeCY738GLlCMv/SorWLfBA8VTle
qE+ca6OQUOCLYFFVreM2YlzBVBkOQhCv2aIdTjyVG74pNBKB821rxjtizpsU
CeVoBN5iK6ip+XrLcnmYg+DC84czkkU01j9fd0QkAcFfvtYMFvExH/H4lHQE
hYHN2onEUzcVdxldRnBppDeMS8x5v1654yqCALrG8T5x7m67khU5CMyevIrp
JOaz0tryCxG4UF4SirdJ/oF5WTbFCJZ11vuvI54sfuAxeAfBy/YPB82IZVZ3
fTN4iEB7LrpyFzF3/6dq3mMEL9YxDFyJdf+cOR9cjsDnsaWGD/E2MWWlymry
XiG1rFhivoVu/6FaBCoV1Ypp8/1Os4uFnyHI4K9Vyr49P78usLUJQbKlzY17
8/00/cW/NJP8kkQNKub7uUS3Jv6LwINKQvXEFbx897Z2BJr144J2YlvJxzpB
XQhOX+f5dxN3WTdMKrxG8Lz7THwf8ZFIPi7vRqAQMbT2C/F42Ze4g28RHOSo
W44SnxuftRfqRXB1RKN3klhaV3JFXj+CnqpRkVni7KMr+6w+IpgZiSpkFNNY
J0f/9qfPCPRiBW0LiSv4FkEJQwj2RwqFixHbyjqy9UbIfXoGiySIu7a7i7X+
hyA1h+ssSXwkNvBlwASCa8+VUqWJx6s5V+SnEHDtXaxliM/NZLiVzSC4xT4R
sZRYekOBtvMPBPmplpQscbZ32cTcHDlv/S503v8DervzZw==
           "]]},
         Annotation[#, "Charting`Private`Tag$12570#9"]& ]}, {}},
      AspectRatio->NCache[GoldenRatio^(-1), 0.6180339887498948],
      Axes->{True, True},
      AxesLabel->{None, None},
      AxesOrigin->{0., -0.4},
      DisplayFunction->Identity,
      Frame->{{False, False}, {False, False}},
      FrameLabel->{{None, None}, {None, None}},
      FrameTicks->{{Automatic, Automatic}, {Automatic, Automatic}},
      GridLines->{None, None},
      GridLinesStyle->Directive[
        GrayLevel[0.5, 0.4]],
      ImagePadding->{{16.153061224489793`, 1.5000000000000568`}, {
       6.420897794612813, 0.4999999999999716}},
      Method->{
       "DefaultBoundaryStyle" -> Automatic, 
        "DefaultGraphicsInteraction" -> {
         "Version" -> 1.2, "TrackMousePosition" -> {True, False}, 
          "Effects" -> {
           "Highlight" -> {"ratio" -> 2}, "HighlightPoint" -> {"ratio" -> 2}, 
            "Droplines" -> {
             "freeformCursorMode" -> True, 
              "placement" -> {"x" -> "All", "y" -> "None"}}}}, 
        "DefaultMeshStyle" -> AbsolutePointSize[6], "ScalingFunctions" -> 
        None, "CoordinatesToolOptions" -> {"DisplayFunction" -> ({
            (Identity[#]& )[
             Part[#, 1]], 
            (Identity[#]& )[
             Part[#, 2]]}& ), "CopiedValueFunction" -> ({
            (Identity[#]& )[
             Part[#, 1]], 
            (Identity[#]& )[
             Part[#, 2]]}& )}},
      PlotRange->{{0, 30}, {-0.4, 0.044999989897961334`}},
      PlotRangeClipping->True,
      PlotRangePadding->{{
         Scaled[0.02], 
         Scaled[0.02]}, {
         Scaled[0.05], 
         Scaled[0.05]}},
      Ticks->{Automatic, Automatic}], {481.89179187272146, -95.62961487212587},
      ImageScaled[{0.5, 0.5}], {301.1823699204509, 182.15164737547784}]}, {}},
  ImageSize->{794.6153846153854, 244.6153846153846},
  PlotRange->{{0, 642.5223891636286}, {-191.25922974425174`, 0}},
  PlotRangePadding->{6, 5}]], "Output",
 CellChangeTimes->{
  3.8726887148280296`*^9, 3.872688766205272*^9, 3.87268881592133*^9, {
   3.87268886277728*^9, 3.8726889174780083`*^9}, 3.8726889489000254`*^9, 
   3.87268901524094*^9, 3.872689055184727*^9, 3.8726891245382614`*^9, 
   3.8726891635200014`*^9, 3.8726892371878195`*^9, 3.872701165675342*^9, 
   3.8731883582455435`*^9, 3.88045101433552*^9, {3.886259429078274*^9, 
   3.8862594536646876`*^9}, 3.886259489264405*^9, 3.8874588091164227`*^9, 
   3.88745885359291*^9},
 CellLabel->"Out[10]=",ExpressionUUID->"2cb97db6-1de2-41e4-8980-df4a2c832b1f"]
}, Open  ]],

Cell[CellGroupData[{

Cell[BoxData[
 RowBox[{"Export", "[", 
  RowBox[{
  "\"\<C:\\\\Users\\\\adagi\\\\Documents\\\\Wolfram Mathematica\\\\Figure \
2_HaploInt_KeyResults.pdf\>\"", ",", "%6", ",", "\"\<PDF\>\""}], 
  "]"}]], "Input",
 CellChangeTimes->{{3.8862595288272395`*^9, 3.886259529008669*^9}, {
  3.887458913545802*^9, 3.8874589141252427`*^9}},
 NumberMarks->False,
 CellLabel->"In[11]:=",ExpressionUUID->"231b3c3c-64db-48f9-aa1f-6f727e0e8d5f"],

Cell[BoxData["\<\"C:\\\\Users\\\\adagi\\\\Documents\\\\Wolfram \
Mathematica\\\\Figure 2_HaploInt_KeyResults.pdf\"\>"], "Output",
 CellChangeTimes->{3.8726892765050526`*^9, 3.8862595312325153`*^9, 
  3.8874589146455197`*^9},
 CellLabel->"Out[11]=",ExpressionUUID->"443f5492-1239-4304-aa9b-7dcdd05d2215"]
}, Open  ]],

Cell[BoxData[""], "Input",
 CellChangeTimes->{{3.872688672146326*^9, 
  3.8726886791547537`*^9}},ExpressionUUID->"de677205-d74d-4f8d-b52b-\
21cc7cefeea7"],

Cell["Next, we have the diploid model supplementary figure:", "Text",
 CellChangeTimes->{{3.872689318866992*^9, 
  3.8726893296734104`*^9}},ExpressionUUID->"68565369-e96a-4a56-9ec7-\
92ff82547215"],

Cell[BoxData[{
 RowBox[{
  RowBox[{"wb", "[", 
   RowBox[{"s_", ",", "ew_", ",", "b_"}], "]"}], ":=", 
  RowBox[{
   SuperscriptBox[
    RowBox[{"(", 
     RowBox[{"1", "+", "s"}], ")"}], "b"], "*", 
   SuperscriptBox[
    RowBox[{"(", 
     RowBox[{"1", "+", "ew"}], ")"}], 
    RowBox[{"Binomial", "[", 
     RowBox[{"b", ",", "2"}], "]"}]]}]}], "\[IndentingNewLine]", 
 RowBox[{
  RowBox[{"\[Sigma]exact", "[", 
   RowBox[{
   "s_", ",", "ew_", ",", "eb_", ",", "h_", ",", "a1_", ",", "a2_", ",", 
    "xa_", ",", "xb_", ",", "b_"}], "]"}], ":=", " ", 
  RowBox[{
   RowBox[{
    SuperscriptBox[
     RowBox[{"(", 
      RowBox[{"1", "+", "s"}], ")"}], 
     RowBox[{"b", "-", "xb"}]], "*", 
    SuperscriptBox[
     RowBox[{"(", 
      RowBox[{"1", "+", 
       RowBox[{"h", "*", "s"}]}], ")"}], 
     RowBox[{"xb", "+", "xa"}]], "*", 
    SuperscriptBox[
     RowBox[{"(", 
      RowBox[{"1", "+", "ew"}], ")"}], 
     RowBox[{"Binomial", "[", 
      RowBox[{
       RowBox[{"b", "-", "xb"}], ",", "2"}], "]"}]], "*", 
    SuperscriptBox[
     RowBox[{"(", 
      RowBox[{"1", "+", 
       RowBox[{"a1", "*", "ew"}]}], ")"}], 
     RowBox[{
      RowBox[{"Binomial", "[", 
       RowBox[{"xa", ",", "2"}], "]"}], "+", 
      RowBox[{"Binomial", "[", 
       RowBox[{"xb", ",", "2"}], "]"}]}]], "*", 
    SuperscriptBox[
     RowBox[{"(", 
      RowBox[{"1", "+", 
       RowBox[{"a2", "*", "ew"}]}], ")"}], 
     RowBox[{"xb", "*", 
      RowBox[{"(", 
       RowBox[{"b", "-", "xb"}], ")"}]}]], "*", 
    SuperscriptBox[
     RowBox[{"(", 
      RowBox[{"1", "+", 
       RowBox[{"a1", "*", "eb"}]}], ")"}], 
     RowBox[{"xb", "*", "xa"}]], "*", 
    RowBox[{
     SuperscriptBox[
      RowBox[{"(", 
       RowBox[{"1", "+", 
        RowBox[{"a2", "*", "eb"}]}], ")"}], 
      RowBox[{"xa", "*", 
       RowBox[{"(", 
        RowBox[{"b", "-", "xb"}], ")"}]}]], "/", 
     RowBox[{"wb", "[", 
      RowBox[{"s", ",", "ew", ",", "b"}], "]"}]}]}], "-", 
   "1"}]}], "\[IndentingNewLine]", 
 RowBox[{"additive", ":=", 
  RowBox[{"Plot", "[", 
   RowBox[{
    RowBox[{"{", 
     RowBox[{
      RowBox[{"\[Sigma]exact", "[", 
       RowBox[{
        RowBox[{"-", 
         RowBox[{"10", "^", 
          RowBox[{"-", "2"}]}]}], ",", 
        SuperscriptBox["10", 
         RowBox[{"-", "3"}]], ",", 
        RowBox[{"-", 
         SuperscriptBox["10", 
          RowBox[{"-", "4"}]]}], ",", 
        RowBox[{"1", "/", "2"}], ",", 
        RowBox[{"1", "/", "4"}], ",", 
        RowBox[{"1", "/", "2"}], ",", 
        RowBox[{"1", "*", "x"}], ",", 
        RowBox[{
         RowBox[{"(", 
          RowBox[{"1", "-", "1"}], ")"}], "*", "x"}], ",", "60"}], "]"}], ",", 
      RowBox[{"\[Sigma]exact", "[", 
       RowBox[{
        RowBox[{"-", 
         RowBox[{"10", "^", 
          RowBox[{"-", "2"}]}]}], ",", 
        SuperscriptBox["10", 
         RowBox[{"-", "3"}]], ",", 
        RowBox[{"-", 
         SuperscriptBox["10", 
          RowBox[{"-", "4"}]]}], ",", 
        RowBox[{"1", "/", "2"}], ",", 
        RowBox[{"1", "/", "4"}], ",", 
        RowBox[{"1", "/", "2"}], ",", 
        RowBox[{"0.9", "*", "x"}], ",", 
        RowBox[{
         RowBox[{"(", 
          RowBox[{"1", "-", "0.9"}], ")"}], "*", "x"}], ",", "60"}], "]"}], 
      ",", 
      RowBox[{"\[Sigma]exact", "[", 
       RowBox[{
        RowBox[{"-", 
         RowBox[{"10", "^", 
          RowBox[{"-", "2"}]}]}], ",", 
        SuperscriptBox["10", 
         RowBox[{"-", "3"}]], ",", 
        RowBox[{"-", 
         SuperscriptBox["10", 
          RowBox[{"-", "4"}]]}], ",", 
        RowBox[{"1", "/", "2"}], ",", 
        RowBox[{"1", "/", "4"}], ",", 
        RowBox[{"1", "/", "2"}], ",", 
        RowBox[{"0.75", "*", "x"}], ",", 
        RowBox[{
         RowBox[{"(", 
          RowBox[{"1", "-", "0.75"}], ")"}], "*", "x"}], ",", "60"}], "]"}], 
      ",", 
      RowBox[{"\[Sigma]exact", "[", 
       RowBox[{
        RowBox[{"-", 
         RowBox[{"10", "^", 
          RowBox[{"-", "2"}]}]}], ",", 
        SuperscriptBox["10", 
         RowBox[{"-", "3"}]], ",", 
        RowBox[{"-", 
         SuperscriptBox["10", 
          RowBox[{"-", "4"}]]}], ",", 
        RowBox[{"1", "/", "2"}], ",", 
        RowBox[{"1", "/", "4"}], ",", 
        RowBox[{"1", "/", "2"}], ",", 
        RowBox[{"0.5", "*", "x"}], ",", 
        RowBox[{
         RowBox[{"(", 
          RowBox[{"1", "-", "0.5"}], ")"}], "*", "x"}], ",", "60"}], "]"}], 
      ",", "0"}], "}"}], ",", 
    RowBox[{"{", 
     RowBox[{"x", ",", "0", ",", "30"}], "}"}], ",", "\[IndentingNewLine]", 
    RowBox[{"PlotStyle", "\[Rule]", 
     RowBox[{"{", 
      RowBox[{
       RowBox[{"Darker", "[", "Magenta", "]"}], ",", 
       RowBox[{"Darker", "[", "Magenta", "]"}], ",", 
       RowBox[{"Darker", "[", "Magenta", "]"}], ",", 
       RowBox[{"Darker", "[", "Magenta", "]"}], ",", 
       RowBox[{"{", 
        RowBox[{"Thin", ",", "Dashed", ",", "Black"}], "}"}]}], "}"}]}], ",", 
    RowBox[{"AxesOrigin", "\[Rule]", 
     RowBox[{"{", 
      RowBox[{"0", ",", 
       RowBox[{"-", "0.4"}]}], "}"}]}], ",", 
    RowBox[{"PlotRange", "\[Rule]", 
     RowBox[{"{", 
      RowBox[{
       RowBox[{"{", 
        RowBox[{"0", ",", "30"}], "}"}], ",", 
       RowBox[{"{", 
        RowBox[{
         RowBox[{"-", "0.4"}], ",", "0.3"}], "}"}]}], "}"}]}], ",", 
    RowBox[{"PlotLabel", "\[Rule]", "\"\<\>\""}]}], 
   "]"}]}], "\[IndentingNewLine]", 
 RowBox[{"recessive", ":=", 
  RowBox[{"Plot", "[", 
   RowBox[{
    RowBox[{"{", 
     RowBox[{
      RowBox[{"\[Sigma]exact", "[", 
       RowBox[{
        RowBox[{"-", 
         RowBox[{"10", "^", 
          RowBox[{"-", "2"}]}]}], ",", 
        SuperscriptBox["10", 
         RowBox[{"-", "3"}]], ",", 
        RowBox[{"-", 
         SuperscriptBox["10", 
          RowBox[{"-", "4"}]]}], ",", 
        RowBox[{"1", "/", "12"}], ",", 
        RowBox[{"1", "/", "24"}], ",", 
        RowBox[{"1", "/", "2"}], ",", 
        RowBox[{"1", "*", "x"}], ",", 
        RowBox[{
         RowBox[{"(", 
          RowBox[{"1", "-", "1"}], ")"}], "*", "x"}], ",", "60"}], "]"}], ",", 
      RowBox[{"\[Sigma]exact", "[", 
       RowBox[{
        RowBox[{"-", 
         RowBox[{"10", "^", 
          RowBox[{"-", "2"}]}]}], ",", 
        SuperscriptBox["10", 
         RowBox[{"-", "3"}]], ",", 
        RowBox[{"-", 
         SuperscriptBox["10", 
          RowBox[{"-", "4"}]]}], ",", 
        RowBox[{"1", "/", "12"}], ",", 
        RowBox[{"1", "/", "24"}], ",", 
        RowBox[{"1", "/", "2"}], ",", 
        RowBox[{"1", "*", "x"}], ",", 
        RowBox[{
         RowBox[{"(", 
          RowBox[{"1", "-", "0.9"}], ")"}], "*", "x"}], ",", "60"}], "]"}], 
      ",", 
      RowBox[{"\[Sigma]exact", "[", 
       RowBox[{
        RowBox[{"-", 
         RowBox[{"10", "^", 
          RowBox[{"-", "2"}]}]}], ",", 
        SuperscriptBox["10", 
         RowBox[{"-", "3"}]], ",", 
        RowBox[{"-", 
         SuperscriptBox["10", 
          RowBox[{"-", "4"}]]}], ",", 
        RowBox[{"1", "/", "12"}], ",", 
        RowBox[{"1", "/", "24"}], ",", 
        RowBox[{"1", "/", "2"}], ",", 
        RowBox[{"0.75", "*", "x"}], ",", 
        RowBox[{
         RowBox[{"(", 
          RowBox[{"1", "-", "0.75"}], ")"}], "*", "x"}], ",", "60"}], "]"}], 
      ",", 
      RowBox[{"\[Sigma]exact", "[", 
       RowBox[{
        RowBox[{"-", 
         RowBox[{"10", "^", 
          RowBox[{"-", "2"}]}]}], ",", 
        SuperscriptBox["10", 
         RowBox[{"-", "3"}]], ",", 
        RowBox[{"-", 
         SuperscriptBox["10", 
          RowBox[{"-", "4"}]]}], ",", 
        RowBox[{"1", "/", "12"}], ",", 
        RowBox[{"1", "/", "24"}], ",", 
        RowBox[{"1", "/", "2"}], ",", 
        RowBox[{"0.5", "*", "x"}], ",", 
        RowBox[{
         RowBox[{"(", 
          RowBox[{"1", "-", "0.5"}], ")"}], "*", "x"}], ",", "60"}], "]"}], 
      ",", "0"}], "}"}], ",", 
    RowBox[{"{", 
     RowBox[{"x", ",", "0", ",", "30"}], "}"}], ",", 
    RowBox[{"PlotStyle", "\[Rule]", 
     RowBox[{"{", 
      RowBox[{
       RowBox[{"Darker", "[", "Magenta", "]"}], ",", 
       RowBox[{"Darker", "[", "Magenta", "]"}], ",", 
       RowBox[{"Darker", "[", "Magenta", "]"}], ",", 
       RowBox[{"Darker", "[", "Magenta", "]"}], ",", 
       RowBox[{"{", 
        RowBox[{"Thin", ",", "Dashed", ",", "Black"}], "}"}]}], "}"}]}], ",", 
    RowBox[{"AxesOrigin", "\[Rule]", 
     RowBox[{"{", 
      RowBox[{"0", ",", 
       RowBox[{"-", "0.4"}]}], "}"}]}], ",", 
    RowBox[{"PlotRange", "\[Rule]", 
     RowBox[{"{", 
      RowBox[{
       RowBox[{"{", 
        RowBox[{"0", ",", "30"}], "}"}], ",", 
       RowBox[{"{", 
        RowBox[{
         RowBox[{"-", "0.4"}], ",", "0.3"}], "}"}]}], "}"}]}], ",", 
    RowBox[{"PlotLabel", "\[Rule]", "\"\<\>\""}]}], 
   "]"}]}], "\[IndentingNewLine]", 
 RowBox[{"dominant", ":=", 
  RowBox[{"Plot", "[", 
   RowBox[{
    RowBox[{"{", 
     RowBox[{
      RowBox[{"\[Sigma]exact", "[", 
       RowBox[{
        RowBox[{"-", 
         RowBox[{"10", "^", 
          RowBox[{"-", "2"}]}]}], ",", 
        SuperscriptBox["10", 
         RowBox[{"-", "3"}]], ",", 
        RowBox[{"-", 
         SuperscriptBox["10", 
          RowBox[{"-", "4"}]]}], ",", 
        RowBox[{"5", "/", "6"}], ",", 
        RowBox[{"5", "/", "6"}], ",", 
        RowBox[{"1", "/", "2"}], ",", 
        RowBox[{"1", "*", "x"}], ",", 
        RowBox[{
         RowBox[{"(", 
          RowBox[{"1", "-", "1"}], ")"}], "*", "x"}], ",", "60"}], "]"}], ",", 
      RowBox[{"\[Sigma]exact", "[", 
       RowBox[{
        RowBox[{"-", 
         RowBox[{"10", "^", 
          RowBox[{"-", "2"}]}]}], ",", 
        SuperscriptBox["10", 
         RowBox[{"-", "3"}]], ",", 
        RowBox[{"-", 
         SuperscriptBox["10", 
          RowBox[{"-", "4"}]]}], ",", 
        RowBox[{"5", "/", "6"}], ",", 
        RowBox[{"5", "/", "6"}], ",", 
        RowBox[{"1", "/", "2"}], ",", 
        RowBox[{"0.9", "*", "x"}], ",", 
        RowBox[{
         RowBox[{"(", 
          RowBox[{"1", "-", "0.9"}], ")"}], "*", "x"}], ",", "60"}], "]"}], 
      ",", 
      RowBox[{"\[Sigma]exact", "[", 
       RowBox[{
        RowBox[{"-", 
         RowBox[{"10", "^", 
          RowBox[{"-", "2"}]}]}], ",", 
        SuperscriptBox["10", 
         RowBox[{"-", "3"}]], ",", 
        RowBox[{"-", 
         SuperscriptBox["10", 
          RowBox[{"-", "4"}]]}], ",", 
        RowBox[{"5", "/", "6"}], ",", 
        RowBox[{"5", "/", "6"}], ",", 
        RowBox[{"1", "/", "2"}], ",", 
        RowBox[{"0.75", "*", "x"}], ",", 
        RowBox[{
         RowBox[{"(", 
          RowBox[{"1", "-", "0.75"}], ")"}], "*", "x"}], ",", "60"}], "]"}], 
      ",", 
      RowBox[{"\[Sigma]exact", "[", 
       RowBox[{
        RowBox[{"-", 
         RowBox[{"10", "^", 
          RowBox[{"-", "2"}]}]}], ",", 
        SuperscriptBox["10", 
         RowBox[{"-", "3"}]], ",", 
        RowBox[{"-", 
         SuperscriptBox["10", 
          RowBox[{"-", "4"}]]}], ",", 
        RowBox[{"5", "/", "6"}], ",", 
        RowBox[{"5", "/", "6"}], ",", 
        RowBox[{"1", "/", "2"}], ",", 
        RowBox[{"0.5", "*", "x"}], ",", 
        RowBox[{
         RowBox[{"(", 
          RowBox[{"1", "-", "0.5"}], ")"}], "*", "x"}], ",", "60"}], "]"}], 
      ",", "0"}], "}"}], ",", 
    RowBox[{"{", 
     RowBox[{"x", ",", "0", ",", "30"}], "}"}], ",", 
    RowBox[{"PlotStyle", "\[Rule]", 
     RowBox[{"{", 
      RowBox[{
       RowBox[{"Darker", "[", "Magenta", "]"}], ",", 
       RowBox[{"Darker", "[", "Magenta", "]"}], ",", 
       RowBox[{"Darker", "[", "Magenta", "]"}], ",", 
       RowBox[{"Darker", "[", "Magenta", "]"}], ",", 
       RowBox[{"{", 
        RowBox[{"Thin", ",", "Dashed", ",", "Black"}], "}"}]}], "}"}]}], ",", 
    RowBox[{"AxesOrigin", "\[Rule]", 
     RowBox[{"{", 
      RowBox[{"0", ",", 
       RowBox[{"-", "0.4"}]}], "}"}]}], ",", 
    RowBox[{"PlotRange", "\[Rule]", 
     RowBox[{"{", 
      RowBox[{
       RowBox[{"{", 
        RowBox[{"0", ",", "30"}], "}"}], ",", 
       RowBox[{"{", 
        RowBox[{
         RowBox[{"-", "0.4"}], ",", "0.3"}], "}"}]}], "}"}]}], ",", 
    RowBox[{"PlotLabel", "\[Rule]", "\"\<\>\""}]}], 
   "]"}]}], "\[IndentingNewLine]", 
 RowBox[{"r1", ":=", 
  RowBox[{"GraphicsRow", "[", 
   RowBox[{"{", 
    RowBox[{"recessive", ",", "additive", ",", "dominant"}], "}"}], 
   "]"}]}], "\[IndentingNewLine]", 
 RowBox[{"additive2", ":=", 
  RowBox[{"Plot", "[", 
   RowBox[{
    RowBox[{"{", 
     RowBox[{
      RowBox[{"\[Sigma]exact", "[", 
       RowBox[{
        RowBox[{"-", 
         RowBox[{"10", "^", 
          RowBox[{"-", "2"}]}]}], ",", 
        SuperscriptBox["10", 
         RowBox[{"-", "3"}]], ",", 
        RowBox[{"-", 
         SuperscriptBox["10", 
          RowBox[{"-", "4"}]]}], ",", 
        RowBox[{"1", "/", "2"}], ",", 
        RowBox[{"1", "/", "4"}], ",", 
        RowBox[{"1", "/", "2"}], ",", "x", ",", "0", ",", "30"}], "]"}], ",", 
      RowBox[{"\[Sigma]exact", "[", 
       RowBox[{
        RowBox[{"-", 
         RowBox[{"10", "^", 
          RowBox[{"-", "2"}]}]}], ",", 
        SuperscriptBox["10", 
         RowBox[{"-", "3"}]], ",", 
        RowBox[{"-", 
         SuperscriptBox["10", 
          RowBox[{"-", "4"}]]}], ",", 
        RowBox[{"1", "/", "2"}], ",", 
        RowBox[{"1", "/", "4"}], ",", 
        RowBox[{"1", "/", "2"}], ",", "x", ",", "0", ",", "60"}], "]"}], ",", 
      RowBox[{"\[Sigma]exact", "[", 
       RowBox[{
        RowBox[{"-", 
         RowBox[{"10", "^", 
          RowBox[{"-", "2"}]}]}], ",", 
        SuperscriptBox["10", 
         RowBox[{"-", "3"}]], ",", 
        RowBox[{"-", 
         SuperscriptBox["10", 
          RowBox[{"-", "4"}]]}], ",", 
        RowBox[{"1", "/", "2"}], ",", 
        RowBox[{"1", "/", "4"}], ",", 
        RowBox[{"1", "/", "2"}], ",", "x", ",", "0", ",", "90"}], "]"}], ",", 
      RowBox[{"\[Sigma]exact", "[", 
       RowBox[{
        RowBox[{"-", 
         RowBox[{"10", "^", 
          RowBox[{"-", "2"}]}]}], ",", 
        SuperscriptBox["10", 
         RowBox[{"-", "3"}]], ",", 
        RowBox[{"-", 
         SuperscriptBox["10", 
          RowBox[{"-", "4"}]]}], ",", 
        RowBox[{"1", "/", "2"}], ",", 
        RowBox[{"1", "/", "4"}], ",", 
        RowBox[{"1", "/", "2"}], ",", "x", ",", "0", ",", "120"}], "]"}], ",",
       "0"}], "}"}], ",", 
    RowBox[{"{", 
     RowBox[{"x", ",", "0", ",", "30"}], "}"}], ",", "\[IndentingNewLine]", 
    RowBox[{"PlotStyle", "\[Rule]", 
     RowBox[{"{", 
      RowBox[{
       RowBox[{"Darker", "[", "Magenta", "]"}], ",", 
       RowBox[{"Darker", "[", "Magenta", "]"}], ",", 
       RowBox[{"Darker", "[", "Magenta", "]"}], ",", 
       RowBox[{"Darker", "[", "Magenta", "]"}], ",", 
       RowBox[{"{", 
        RowBox[{"Thin", ",", "Dashed", ",", "Black"}], "}"}]}], "}"}]}], ",", 
    RowBox[{"AxesOrigin", "\[Rule]", 
     RowBox[{"{", 
      RowBox[{"0", ",", 
       RowBox[{"-", "0.4"}]}], "}"}]}], ",", 
    RowBox[{"PlotRange", "\[Rule]", 
     RowBox[{"{", 
      RowBox[{
       RowBox[{"{", 
        RowBox[{"0", ",", "30"}], "}"}], ",", 
       RowBox[{"{", 
        RowBox[{
         RowBox[{"-", "0.4"}], ",", "0.3"}], "}"}]}], "}"}]}], ",", 
    RowBox[{"PlotLabel", "\[Rule]", "\"\<Additive Epistasis\>\""}]}], 
   "]"}]}], "\[IndentingNewLine]", 
 RowBox[{"recessive2", ":=", 
  RowBox[{"Plot", "[", 
   RowBox[{
    RowBox[{"{", 
     RowBox[{
      RowBox[{"\[Sigma]exact", "[", 
       RowBox[{
        RowBox[{"-", 
         RowBox[{"10", "^", 
          RowBox[{"-", "2"}]}]}], ",", 
        SuperscriptBox["10", 
         RowBox[{"-", "3"}]], ",", 
        RowBox[{"-", 
         SuperscriptBox["10", 
          RowBox[{"-", "4"}]]}], ",", 
        RowBox[{"1", "/", "12"}], ",", 
        RowBox[{"1", "/", "24"}], ",", 
        RowBox[{"1", "/", "2"}], ",", "x", ",", "0", ",", "30"}], "]"}], ",", 
      RowBox[{"\[Sigma]exact", "[", 
       RowBox[{
        RowBox[{"-", 
         RowBox[{"10", "^", 
          RowBox[{"-", "2"}]}]}], ",", 
        SuperscriptBox["10", 
         RowBox[{"-", "3"}]], ",", 
        RowBox[{"-", 
         SuperscriptBox["10", 
          RowBox[{"-", "4"}]]}], ",", 
        RowBox[{"1", "/", "12"}], ",", 
        RowBox[{"1", "/", "24"}], ",", 
        RowBox[{"1", "/", "2"}], ",", "x", ",", "0", ",", "60"}], "]"}], ",", 
      RowBox[{"\[Sigma]exact", "[", 
       RowBox[{
        RowBox[{"-", 
         RowBox[{"10", "^", 
          RowBox[{"-", "2"}]}]}], ",", 
        SuperscriptBox["10", 
         RowBox[{"-", "3"}]], ",", 
        RowBox[{"-", 
         SuperscriptBox["10", 
          RowBox[{"-", "4"}]]}], ",", 
        RowBox[{"1", "/", "12"}], ",", 
        RowBox[{"1", "/", "24"}], ",", 
        RowBox[{"1", "/", "2"}], ",", "x", ",", "0", ",", "90"}], "]"}], ",", 
      RowBox[{"\[Sigma]exact", "[", 
       RowBox[{
        RowBox[{"-", 
         RowBox[{"10", "^", 
          RowBox[{"-", "2"}]}]}], ",", 
        SuperscriptBox["10", 
         RowBox[{"-", "3"}]], ",", 
        RowBox[{"-", 
         SuperscriptBox["10", 
          RowBox[{"-", "4"}]]}], ",", 
        RowBox[{"1", "/", "12"}], ",", 
        RowBox[{"1", "/", "24"}], ",", 
        RowBox[{"1", "/", "2"}], ",", "x", ",", "0", ",", "120"}], "]"}], ",",
       "0"}], "}"}], ",", 
    RowBox[{"{", 
     RowBox[{"x", ",", "0", ",", "30"}], "}"}], ",", 
    RowBox[{"PlotStyle", "\[Rule]", 
     RowBox[{"{", 
      RowBox[{
       RowBox[{"Darker", "[", "Magenta", "]"}], ",", 
       RowBox[{"Darker", "[", "Magenta", "]"}], ",", 
       RowBox[{"Darker", "[", "Magenta", "]"}], ",", 
       RowBox[{"Darker", "[", "Magenta", "]"}], ",", 
       RowBox[{"{", 
        RowBox[{"Thin", ",", "Dashed", ",", "Black"}], "}"}]}], "}"}]}], ",", 
    RowBox[{"AxesOrigin", "\[Rule]", 
     RowBox[{"{", 
      RowBox[{"0", ",", 
       RowBox[{"-", "0.4"}]}], "}"}]}], ",", 
    RowBox[{"PlotRange", "\[Rule]", 
     RowBox[{"{", 
      RowBox[{
       RowBox[{"{", 
        RowBox[{"0", ",", "30"}], "}"}], ",", 
       RowBox[{"{", 
        RowBox[{
         RowBox[{"-", "0.4"}], ",", "0.3"}], "}"}]}], "}"}]}], ",", 
    RowBox[{"PlotLabel", "\[Rule]", "\"\<Recessive Epistasis\>\""}]}], 
   "]"}]}], "\[IndentingNewLine]", 
 RowBox[{"dominant2", ":=", 
  RowBox[{"Plot", "[", 
   RowBox[{
    RowBox[{"{", 
     RowBox[{
      RowBox[{"\[Sigma]exact", "[", 
       RowBox[{
        RowBox[{"-", 
         RowBox[{"10", "^", 
          RowBox[{"-", "2"}]}]}], ",", 
        SuperscriptBox["10", 
         RowBox[{"-", "3"}]], ",", 
        RowBox[{"-", 
         SuperscriptBox["10", 
          RowBox[{"-", "4"}]]}], ",", 
        RowBox[{"5", "/", "6"}], ",", 
        RowBox[{"5", "/", "6"}], ",", 
        RowBox[{"1", "/", "2"}], ",", "x", ",", "0", ",", "30"}], "]"}], ",", 
      RowBox[{"\[Sigma]exact", "[", 
       RowBox[{
        RowBox[{"-", 
         RowBox[{"10", "^", 
          RowBox[{"-", "2"}]}]}], ",", 
        SuperscriptBox["10", 
         RowBox[{"-", "3"}]], ",", 
        RowBox[{"-", 
         SuperscriptBox["10", 
          RowBox[{"-", "4"}]]}], ",", 
        RowBox[{"5", "/", "6"}], ",", 
        RowBox[{"5", "/", "6"}], ",", 
        RowBox[{"1", "/", "2"}], ",", "x", ",", "0", ",", "60"}], "]"}], ",", 
      RowBox[{"\[Sigma]exact", "[", 
       RowBox[{
        RowBox[{"-", 
         RowBox[{"10", "^", 
          RowBox[{"-", "2"}]}]}], ",", 
        SuperscriptBox["10", 
         RowBox[{"-", "3"}]], ",", 
        RowBox[{"-", 
         SuperscriptBox["10", 
          RowBox[{"-", "4"}]]}], ",", 
        RowBox[{"5", "/", "6"}], ",", 
        RowBox[{"5", "/", "6"}], ",", 
        RowBox[{"1", "/", "2"}], ",", "x", ",", "0", ",", "90"}], "]"}], ",", 
      RowBox[{"\[Sigma]exact", "[", 
       RowBox[{
        RowBox[{"-", 
         RowBox[{"10", "^", 
          RowBox[{"-", "2"}]}]}], ",", 
        SuperscriptBox["10", 
         RowBox[{"-", "3"}]], ",", 
        RowBox[{"-", 
         SuperscriptBox["10", 
          RowBox[{"-", "4"}]]}], ",", 
        RowBox[{"5", "/", "6"}], ",", 
        RowBox[{"5", "/", "6"}], ",", 
        RowBox[{"1", "/", "2"}], ",", "x", ",", "0", ",", "120"}], "]"}], ",",
       "0"}], "}"}], ",", 
    RowBox[{"{", 
     RowBox[{"x", ",", "0", ",", "30"}], "}"}], ",", 
    RowBox[{"PlotStyle", "\[Rule]", 
     RowBox[{"{", 
      RowBox[{
       RowBox[{"Darker", "[", "Magenta", "]"}], ",", 
       RowBox[{"Darker", "[", "Magenta", "]"}], ",", 
       RowBox[{"Darker", "[", "Magenta", "]"}], ",", 
       RowBox[{"Darker", "[", "Magenta", "]"}], ",", 
       RowBox[{"{", 
        RowBox[{"Thin", ",", "Dashed", ",", "Black"}], "}"}]}], "}"}]}], ",", 
    RowBox[{"AxesOrigin", "\[Rule]", 
     RowBox[{"{", 
      RowBox[{"0", ",", 
       RowBox[{"-", "0.4"}]}], "}"}]}], ",", 
    RowBox[{"PlotRange", "\[Rule]", 
     RowBox[{"{", 
      RowBox[{
       RowBox[{"{", 
        RowBox[{"0", ",", "30"}], "}"}], ",", 
       RowBox[{"{", 
        RowBox[{
         RowBox[{"-", "0.4"}], ",", "0.3"}], "}"}]}], "}"}]}], ",", 
    RowBox[{"PlotLabel", "\[Rule]", "\"\<Dominant Epistasis\>\""}]}], 
   "]"}]}], "\[IndentingNewLine]", 
 RowBox[{"r2", ":=", 
  RowBox[{"GraphicsRow", "[", 
   RowBox[{"{", 
    RowBox[{"recessive2", ",", "additive2", ",", "dominant2"}], "}"}], 
   "]"}]}]}], "Input",
 CellChangeTimes->{{3.8726894251547203`*^9, 3.8726894255235653`*^9}, {
  3.886259563930073*^9, 3.8862596094616575`*^9}, {3.886259658397067*^9, 
  3.8862596795048146`*^9}, {3.8862597341243525`*^9, 3.886259776669879*^9}, {
  3.8862598120869455`*^9, 3.886259854972488*^9}, {3.8874589446851745`*^9, 
  3.887458950892409*^9}, {3.8874589871981497`*^9, 3.887459000147278*^9}, {
  3.887462908139637*^9, 3.8874629286735125`*^9}, {3.887463003052227*^9, 
  3.8874630365523853`*^9}},
 CellLabel->
  "In[110]:=",ExpressionUUID->"e9253abe-1797-478e-8968-e7af6647b8f5"],

Cell[CellGroupData[{

Cell[BoxData[
 RowBox[{"\[IndentingNewLine]", "\[IndentingNewLine]", 
  RowBox[{
   RowBox[{"additive3", ":=", 
    RowBox[{"Plot", "[", 
     RowBox[{
      RowBox[{"{", 
       RowBox[{
        RowBox[{"\[Sigma]exact", "[", 
         RowBox[{
          RowBox[{"-", 
           RowBox[{"10", "^", 
            RowBox[{"-", "2"}]}]}], ",", 
          SuperscriptBox["10", 
           RowBox[{"-", "3"}]], ",", 
          RowBox[{"-", 
           SuperscriptBox["10", 
            RowBox[{"-", "4"}]]}], ",", 
          RowBox[{"1", "/", "2"}], ",", 
          RowBox[{"1", "/", "4"}], ",", 
          RowBox[{"1", "/", "2"}], ",", 
          RowBox[{"1", "*", "x"}], ",", 
          RowBox[{
           RowBox[{"(", 
            RowBox[{"1", "-", "1"}], ")"}], "*", "x"}], ",", "30"}], "]"}], 
        ",", 
        RowBox[{"\[Sigma]exact", "[", 
         RowBox[{
          RowBox[{"-", 
           RowBox[{"10", "^", 
            RowBox[{"-", "2"}]}]}], ",", 
          SuperscriptBox["10", 
           RowBox[{"-", "3"}]], ",", 
          RowBox[{"-", 
           SuperscriptBox["10", 
            RowBox[{"-", "4"}]]}], ",", 
          RowBox[{"1", "/", "2"}], ",", 
          RowBox[{"1", "/", "4"}], ",", 
          RowBox[{"1", "/", "2"}], ",", 
          RowBox[{"0.9", "*", "x"}], ",", 
          RowBox[{
           RowBox[{"(", 
            RowBox[{"1", "-", "0.9"}], ")"}], "*", "x"}], ",", "30"}], "]"}], 
        ",", 
        RowBox[{"\[Sigma]exact", "[", 
         RowBox[{
          RowBox[{"-", 
           RowBox[{"10", "^", 
            RowBox[{"-", "2"}]}]}], ",", 
          SuperscriptBox["10", 
           RowBox[{"-", "3"}]], ",", 
          RowBox[{"-", 
           SuperscriptBox["10", 
            RowBox[{"-", "4"}]]}], ",", 
          RowBox[{"1", "/", "2"}], ",", 
          RowBox[{"1", "/", "4"}], ",", 
          RowBox[{"1", "/", "2"}], ",", 
          RowBox[{"0.75", "*", "x"}], ",", 
          RowBox[{
           RowBox[{"(", 
            RowBox[{"1", "-", "0.75"}], ")"}], "*", "x"}], ",", "30"}], "]"}],
         ",", 
        RowBox[{"\[Sigma]exact", "[", 
         RowBox[{
          RowBox[{"-", 
           RowBox[{"10", "^", 
            RowBox[{"-", "2"}]}]}], ",", 
          SuperscriptBox["10", 
           RowBox[{"-", "3"}]], ",", 
          RowBox[{"-", 
           SuperscriptBox["10", 
            RowBox[{"-", "4"}]]}], ",", 
          RowBox[{"1", "/", "2"}], ",", 
          RowBox[{"1", "/", "4"}], ",", 
          RowBox[{"1", "/", "2"}], ",", 
          RowBox[{"0.5", "*", "x"}], ",", 
          RowBox[{
           RowBox[{"(", 
            RowBox[{"1", "-", "0.5"}], ")"}], "*", "x"}], ",", "30"}], "]"}], 
        ",", "0"}], "}"}], ",", 
      RowBox[{"{", 
       RowBox[{"x", ",", "0", ",", "30"}], "}"}], ",", "\[IndentingNewLine]", 
      RowBox[{"PlotStyle", "\[Rule]", 
       RowBox[{"{", 
        RowBox[{
         RowBox[{"Darker", "[", "Magenta", "]"}], ",", 
         RowBox[{"Darker", "[", "Magenta", "]"}], ",", 
         RowBox[{"Darker", "[", "Magenta", "]"}], ",", 
         RowBox[{"Darker", "[", "Magenta", "]"}], ",", 
         RowBox[{"{", 
          RowBox[{"Thin", ",", "Dashed", ",", "Black"}], "}"}]}], "}"}]}], 
      ",", 
      RowBox[{"AxesOrigin", "\[Rule]", 
       RowBox[{"{", 
        RowBox[{"0", ",", 
         RowBox[{"-", "0.3"}]}], "}"}]}], ",", 
      RowBox[{"PlotRange", "\[Rule]", 
       RowBox[{"{", 
        RowBox[{
         RowBox[{"{", 
          RowBox[{"0", ",", "30"}], "}"}], ",", 
         RowBox[{"{", 
          RowBox[{
           RowBox[{"-", "0.3"}], ",", "0.3"}], "}"}]}], "}"}]}], ",", 
      RowBox[{"PlotLabel", "\[Rule]", "\"\<Dominant Direct\>\""}]}], "]"}]}], 
   "\[IndentingNewLine]", 
   RowBox[{"recessive3", ":=", 
    RowBox[{"Plot", "[", 
     RowBox[{
      RowBox[{"{", 
       RowBox[{
        RowBox[{"\[Sigma]exact", "[", 
         RowBox[{
          RowBox[{"-", 
           RowBox[{"10", "^", 
            RowBox[{"-", "2"}]}]}], ",", 
          SuperscriptBox["10", 
           RowBox[{"-", "3"}]], ",", 
          RowBox[{"-", 
           SuperscriptBox["10", 
            RowBox[{"-", "4"}]]}], ",", 
          RowBox[{"1", "/", "2"}], ",", 
          RowBox[{"1", "/", "4"}], ",", 
          RowBox[{"1", "/", "12"}], ",", "x", ",", "0", ",", "30"}], "]"}], 
        ",", 
        RowBox[{"\[Sigma]exact", "[", 
         RowBox[{
          RowBox[{"-", 
           RowBox[{"10", "^", 
            RowBox[{"-", "2"}]}]}], ",", 
          SuperscriptBox["10", 
           RowBox[{"-", "3"}]], ",", 
          RowBox[{"-", 
           SuperscriptBox["10", 
            RowBox[{"-", "4"}]]}], ",", 
          RowBox[{"1", "/", "2"}], ",", 
          RowBox[{"1", "/", "4"}], ",", 
          RowBox[{"1", "/", "12"}], ",", 
          RowBox[{"0.9", "x"}], ",", 
          RowBox[{"0.1", "x"}], ",", "30"}], "]"}], ",", 
        RowBox[{"\[Sigma]exact", "[", 
         RowBox[{
          RowBox[{"-", 
           RowBox[{"10", "^", 
            RowBox[{"-", "2"}]}]}], ",", 
          SuperscriptBox["10", 
           RowBox[{"-", "3"}]], ",", 
          RowBox[{"-", 
           SuperscriptBox["10", 
            RowBox[{"-", "4"}]]}], ",", 
          RowBox[{"1", "/", "2"}], ",", 
          RowBox[{"1", "/", "4"}], ",", 
          RowBox[{"1", "/", "12"}], ",", 
          RowBox[{"0.75", "*", "x"}], ",", 
          RowBox[{"0.25", "x"}], ",", "30"}], "]"}], ",", 
        RowBox[{"\[Sigma]exact", "[", 
         RowBox[{
          RowBox[{"-", 
           RowBox[{"10", "^", 
            RowBox[{"-", "2"}]}]}], ",", 
          SuperscriptBox["10", 
           RowBox[{"-", "3"}]], ",", 
          RowBox[{"-", 
           SuperscriptBox["10", 
            RowBox[{"-", "4"}]]}], ",", 
          RowBox[{"1", "/", "2"}], ",", 
          RowBox[{"1", "/", "4"}], ",", 
          RowBox[{"1", "/", "12"}], ",", 
          RowBox[{"0.5", "x"}], ",", 
          RowBox[{"0.5", "x"}], ",", "30"}], "]"}], ",", "0"}], "}"}], ",", 
      RowBox[{"{", 
       RowBox[{"x", ",", "0", ",", "30"}], "}"}], ",", 
      RowBox[{"PlotStyle", "\[Rule]", 
       RowBox[{"{", 
        RowBox[{
         RowBox[{"Darker", "[", "Magenta", "]"}], ",", 
         RowBox[{"Darker", "[", "Magenta", "]"}], ",", 
         RowBox[{"Darker", "[", "Magenta", "]"}], ",", 
         RowBox[{"Darker", "[", "Magenta", "]"}], ",", 
         RowBox[{"{", 
          RowBox[{"Thin", ",", "Dashed", ",", "Black"}], "}"}]}], "}"}]}], 
      ",", 
      RowBox[{"AxesOrigin", "\[Rule]", 
       RowBox[{"{", 
        RowBox[{"0", ",", 
         RowBox[{"-", "0.3"}]}], "}"}]}], ",", 
      RowBox[{"PlotRange", "\[Rule]", 
       RowBox[{"{", 
        RowBox[{
         RowBox[{"{", 
          RowBox[{"0", ",", "30"}], "}"}], ",", 
         RowBox[{"{", 
          RowBox[{
           RowBox[{"-", "0.3"}], ",", "0.3"}], "}"}]}], "}"}]}], ",", 
      RowBox[{"PlotLabel", "\[Rule]", "\"\<Recessive Direct\>\""}]}], "]"}]}],
    "\[IndentingNewLine]", 
   RowBox[{"dominant3", ":=", 
    RowBox[{"Plot", "[", 
     RowBox[{
      RowBox[{"{", 
       RowBox[{
        RowBox[{"\[Sigma]exact", "[", 
         RowBox[{
          RowBox[{"-", 
           RowBox[{"10", "^", 
            RowBox[{"-", "2"}]}]}], ",", 
          SuperscriptBox["10", 
           RowBox[{"-", "3"}]], ",", 
          RowBox[{"-", 
           SuperscriptBox["10", 
            RowBox[{"-", "4"}]]}], ",", 
          RowBox[{"1", "/", "2"}], ",", 
          RowBox[{"1", "/", "4"}], ",", "1", ",", "x", ",", "0", ",", "30"}], 
         "]"}], ",", 
        RowBox[{"\[Sigma]exact", "[", 
         RowBox[{
          RowBox[{"-", 
           RowBox[{"10", "^", 
            RowBox[{"-", "2"}]}]}], ",", 
          SuperscriptBox["10", 
           RowBox[{"-", "3"}]], ",", 
          RowBox[{"-", 
           SuperscriptBox["10", 
            RowBox[{"-", "4"}]]}], ",", 
          RowBox[{"1", "/", "2"}], ",", 
          RowBox[{"1", "/", "4"}], ",", "1", ",", 
          RowBox[{"0.9", "x"}], ",", 
          RowBox[{"0.1", "x"}], ",", "30"}], "]"}], ",", 
        RowBox[{"\[Sigma]exact", "[", 
         RowBox[{
          RowBox[{"-", 
           RowBox[{"10", "^", 
            RowBox[{"-", "2"}]}]}], ",", 
          SuperscriptBox["10", 
           RowBox[{"-", "3"}]], ",", 
          RowBox[{"-", 
           SuperscriptBox["10", 
            RowBox[{"-", "4"}]]}], ",", 
          RowBox[{"1", "/", "2"}], ",", 
          RowBox[{"1", "/", "4"}], ",", "1", ",", 
          RowBox[{"0.75", "x"}], ",", 
          RowBox[{"0.25", "x"}], ",", "30"}], "]"}], ",", 
        RowBox[{"\[Sigma]exact", "[", 
         RowBox[{
          RowBox[{"-", 
           RowBox[{"10", "^", 
            RowBox[{"-", "2"}]}]}], ",", 
          SuperscriptBox["10", 
           RowBox[{"-", "3"}]], ",", 
          RowBox[{"-", 
           SuperscriptBox["10", 
            RowBox[{"-", "4"}]]}], ",", 
          RowBox[{"1", "/", "2"}], ",", 
          RowBox[{"1", "/", "4"}], ",", "1", ",", 
          RowBox[{"0.5", "x"}], ",", 
          RowBox[{"0.5", "x"}], ",", "30"}], "]"}], ",", "0"}], "}"}], ",", 
      RowBox[{"{", 
       RowBox[{"x", ",", "0", ",", "30"}], "}"}], ",", 
      RowBox[{"PlotStyle", "\[Rule]", 
       RowBox[{"{", 
        RowBox[{
         RowBox[{"Darker", "[", "Magenta", "]"}], ",", 
         RowBox[{"Darker", "[", "Magenta", "]"}], ",", 
         RowBox[{"Darker", "[", "Magenta", "]"}], ",", 
         RowBox[{"Darker", "[", "Magenta", "]"}], ",", 
         RowBox[{"{", 
          RowBox[{"Thin", ",", "Dashed", ",", "Black"}], "}"}]}], "}"}]}], 
      ",", 
      RowBox[{"AxesOrigin", "\[Rule]", 
       RowBox[{"{", 
        RowBox[{"0", ",", 
         RowBox[{"-", "0.3"}]}], "}"}]}], ",", 
      RowBox[{"PlotRange", "\[Rule]", 
       RowBox[{"{", 
        RowBox[{
         RowBox[{"{", 
          RowBox[{"0", ",", "30"}], "}"}], ",", 
         RowBox[{"{", 
          RowBox[{
           RowBox[{"-", "0.3"}], ",", "0.3"}], "}"}]}], "}"}]}], ",", 
      RowBox[{"PlotLabel", "\[Rule]", "\"\<Dominant Direct\>\""}]}], "]"}]}], 
   "\[IndentingNewLine]", 
   RowBox[{"r3", " ", "=", " ", 
    RowBox[{"GraphicsRow", "[", 
     RowBox[{"{", 
      RowBox[{"recessive3", ",", "additive3", ",", " ", "dominant3"}], "}"}], 
     "]"}]}]}]}]], "Input",
 CellChangeTimes->{{3.8874622679251633`*^9, 3.8874624445770597`*^9}, {
  3.8874624882167764`*^9, 3.887462500607954*^9}, {3.8874625487375216`*^9, 
  3.88746266037461*^9}, {3.887462731223567*^9, 3.8874629011032133`*^9}},
 CellLabel->
  "In[105]:=",ExpressionUUID->"99141ac7-d7d1-4c97-9d3b-8c59b5c9aaca"],

Cell[BoxData[
 GraphicsBox[{{}, {InsetBox[
     GraphicsBox[{{{}, {}, 
        TagBox[
         {RGBColor[
           NCache[
            Rational[2, 3], 0.6666666666666666], 0, 
           NCache[
            Rational[2, 3], 0.6666666666666666]], AbsoluteThickness[1.6], 
          Opacity[1.], LineBox[CompressedData["
1:eJwVl3k81N0Xx6eFyJOtxZrI8rRYxyyGcGnxoEdShDx2pVKkEJJJsieRtRJC
gy8NkqjcSVpQ2ZdUjC2RZZS1+uV3/MX7dc/5nOXe7z13FFy9rTxWkkgk4RUk
0vLfud76OqXYXAP4l+lrrVrTnikZaNQdZkjizPaJ/BbEaGOTq2R3oiHJue6S
0U8p7G9Z2LWqO8eQJHr+w+Lcdiw2KZG42FVmSNJ8dzmZx8B9Ty28Z7pqDUmq
vz8NDprifUpjn6e7Wg1JWwNtEhvs8GIXPZnXNWBIOkBMi6adwC92389tyflh
SApm6P6lG4Rl+6q+uKr+z5BTOT5koHYFb/ByKlyzexViTkbpcyeicKLWvicW
1gIIuSg/qJ2Jxx/SNDnTousQkh9RmdJMxLG5oU0rpcQQh9yitoM/GUvcHIxO
urMekWJUW5PLUnHkYVOD1rmNKEs2ZkO8ZAY+x8h2qg+TRJxvVd87U2/jPVM/
g84MSiMSqo3+0ZaJL+866CKtsxlxsk22fPXPwrol6Q8v4S2IqWgcNHItG3st
TDPfrFNAzHWzPeYROXhxp2ivmvVWxLEPTbwVcQ/vKiKyUlIUEVfX4QDdLxdP
i5s529QqIeeVe1M1/snDQ3HONr5rVFBzISvCTz4fm04FmA7T/kbMpplX6b35
eNxN4NzD0G3Imb/p8tjd+9BPiZWRtduRj0pM0BdLFhZ/pxLPntqBuI3q5bfH
WFg26oEljaaKsrjmVwbCC3DaTobo+uNqyNLhbLm1YCFukDai/rihjpobvnfb
MwuxrmxtgkanBuKe2ZvkOluIhVflnHcJ00SiPZ4+JkeKsNzlLbvsVLSQj6nh
c7GKIiyo7PDI6rUW0vwyte3xagKflDI0K6rXQpaxlHUNfARuWLe1d9VbYKWT
+z7yEzhuboSvolkLiT4kKn8JEFj4zTlriR4tlFBdkkxZR2DxU7EzH8e1kHzS
XRSxkcCypdVkD3EyYj/otitQJrC6vtSDgP/IiDMb0D65m8Dliid+rXQmI0tb
w+DRPQTWWVtlEu9KRvJW2+0G9xLYuMuWm3ucjJhfTlS3mxDY5myaWOtZsLfA
4iXmBA7NkzivGkFGqP+ljN4hAjev28ToLyEj0Sn31BoXAlvPeFz1KiUjktMr
pSxXAvf0VLTMl5NRgp33KNONwEP3rU8KV4G9+W1J5EHgBaPkW3ovyEjzPFO4
wpPACv4b/iR3gb2Zi12gN4F9e8VfmJG0kbPmO99TFwn85pXDs8KV2ohd3HdL
JYTAcg/yK9fyaSNuicqmfuCGUF2iQVAbMd2t/xwKJfBWBddks/XaKCHC/I5W
GIFb3EqPm6loI/kok01vIwmsOXrgL7P92ki0omYxJJHAES3p/IUW2sinrsdM
MYnAn6oGSWsPaiO0fffEa+ComIDZemttRHr6S1kkmcDcnXd7TZ1A327L8eRU
AiecmWSb+mojy9tvtl2+TeCpH3HWpmmwXqVf0pEHet3ZNncyoJ53gbau+ZDv
s0dHpm9DPRe+2E8C50Zy7dKztZHmx0Oeq1kEtpehOI4WaiNOSnzetkICvzT+
eCz6mTbitS8VHCwh8K0b2y/UD4CeyLVe5UeQn79B4OZh8NcYvX4H2P/ooaCz
I9Cfhoj0DZUEtlQOuSg1DvUci6ogPSYwf1Uz88Qs6MeVibZUEfgsNyBaUICC
NM8IHbZ6RmATjVcZpmoU2I/vYl0vCGzL/8/hZg0KstwbttO4Ds7v5/p1R8gU
5JOUFUoAx8e+Y7rTKQhpx3RdekngzpH2Y6FGsB6+ZZ/0awK7Zw2SK6wpiBeA
5VQbIL8Aj3E9W+AS7/4Y4CiLkbxaewrijlf0fgUmfo9JNjuBnil/dE4jgX/Y
fv8zdgLy6a+9/dc7AoeJrWiUv0RBJEeh50+aCHzza1j4fSb4Tx5QE24mcD5e
baB+BfRNtNqdgBtOC5TqRYH9QGMLqYXAYg0iqTaJFMQ8dSqO0UrgrDA5t7h8
CpI/mb90tZ3AZXZZsusLKEj00NDGt8B1mls704tAr63umFgHgb/2KpveZy/H
O/M4HVhDT02jthr8M3xksjsJXPND79f8e4gn782N6SZw9ttK10MtoPe45Q0H
ODxPu6GkDfT0T/DNAZse2Znu0Q39mqUHO34gcHu1NL2tn4Kape3t/u4hcGVS
Sqb6ENSvfnLwCHCGlzh/zBeIN8B+HgnsJLe2A32jIOeZgaBh4LHLi74lMxBf
o68v7SOB39n79QjOQ70PCoTqgNna00Yei5DPYSJ2Ethv+Kuo7B9Yx/ZRRp8I
TDLtLoleQ0XOQ87n+4A3iVaOuUtTkaglTeLXZwIvfiVbcWSpKKEuJUKmF873
85IqmS1UxP6kZaYHnH0uP6pVkYosQyXfXwBW7UpWQWpU5LO+6M03YBG2WPwt
DSrSJA994O8j8Peoa7NzWlTEmbI1VACu1L1aV0wD/Uez/IeBjTPPu8og0D+6
FFUKrBzAq/c3piKmg+Su18ACll5arXtAv/707k/A71a4k6JNqYhk+N5iNRfq
7ek7PmQOfO6DlQRwYvnRJkMLyM9ToWg7sK3Hocw5q+V6j9vuB9YzaOKzsqYi
lHCs2AFYTsL8dPERKsoyybHxAh58Y7zL3QHylWrJiwZ+lV1zDztCfofqzFOB
WUG6QjIuUF/3zN5c4DOq5J4WD4g3s47+FNhvXvqnkyfEk9wg/gb4Yu0q6cmT
4P8LKbYBh18bZ1w8TUW8opsnPwPH2nbYrfWB/GkiX78s569YE5jmS0XcPPat
KeCMyfx0FT+Ixx94dR44u+p61cMA2C8Xz7w/y/mEX/hgHATx8KVfq/sJ/OCA
y2LzReDtTyPXAj+SNpNyCoV68+TNRIBrhsmMicsQT5cwXg/8ki1jFxwOPO54
dhPw2+DVgYKRYI91OiWB2/dNpKVGw348YpyVBv4o1vlYOQ7qaXcxlgEe+FTT
XR4P+ylVarrMo/fvLxjdgH5E/B25bM/zTZBsTgI9qZc/l/UW9AN1HFPAvzk6
dznekoCr7Xga9LvAL3w5H/52swtBtyD/rKiM5XyF72qnCWRCvx7UflmuZ+NJ
2ccpWZBvq+IJPmBZKl+30j3QJxEKS9APRdLkfFke7Cf5qOgC8I7GTgkjFtg7
a1F5wOQUTG8qhP6FqieMADNcWEf+K4bzFW6l0AuMVG8EfHsA+bnf+bq8X//M
B6YGlkF+4iJflvfT5pp5V3Il9CPr2BU28H+2lHnFarB32a94D9hdcbNE2VOw
L7ddvAl8rmrS5v1zKmp+PmTiDxwU3uXvUAf9OuLO8QAOO8BJGXtFRfJaa70P
AycM3+jkfwv9s31zRgM4lR00d/M91BfAxTLAmcFumxRb4DyEyJmsAS4Wo9oY
dkI9XUILH+H7aNDv7gjggv9D1mAwcIvA81m+QdDnnxh2Ae5uK9h4cxj8bWzk
TIBHTgRbs8egnhOpWiLAq1PkOr7OQD2+Tf3J8D0LuayZ9Z+H/rTSk/2AxVV5
G/h+gp5A3aXDwPK1zw8rLEG9FiYzIsD6k+7tdoI0pMmc8QyB+2TTE5Ocp0I0
hA4YudoBT0bu8NkiTEOk2pgiCnCmAk9oWJyGeDxx9VG4j/4cDt7tI0tDWQM/
vpsC4yc3yiI0aCiBryV4DO6/tKjzzFEtGmJntJ1/AuxjfcRiP4WG5OebnsUC
y0/JjokxIB61wnAHMHMrS+GOMej171zlBPevUXRNQrk1+HumRd3vIrC0Tbbj
JlvIx3Hz5dPA37eGqwba05DPpbR6MnDOU9M3Bk6gZ+Bj9gTu/5UwqOs9gSMy
hepgPryw+XaGG0xDnC3VsQ/bCLxXSfLfdTk05EwbZorB/Ho48VLBPZeGLI1/
rX3xnsBKlefmqvNpiNvf9u0c8GqzprueRcDXG0vbYP7Vekd8f/GQhkTdGy1i
3xLY4MlMatBriBfHedtTT2CaVcvAyDjEs1/s+AnzO18mtNJgCup3L6enAm8c
Vo1Lngb/vUo8MvBMQBR19xzYj2zz8KyF+XfHMCpzCfrxu9SpkQPzbbRYzVqc
jjgJbiln4X2wjRlzoZZORwlUhTWG8N54qpfHt1+XjpqVd/x+UgHvjXmc2LEL
uHBmuw7whTOzxFcj8B9u1FB/CO85B+d+4f10hMTODomWEdiTQTM76kxH7NSV
0+xiAhd875eZiaIjLts38Wgu1FfymxUSS0ekNqdMfI/ArSckaGvi6Uj+34WB
rcA/ufstpZPoSHT3tk0j2QQ2a6oMR3foiFl3RunYXZiHRdcm4krpiBc20meQ
Ad+7BwMr94B/APet/XUCX99q8fPKJ7BvFVpVFg/96HOlDvTCumNorABwjX1c
UeYg5Ku6K6k8jsBWln2pEhOQ76WFkBUxBA7Uu+ojSNJB8t7d+GI41CfWojCh
rIMSSr5P8S4Q2KPGM/zhWR1kqbe+o8kJzvfpsYC953UQig98N+oI/dnsdarT
H+y7cxZXAsdc9LZaCNZBzRzGBNkB5peuv/yuCPAvtTWKtiXw70dXnr7I0EE+
eja3RQ7CPHiQOdP6Auy1ZzZcMYLvIavdfXojA97nsQ2r5eG9ul/ByV+SgSxp
SY08OZjvi6ftfkkzYN56r/m0GebrwTUWfPIMxPTN1WDLwDxboUuX2sFAPtfa
jQ5IwH3velfQyICBuE+UvDyF4X2vdLIk4RgDORfx3vP/LsIzrKV5jUpYT7wY
8qO9CLspFwlm/KuLOBk7ZxuvFOHpHUm0Mp4u4lGuK9zbUoQf5/7qn43SQ83v
/WaLHxVi+z2KSE9uF+KZH4zl31uIZU5HVqlzdqGE2GtuOc8K8Ma1XqX/HtFH
XOmK9G/aBTh3d0gQz04fZXnVE6e0CjA5JH53koM+StBVHBpTL8AWPHZHt4s+
cuam4y/bC3BE5+yimxesC1O3t28pwAs5ocZBl2FdR63uqlAB7tFLassv0keI
xVixZ4CFPf1yb5uWgH3esRRWHwvPlVR4jLP1kWXIqQN/fYbfj1u757Ue6aPm
qknVli4WNhfYLPuMA/aSgcmW71j4aXu+e1uHPmL/FSml8piFzYQfq/l3g/3q
2LGLFSzcbVI/J/kR6jFR72stY+GZ6m9Rjlx9pOm4R/tiMQurZWsWj45BPgFm
EXU5oNdj5B83Afqnh85tyAK9DYcMNXj6SHSWdNXtDgsfi/RrOT8L6/+Uiy2l
gh4nIkNiQR/xuoyumSezcNjPVLfqn6B/eY9qaiILi1IKVP/7H9Rzr3Ky/zoL
Z56unl1aAv9bqe07r7Hw/wF6OH21
           "]]},
         Annotation[#, "Charting`Private`Tag$23880#1"]& ], 
        TagBox[
         {RGBColor[
           NCache[
            Rational[2, 3], 0.6666666666666666], 0, 
           NCache[
            Rational[2, 3], 0.6666666666666666]], AbsoluteThickness[1.6], 
          Opacity[1.], LineBox[CompressedData["
1:eJwVkHlQUwcQxp8cClYUEEqknAoYlfsIBPLIIopAC4IWKx6VI6lxiqgoKLbW
EKlgpY5yGR2KIUYLohgRMCFPNwPYxiJ4ACZCBSpaFQ9CubVIX//Y2f3NN/vt
zuecsmsd34AgiBi6/u/jvXdaXI7LQulRMfaz763OckZ2mE7EJYiqcp6RBYL1
vRSGrpBL3O/YLjJ0xqy4S1pDnZRLSA7Vjc3yQYt3NoVT2louIRPyJj8C9lGx
u0a1TVyCcap+3lQcRrgMPhnWPuQSrXwevE3CKW1giV77lCvkxOWqunZjc/iv
sgfSEa5aZGzP3JCDdn3Kv1Pcp7nC3AXnFmQfQ6u0bZfmhBuC0w5OV6v0JBb6
RKhiE0xAUparyWopxsdib/WwuRkQ39297ZQvxuOyw/cMFllAkp3jnwFHytCm
eOBY0S8LQY3l2/2XSTDvy6jQh+PWsNtob83jZxW4l12x7Y6IAd7rHZx0yvO4
auj9wfQBW5AkTCfu4V3AHE58sm2QPSRlLHQM+vciBtecqfsBHUHu9+SjdXUl
pk0OCzVmznB/jZix2fcSTq0w7/VIWAxqV6pT116NnOrLktLSJaDOn+3hvPEK
DltGJ21ocgHhjmnXEqoGnxUkbciY4wbMb/f1GdjKMWpof9Rz1lKA1k87jVvk
+CbVZG/dYSYw8HRxedY1Ok8bg7ymZbT+Y2u8Uy1atrmdkA8th0irUPcKZS3a
5V+NY7HcQRDY9SJ903UUr2CbL9zuAf22GeO5r6/jH7ZhASOnPEFj2jJvfmYd
Bts1nfR65AUSws/NxLge5xtK9yWLvGFyOvnckaP16JDjyEl08wGBUU/AKbMG
NHXd0rDudx/Q3y6Z1hY0oCe56Or+rb4QZDio0X5swIxey+Zowg+Eruq1mzNv
4NBIQUKU2A8OPB0Rsfpu4Bqv385GefiDeHwgLX+lAm+NhHyYaPeHyRfe7hur
FJju7tv9gB8Aev7Km1IjJZLveJ2JpizQLBjYWZiixNUujBgzKQsER6pultQr
kSn86UBTYCCYDFpVFBs04nI+G127A4EZ/Ogfv/hG5N8S5NbtCYKXIWWviNJG
REknb9iaDeK2C4WlPY04Wjkz4XWDDZEma18N2Kow1bXa9GxMMAiK7uqy41U4
vLyIVasPBqYAm9vzVKiQffhrLD8EnBp0bR/qVbhp1RIIceBAZYujYqZXhZ/t
zFN6qjmgYPbOxdkUWs9NuxbzFQn3X2zzS1lKoSz80EF9IgnyWT94DtLse+hE
eNEWEhi+Fp17mBTG6uVdumQSmOwzDsJlFB59NDaVmkaCMA2uiVdQOCk9vPJg
Dgkn76W3Kb0o7A4p6rhYTYL+4brnqkAKBZmysqgaEgTo580OonC8pp7/Rk7v
m5e5NtBsuVg34dNA319ibH6VTeHnJvZ2N9UkVAZHDpSFUEh1XuR1dNH/zP0k
V8ClMHq+wiNLR+vfn9/fT7NuzZ1xRg/N+lbrjUDhaOPr/K/7SSCm2uMjwij0
qPC+8mqQhJf2lzUO4bRfd1hWwVsSJJwO82Kao63Wc730JCTlnjA0XUXhN3mZ
D/aN0X6S5pfDNI+qj561mSShPzu0h7+aQtH706mN7+n88tceeEyzuX+V+9Zp
EjSxE/hFBIXlOxvHZmZIiIxl1SLN/wE6F14z
           "]]},
         Annotation[#, "Charting`Private`Tag$23880#2"]& ], 
        TagBox[
         {RGBColor[
           NCache[
            Rational[2, 3], 0.6666666666666666], 0, 
           NCache[
            Rational[2, 3], 0.6666666666666666]], AbsoluteThickness[1.6], 
          Opacity[1.], LineBox[CompressedData["
1:eJwV0Gs01AkYBvCJFRV2UtYk1SZKLrkk4/Y3ryg7rA5FYqmJmS4bKuWSs61h
XWZLnUouqa3BJDExadK4zTvG+Hc5tR0azaSS1WW7KKNh3E7H2g/PeZ5Pvw/P
yviDWzl6FAoldDb/t67/vsLmpMBvdmqk1l5S5WXaMX91DoMy8P6B3MQCwfxx
PE19jkGRLXZvNV6DaWG1Kn11JYNidCxvfD4dF36xODepamRQWFfoJYZB+Kpt
y8FRlZxBKSkc/JcShZttPr4cUfUwKPVREeXaPTipohdrVIMM7uvx05bP0rAz
4Jqgu1LL4M5hr60pKkCrV83v4h2/MWRtQ3flMWdxceKuWsMAfeCaJHVsairB
c66bW7dEGgG399q7N/sv4bMyF9kI1QT4C7osDbr5eFKQ9VhvyUL4MW1v95zS
KrQ4//rPor8WAXXZqwzjjdVYEMH069GZA9Xsh2x1Yw0e8arYdT+HBpSISSE1
pA4Dh6cyk19bwqFkkClrb2C2b/huS89lcOi47oavtgG96y+If8cVEGYZuTPG
5SYmToxw75msBFpZ+NKUnxtx0oHa7xRpDTs266ktMm+hb52QX1KyCs7wU099
vijGEbNg1na5DdiddPgqFNzGN4Ws7SmGq4EbrvbrbW9C5nA6863HGnDxTqbd
kt7BoQSjI+IsOxDFHShY8Fgy+6eFXoF8LUiqvJcfVjaj2aPVp0XD9mD3S/iv
ep0taMVrCPPwcARWRGbfGLZimYMXddFeJzBqm1OsrG7DB5b+G7Rn10GYKXeM
kduO3lbyM85PnSGj1DBG76AUTfUrj+7OcYGJWrH53E2Iy7NX+EavdoWHbL/+
jkUynGcb27T1risM5Vkz13NluI5Y0pAe5wZCXtXXz4MyTOk36wymrAehxiQj
PqQDh7WFkcyy9RAmXJuSVtuBQc5kOdPJHXjJtkX7DeQo1fpMj//tDtSquc4X
OHJMdnTr6+ZsAFH+Klf9djkSX9jK6HkeoGDlavyXdOImG1qoSaUHiOZOqoyT
OtGOeyJDTqeD3U+mZwzaO9Ge44W2fXSIDdK3j16oQI50X674sCewJT0pD+MU
iHwle8TcCzwPbLu3oV6BozUz4853vMDqEN+6aUqBCbZ188pDvSFwZjz5PaML
R+yLPBo13iBpLbpSyutCiWD6nzGeD/CruxICHnRhTOAq8FnuC+x3BScuGpG4
NKmgeZ3MF9zjZS+mmSSaz0+8GRpFwEQeK2sgl0RBwPFMTTQBAtkfzwfzSHQ7
fjqgKJaAS/uDvn+bT+IWjahXvZuAmnTxt/c8EvOfjk0mJBJgVxyo+1JI4kRl
1sbMbALuNbtHac+T2OdT9KS6jgAJZ/7ASwGJ+1IFl5j1BHhqdro9v0qirv42
Z0hEwOjS9Fh1NYlm1upx1yYCoFFH76khMcRomVW7jABKcLixQkhim7Ka/aSX
gMKZPQ58MYnBphKnNDUB3/WlT5XfJlEddF9He04AqzauoriJxNGWT7ydAwQo
fhOmnZCQ6FThcuPDRwKoBqmMlLZZr88/rfAzAQ8bQh4daJ/1Fm9jOGsIUH+Y
ceNISdxTkNp9dIwAXoRBfpRs1pPll1tMECC6vuNIWAeJOVOlCS1TBLzoPeXJ
lJNIdb/uGPeNgN8+Xe317yTxclLL2MwMAfumK4K9FST+B/7naEI=
           "]]},
         Annotation[#, "Charting`Private`Tag$23880#3"]& ], 
        TagBox[
         {RGBColor[
           NCache[
            Rational[2, 3], 0.6666666666666666], 0, 
           NCache[
            Rational[2, 3], 0.6666666666666666]], AbsoluteThickness[1.6], 
          Opacity[1.], LineBox[CompressedData["
1:eJwVkXs01AkUx+ekNvak9TyGUBjWeotm8vg1N2NJe9TUojjaJmNa206l8qhk
DVmPkiOvleRMmvRgS4WI5k7jLT9M0UzUROmhhDkeRcrO/nHPvf98P+dz7tci
4uB23hIKhRKonv/3rLKjmXZatEF9CsO0fcR9pdRjGxUpTIrQ2iAmew2CYU8E
VZHLpHBidxWcccE49nW5hqKMSdkZ67YyC1B33Ch3Tn6bSaGKOasy2fiiccvB
abmUSXl5d873JAf9aO+fq+SPmIIc+/uX46NxTs4omJS/ZFL8/Kv+5giwiXVF
JCubYkqWKe+aPM9B0xf1byIcvjI5XFavflsRGvB3X1/O0oA1svnwaich5rr6
NWwJ1oRoceCMtrsInxa5SFQ62qATyYuOU17B06KkniXGuqBTW+kjxAo0yn+V
mXdBH3pdM48sjb+J6UEBGx7NGoLmOWPjQf4tPOJxcXdHChWOxg4JLjHuoO/E
/PEDr0xAsvcHrcqn1ZjsvW2PyXozYLeXZC/bV4ueN85V/4WroWh7K31Btw75
n1WCdm0L2Bn5bXAmrx7n7HWUjsGWIDl1XrncoQG9KyqFhYVWwPb1n9x9uxFV
eps5IVIaRFlXn+EZinEkixNyeLkNVB1rD2rNQgyYiA94Tf8RFK+449RDEhzj
ah6pTrKFqMJQSz/rB+p/Gi1Jl/4ENKsEFlf2APVIm+yqCTvYJDNbFO+XomnG
TTad7gDCAjO6RK8Ji+w9dPR/dwRRxA5X4dUm7DTZuG7qrBNEbaqRVTGa0dNU
muP8xBkitw5bCrubcaVGWcyeFBd4x/exTNvRgubJq71DbVyBUuMZcvltC2pZ
h9dub3OFEv2whpHoVnQijG/G71oLtiOCpfYfW/GwUq9pM8UN+IK+baMH23Bi
Kis4oMgNbGNoJzzetKG/c2txgKO7us8DJpKQdhRPeX351O0OGYVuou/Idjzg
sHZAxlsHI8oK7z5GBxLjkX2hWnQYcjYWtV/pwJ9p1EDtMjoEOQYzW1Z0oq3g
1FEpgwE0v3N/JPA70Y7ngdYDDBBRG3nlvZ3IE0elVh9aD0OH+0mx3UNEYV+k
ytADrmrratRlPMTpq4ufnO96wEKPjTl7+CFyrSu0igM9gcPJPFnr0oUquzz6
7UlPsA0tNgg82YV1oi/DMxlekL9tWRiN7MIwXyvwMvcGW8OF3CQ9ElftT693
knhD6ruGS5wwEg2/598K3EGAJrtAtbWYRBEr8fhkKAH5E4n5e8+TuDYxm5UX
TkBXV/yXEyUkbpms6lfsIWB6rNzwWimJaU9m5rh8AhZ4tgnfykj8XJbkczyZ
gPBh7orSChIHvPIel1cQIOnRCK5qJDEqVlQScEOdb2tKxPskzt6o4Y1VEeCe
L9vXLSZRz1LxybWWgGfmyrMfJCT+omlmel9CQLPFhL5VC4mNfeWRj/sJWF+S
M5pGkrh5ZZ1jnIKAyt4VO3O7SVT4d8xSBwlwSJ4+daGHxOl7HzJ+GyIg9Zb2
hjsyEh0vuvw7+p6AsZrip4P9at7Axrisj2pf9/I/Xz9R8wx+ZTpPqvMD9tJx
OYl702NlMTNq/9HKRsqAmidJKzb6TEDQXAVHa5DElPl/uPfmCRhJcOjQfUai
jvs1h11f1X4sl1nj5ySW7r83s7hIgGJN/VsLJYn/ATZva60=
           "]]},
         Annotation[#, "Charting`Private`Tag$23880#4"]& ], 
        TagBox[
         {GrayLevel[0], Thickness[Tiny], Opacity[1.], Dashing[{Small, Small}],
           LineBox[CompressedData["
1:eJxNz38s1HEYwPEbf6CNneN2R4fhSNw5xHHu/OrETjuTomnkx7nyx2H5WTbh
1pxiVq50WRm3m4pCJiFxO63SVobjvl2LSrUlubudO46Zasvz8WzPnr3+eW+P
Z15xqtAKh8Px/+6/a16cekltVETj/o+6nXwpDhPH7DmWOJ1HxlrAFSndGmtM
DnZcI7VYNAPgpbHk4nWNCpxAXflk0MyCLZrwW3rNV/Ak975iRm4EU5ZGfuTR
dsDOouxuG6517J5bghOeJ6fZgj/IgpQGvD24UVEzbeXiCCbdXL4qvecElpzi
Rc+aieBSVmf2lJgMjtdtVRUtu4LrOCdyXSPcwJG9dwYvT3iARZuG2jf2nmBL
AH6RnuYF5vQ86mht9QYbCEk56Soq+FtTTnqJjS+Yp6vkfWceAq8KbEsHa/zA
CVSSlUR1GEx459vcr/MHUxr6UphMGlgWwMI7naeD37rGhRlvBKJ/KKrrjAUG
2MFaXpYrDgK713lwMnyDwXY+mUOpr5EDo1z6KrNCwCWLhMkk3BGwztiUxpMh
JzJetfHooeBxI3t74z1yES1EOyMMA0et5asz7JjgY1Qy316O7Fd77aIqPBzs
L2RN+GiRheMFVwYvRIAnOtT5BiILvP5gd4PxDFng02PXxo8EG/ylzAE98rBi
+4upgQ0+E+8dy3bngA8WSkYClcjEA6In/NNRYAW3ukqfgRxS3cyVZiIn6/vn
sVzk+gWTRSBC3pTXHK2qQ9aypXNdPcgF5Yq7vF5kc+9T4Wo/MsEL2wgeQj5u
60Z5oUQeU3flz80jJzkM0yswZCxxykz+iLw++qvh7GdkemfQ458r+3rauIqm
3/t6zidjGHrkc5LymTLTvp6yvo20iSzeui0Y3ULGhz6kZe0gtxeOmnZ3kf8A
GfoWIA==
           "]]},
         Annotation[#, "Charting`Private`Tag$23880#5"]& ]}, {}},
      AspectRatio->NCache[GoldenRatio^(-1), 0.6180339887498948],
      Axes->{True, True},
      AxesLabel->{None, None},
      AxesOrigin->{0., -0.3},
      DisplayFunction->Identity,
      Frame->{{False, False}, {False, False}},
      FrameLabel->{{None, None}, {None, None}},
      FrameTicks->{{Automatic, Automatic}, {Automatic, Automatic}},
      GridLines->{None, None},
      GridLinesStyle->Directive[
        GrayLevel[0.5, 0.4]],
      ImagePadding->{{23., 6.5}, {16.99999999999997, 20.500000000000014`}},
      Method->{
       "DefaultBoundaryStyle" -> Automatic, 
        "DefaultGraphicsInteraction" -> {
         "Version" -> 1.2, "TrackMousePosition" -> {True, False}, 
          "Effects" -> {
           "Highlight" -> {"ratio" -> 2}, "HighlightPoint" -> {"ratio" -> 2}, 
            "Droplines" -> {
             "freeformCursorMode" -> True, 
              "placement" -> {"x" -> "All", "y" -> "None"}}}}, 
        "DefaultMeshStyle" -> AbsolutePointSize[6], "ScalingFunctions" -> 
        None, "CoordinatesToolOptions" -> {"DisplayFunction" -> ({
            (Identity[#]& )[
             Part[#, 1]], 
            (Identity[#]& )[
             Part[#, 2]]}& ), "CopiedValueFunction" -> ({
            (Identity[#]& )[
             Part[#, 1]], 
            (Identity[#]& )[
             Part[#, 2]]}& )}},
      PlotLabel->FormBox["\"Recessive Direct\"", TraditionalForm],
      PlotRange->{{0, 30}, {-0.3, 0.3}},
      PlotRangeClipping->True,
      PlotRangePadding->{{0, 0}, {0, 0}},
      Ticks->{Automatic, Automatic}], {100.90958769811589, -71.03089184349886},
      ImageScaled[{0.5, 0.5}], {187.73876781044817, 135.29693684475973}], 
    InsetBox[
     GraphicsBox[{{{}, {}, 
        TagBox[
         {RGBColor[
           NCache[
            Rational[2, 3], 0.6666666666666666], 0, 
           NCache[
            Rational[2, 3], 0.6666666666666666]], AbsoluteThickness[1.6], 
          Opacity[1.], LineBox[CompressedData["
1:eJwV13k8lGkcAPBJCrtLCoXUUsgRUZkx78zkJzmTVLZoyX0VUcmRjulwRdbR
ZpLNmKRUW65XjrZnNq1EGzlnS0UHEjkiSml//uL7ed/n9/ye3/O8z/OMlk/Y
Vn8pBoMxaxaDMfP304uH97WT89fhv+bWEaZ3Wy+qxlhKTlgwGOfs38xSJKDS
6KMqybBghHuef8/QJJHO1zpmS0QWjCLBZo/pVWT+h0UZnztKLBjRzpEXJyzI
yztOYWMd9ywYfvNX8/o3Exvt/ucjHc0WjBxuZVqjJ/ncwfp9uOMVPhdNeWeH
kRqrK/lPRB8txPc5HpkcPtF4Wdnjs/KbhTh8/c5bDQlEOcTzmozVbBCnuXQ5
Sv1GMkxtqp1+kQX4da+VoVMm+U9gIh5RlAch2+7BbXKOJOcfa5RSmw/Cl7cr
9u7KJovOvk7K/EMJxEnqw8mNf5AEF/t1zZ9UII2ldnRupJAcYOd5PjyhCk2l
B4d0VUVkw9CXQ3tfq0NXe459Zfolcpy7xVvdfAmkMaUTvk/kE+rm+bKj5Gfw
ml+emxxWQEImR/h18lrQFOrvUvT3FfLZUPGF0S/LgFFNS0aXFRLu9RvCc+eW
Q1rKU9894dfIyAIHr+33tEFzzWzZCxeukzcpXtv3y+hCWmlOzOaWG8R+KMr+
LXMFMIT7Mrb0/0kGfGUPlB3TAxPl60rVP97Cei6SSrinD5oTGWv2yxeRBf/q
phYNGYDsWaGMYXwR0Ui85cxkrgTz5EzLRqliIjBkKyoFGoHrwcIkt33FpF7d
0uxjujFEL3n/0FZSTCiNe2mr2ldBV8mD4VeWJURhtijC+4QJeHn1aj24WEKW
Hv+Z66ZrCq7/8TY6fyshcjru5VsfmIKdu1vL0LZSYsxTuxXlsRqEIQtfU7ml
ZP+LBTUOjDUg+EtxRW9/KRn6mPKLvWANBO31Kx01LCO2q2qz7Y3WwtVVIrfD
AWXk7kfO1MTjtaDHcTIzFJaRvStXP33ibwbRQfd2xzeVEd4Hv1Y3OSaoPm6b
ZnwvI9baqpvkRUwQq+X0tGnTpGzwHy2/fCbodceke+rQRPv2gU9VBUyoYzW8
60NLOzTmBl1ngnNrveiLLk3uhcWP1pQxgXFiE1NdnybrqseyDj1gwtVNz1/b
G9GEufXJq94BjFf92X2PGU30+Kej77FYYLch7035Bprc4Vye40ixQK+XtJtZ
08R5gmS0cVkQvqgnsAwdvXf8Rp8lC/rSNwYW2dCkzt2rW8GRBXXDyU8v2dEk
iM10+NWLBYkvgzKjHWlSONq9eCyRBU16t7b+t40mBv5sovOUBcPXxLrR3jT5
bZnTl5OdLJAU8GUl6LGXPmavXrAgSNL7O8uHJnd3ply/+JoF4qg/S8fRW51f
Zi0aZIFsi+ZUqB9NYjhx4XIMc0g0ZlQ5BWI+859oDeqYA4Q4f2kKoYlR41v3
jXrmILhye4tuKE0yUr5kFRqYg4lNs0ss2l1GWyFglTmI1Zfv0t5Lk6GvkV9e
mGO8ebwj+8NosrBPo6Vpozn0BQkHp/fRxP9u0KmyfeYwaX3qvCSSJh9C+6Os
I7A/3z0F+lFYnyUhe9ojzaEowMv5EPr04bCtk7HYvvxgrHo0TYqoSE1uvDk0
Jbgab4+hydfyk3dqsvH9nF9kqmMxv1sXx5pr8P2oh4kUnyYanpp9vrXmoHlK
3/wY+rKC6NlYHY5nw6VTNeiK0Mv3Fj42B0Xq7ZjDcZo8N7yRtlNiDtGON1b/
cgLn92rlylcDaMW05TtO0YQIW/1GVNgQFNvZqZhIky5HLc9IVTYMa+ga2KEZ
n0PdptTZYLJHR/UYev0WGac5mmyQqNq0v0fXzqJYagZsUB1a+EycRJNHPrly
luvY0FRhLOOWTJNBhYHZtcCGyYQRz9NohWrzaQcrNgi+hrpVo52Vmkdd7Ngg
e/+ssUYKTVpqpDuDtrKhjin0/g/9VHv3zbQANqSd6uq3TKXJVFP5VZVgNhRd
dt0citY4MvtS9h7sb/iMiwDt0ZaTlR/OBnGbieUguiuukV9xiA1esR6XMn6j
SW/P2m1dqWzQKz2S3JBGE9nM45v809lgJ9s1NYzWs3hs25/Jhq4sKfmF6TTZ
nRXIHRNgfdST5nuiP9hm68hewvHwhZcG0GNXv0+suo31+bxkYDyDJj3bbYRJ
lZivyMRJKZMmEukzdq+r2cDf6Othgq72Uj9/TsyGqwv1TwajT6iaUd8eYj6d
7IEOtGLi7sP1nWxQ3JS09vJZmkgxi7W1X2J+wsKgv9BjryceHelmA+P2e/s2
dIdF3BLTHhxfZpuS9O80uTiRezdrCMd/e/0/HuiVgW0MfykKmuSyLs46R5Ol
KhqFd6UpCCp+ka+MVqzx2aIqQ0Fior3rCvTHpcN5DT9SIFRKqt2Irmr/wWq1
CgWupcXiNPSNU1veJy+iYHJQ2SQPfXG1IPOtGsYfuOBYjD6eqvNGsJSCiliV
M01oOxuI+76CAnFBheGPWTShxuKN3Ayw/0aOtBp6pejftpKVFIRzXifpoudN
79QNMMX4C3NzAN1OH3zwiML8djx6GY6u870TpsvD52oHtA6jK+fPVuVboBPX
KSagc0LTgtZswP6yrcYvoH11rstlb8Ln1TLP/0Yf+mfXbl1nCqLbF1k0oNP8
FzSUbKWg78tfFq3oO5djUhp2UGB+5pHGW3SztdHgjp0UeCmafR5A973t2vTG
HZ8/WBMxhlbWtZv3zZsCk/GP1lIC3M9qp8KS/LB+R+gcWTQE3GpSCaRA1V0+
QwG9fa6vqSgYxyOY0lFGhxYszDAOoaCIzXdVQ5+yqR+t2ktBl/UF/aXo7J4j
22z3Yfsax/PL0EXxpmUtB3A85Wev6KJrdd8qe0VSUKd7wMUA3VkrODgQjf0v
7Ms1Qo8GOLZHx2L75I9JJmhZGQZrzlEKBAm/L1iD/vlKaVY6nwLneY/ZZmim
beDkkpMUSLT/+M5EO/aqu12Lo+BqvZSfOdon4XElM5ECTanvAWx09IoT6jWn
sf9H6bIUOvWBWezmM1gPw2q7GecHvnv27DdcH0tiV8y4SuYPblAGjj//Sf5M
+ydXnP8YO4vzdfeueCZ+n630ND+LArs962NZ6One27vkszG/q+6tM/kpJ+4h
53Mo0IuQfzSTv4Hez5q6uViPBhcf05l61zXzS/LQN1ZnGc/UOyi+e10+1lfp
ym5DdIgstb6hAOd7qrhzBfrk1UHRjkJcj97bBpfP1Nsub/ab69ifRXLOzzP1
7nPxC7+J8X5z61efqa/eHZ2kUoy3v9Jbcaa+dWHxKuWY74RD8g8z9Q1e3ptX
geuldf82abRZ4emrVX/hfMTEkU+4Xhzt18nZiingm4T7DqF93o0Et9zD95eO
XO5Fp+q7GQ48wPUVRc/tQOc//Ckluh7r/++k9mN0VbB4QPpfXL+mzd330b2F
K24uacb4ozasYvS0/TOFa60Yj/WqsWBmffanhjE7cDyuSjI5aDD4ZLK5E+v9
mbklDr29vjD92QsKFD30/WLQIbs9RgO7MT+/YpVQtODa/VJ+D37/midctqFH
DDKZJcMUDB/XtlyMljwCa6WPWM8DVg7yaPHeD9sixjH+xZjpafz+U0vs9zG/
YL28DYO60QYU40bVbA7oNYpAhJ7f+WfV4rkckPwdI0pHTx759eFhWQ4UBQbe
4qNr/y7vWSfPgWF+fL0H2sc+VKtmIQcSm57Mmdm/7N+rm2ircYAP7mIG2uRM
3bq4xRwQ/vNVZxD3v+mm5e62mti+6tjoffQF16fnGvQ5IO4+nRaObg20/amV
ywHXnLyu27ifVsuNq5tZcICRfcIxFy26LtI/Z8kB55XRvvHo8KFvNq42HLDL
F2ZsQ8tHlR3v3MyBpubX4+9w/7aJ15p448MBwVm1prloI73GOTb+HEgLZg72
4fmgXH9Y+UogB7om/Ol69Ct5iWlwCOZf9dXmDPrY76khgwfRhnPCFNAV+VPd
44nY/xLfZgaeN0yrCFxpWL+QlK0v8Lyiuwd+Ep7BfO4qH69Glyx9wXLIwP4l
lu8i0DcE4jMXL+D4nsr1vMbzT5gSx7a9yYHo2FXpJXg+JkXMSxe0YL1MSm8s
wPNWVimxYLAN8x0Nm3yL53N8MePOegkHJuPiRyvQpz6M9Ax0cqAiQDzigT4a
1Mq17MH5a/HWyD9Nk/3u5/veTWJ9Y0yWaeF9YOeG5cBZygWB9dkPz+No8q1V
VqFGkwtFX612iNBC/w/PHJZzIbGj0TMA3RNfGbVTjwteTYecB/F+sv/h5lsx
q7ngmqdS9Okk3p+cDi+tsOGCc9PioAm831S5tn1dG8aFiiyqsugInv/vqurv
7OMCf6RdIxjNOCQUbIjgQtdWa00ttM2FPWtdYrgwWXtubtph3N+fzwo5cJIL
mn9KbQnG+1a/j/Gz4iwumKfe7JTD+9ji0IRKYzEXTJzJI6kIXM/fA8yS73GB
cZS+X3YAz+cMm+Le+1wYtn4VFIDuL59TKHzIBUWXF3TdfsyPcUqwoAXHq7PD
JwnvizvP8qM+veVCkCdjzhTeLwXVMWZ3f+SB8+X7e3ODaaLyQ0jxph084Ocm
kQEP/P6tjhwaduOB4PJt9lH06iOpVpnuPGB4eW6ch3YaLmqTePMARGpmJu44
X+3jn31DeKA4R39Z6E78nkTH1h86zgOTZ8Y+LdvxPsXJbCm4zgNhw7mDWzbj
/fxgfo79TWw/8uR5mxNNPt2k/QeK8Dl14LkbesEyyYRpOQ/68t6KvDbRZKPs
Eo2/xBg/IcomeCOel60Ffi1tPEgcqx4KsKWJg0KFUaQEfeaHx2/w94DE9uEn
1Wc8EBeVWfmgx6reJ+7q4oHsU9XxX/H3g1GeyZ/v+jHeaflwByuM99QyMmWQ
B3pWOnL/rMd4ytssVg2jpTPZFuiAhINPIsaxXq2hXqstMZ44PnvRJA/sDv+3
/TrgfepLlm/VFx6k7RK8WY5WXFu40uMbjqe2UC7HAu8roVXj37/zwGv6p1ol
9P9BnvtM
           "]]},
         Annotation[#, "Charting`Private`Tag$23935#1"]& ], 
        TagBox[
         {RGBColor[
           NCache[
            Rational[2, 3], 0.6666666666666666], 0, 
           NCache[
            Rational[2, 3], 0.6666666666666666]], AbsoluteThickness[1.6], 
          Opacity[1.], LineBox[CompressedData["
1:eJwV0Hs01AkUB/A57NnoVGeIM5NQnpX3UJ7zM1dUZjo6UilW28gjZ1cSGdSW
MVsekYRKdtcOO1pFQmNev7Y7qz167NqiYWZV2Gpb2cpMmNDK/vaPe+79/PO9
91yH/YdiUkxoNFoUVf934/C9X5zLJKHUqLAK9r2lqWfmh+lEHJpwhXOOnI5g
/WA/U1fFoY2+yT4vW42C6KtaU10jh8Z/0bekywct3jKqZrWdHNoTexdGJ+DI
zW2HprTdHJpRkBvcGo2bncefGrT9HJo6T18m5uOsNuC8XvuMQxuXsjaWZuLt
8B8lfY2THFr/OdcPnxai7Yjy5X6PeQ4kvgWHT0rRKn3f1UXhpiAMHWkyj63E
KtZmctsuM6BNbsljJtfgH7U+agN9KagzBw0t1rVYJil4YLLCAvhN2c38+W+Q
UfO8tPq75cCvqDrVo/wei3dyQ/uN1gBfJ/KfnG3A7KCGffdETADLFMGZz37A
iIm5oxnPbUCYPRF/dl6CheztiTaBdlCJVl0L5ZcxuO2S9ASuArFfbNgr32ZM
nzEI7y51gNGQQd1YxxWcdacPe+5yhOj4/FenNrUgu6VVfOGCE6ghZ4dnTysa
LHn82G5nEN9YcqDZsQ1flPNjsxa5QnuAprX43HXkTuRy//JfA9HV/yY9zGjH
10lm2dKCtaB2ym9aY9dB/ZNhUty9DnTuP1+RdXegZa9rRfuEG6S5ih1ZezrR
tuR6tL+/B5gtsA0jU51Y6x5EX37AEzJjTR85i27gfZuwDZPnvCBwwOudcZEU
g227K70HvaHScfu0vlqKy0wbjySKfCDzwY5auUUX2heuYse5soBfYDF3p6YL
zV0SZDF3WBCZ88TJnS5DL2LF9dy9vrC2VRBaeUKGWcOWt3k0P8jrSUtgGWQ4
MVm+i1vrByXxF58e3i3HLd49dVzP9ZBWlB8Kcjnemgz58P739RDNGA7ZZKPA
DA/fob6UDQBjw5rFWQok3iZr4sz9gZ9Ril6/KXCTMzNqaaM/5E2am7WsVOJa
4em87oAAqB359VhgihLdUoLQZSgAdPVFfavalZhyK+2k9HAg+PgNjecalIhi
TbLBOgjol3oTY/xUONW88N5bHgT8cKeDsxkqTHJpMa+LCoYSHlvu1qhCg1u1
f6c+GIS2269pNCpUSD78OV0SAmMtOxsuLqgwPsIJQuzZMLrMqjfChcSVB4uV
Xmo2gP1VYyqXROvF6R1Ruwm4+7fntdZUEiXhx4/q4wjg3xc1uRwg0fd4RXh1
AmUiPbKe8jZ9+4AukQAzw8czFWkkFg1OzyalE+Dj78v88gsSZxoLNh4tJKA5
LmKdVQaJQyHVjy63EDAmkoS55pCYliP5lttGQGRX6Zkaysa2rpTX7QSI65af
NBGQaOmoe8+SEaDPZRx+SnmrmZ3tT2oCArtf887mkXhTczn50QABD2MCPj47
RiJvmcJToCNgRiWe2voVibot94zMxwQI98rOSylPqf4p+XyUgOjVY9qTx0n0
bPC59mqc2peQleBQQOUNhQnK3xCwOpLXXEyZZ7WD460nQGHeX/+GcmpxTt+R
aerex+/KFEIqT11Ux5ghYE9vuciukETR3MUk1RwBugSdk4gyff0Vj73zBGTO
DRx6Sbn+oGp6YYGAPOuiVJ6IxP8AROdi4A==
           "]]},
         Annotation[#, "Charting`Private`Tag$23935#2"]& ], 
        TagBox[
         {RGBColor[
           NCache[
            Rational[2, 3], 0.6666666666666666], 0, 
           NCache[
            Rational[2, 3], 0.6666666666666666]], AbsoluteThickness[1.6], 
          Opacity[1.], LineBox[CompressedData["
1:eJwVkH0w1AkYx3+nmbNuJm2ykVZROOVldxF5+dlHuliGRKK7NtauXi5S6+2u
BstUu1fOiDjVZZC04eSd0D77o6tc06Fk93RJp5etE+u8tMh1e388830+88x8
5juPdVxSeLwBQRAh+vk/50Z679icq/TVr1sH4lwVg6Xm3/upc7hEGTFO3VuJ
wOiLM1cXcInYNp/Fu9aYFlatWqau4BLKTFP5rxxcOWFWMK9q5BIXxlas7/HD
512hSTOqbi5xYOkoU7ELd9i8ezalesQlAqzeWjcLcF7lUaRV/cUlPt4P9i07
jj3+1ysHKqa5Eq/qqChODjKf33od57jEBVRc0/aeRdOEmGpD/2VAnDPyEMvO
YwFnR2doJA2sbjQVH9YW4R8lbOUUfTlIXNLbd85fxHOVWX0Ga1ZC7EP7DdH+
pWh2YeyHwiurgL4tkPUvpxylu3m+j+YYQLcw5PMZVzHZszymN8ccwrrEEeFm
13D75MKJo2MWIAmO2n/9fRVm++wSWGy1BKvTilFtgxy96i42Z+J66L9T1DRe
UI0JuinJ/eXW0O8ioeRBtTjvQB9xitwAyoMt56WWdehTU1tWXLwRRk+HOxqP
3MQpk6DYPd02oPuYbqvqrMeXubF7xIZ2oJmVuwUXNSBvMp33yv1LKNkSqXn1
TSOOC2nJzVn2oGPtnBA6N+n/aWYg7d4Eseb/KCN0TWjy0C6vfnIzqNe9Fsvq
m5Epuxnm7u4Ix2grmjuSW7DEwZO+6qATlGUP+d+xbcXfLPy2TJ93BsL1SKOo
vxW9mN35rCEW0BWf59mdbkPjZRUpghw2QMRC1f1N7bgue73PXjsOSIjogCFV
OxrZ7msNv8eB/BbR2l2Zt9CZXHMzne8Ccs+cqCZGB4pHTHqCCFfQiD92VrV0
4OR0biSvxBWsPrMlaAGdGMC6e4nn5AZqf23B2EAnKqa9Fz/87gaERhiVKerC
o44uwwPxWyDfwejBybddSE6IBvcauUN+6F3d2dTb+JWNecjyCnfQvqkeyZi5
jfaSs991e3gA+yDDWpCowM3xnmg77AGScjcz2bgC4xWHTjUf3wrm9vzizBhE
LBsUTTE8QS1dyjNWI87IP31gtXmCI/9CNttWiULbGqNLIV4weiXary1aiVOb
C90btV5QUiA5dDVPie2Viy9mZd5QH3rZchMq8evtG8F7nQ9oTB5yaO+VuDZR
estZ6QNhrB0NGiaFjC8SGkKiSGgX9vgNBFBY6Z9xQruXBG2j11JuIIUuGXn+
hftI2L2oKg7kURiqrX+iFpAws1oqwiAKzwzNzgsTSLDp6z1cE0KhriJr24ls
/T0rmZkRQeGwd+Hjqhq9TzJmZxhD4aHUyp95dSTkPt0nV+h5rq4lfryehNoJ
Oi0tlkKTDeoPnFYSrPoc4l4KKAymWTJvK0k4FeebjSIKuwarRI+f6H218UeS
vqUwyLjdKU1Ngoyt6rc5QqE6oHfO/CkJ7NIfTYf1PNPxt2z/KAl/Kh+4b0+k
0Kmc/cvbdyQoB0tfrz6m9w37peW+JyGfz/N9oOcg0wguS0vCy2dkStZxCg9I
UwdSZknQBRqefCPW+5RnLpnpSNCkPgu+nExhzsJPwo4FfT9LYjE0hUK62w1H
/hIJ8CJJZpBKYWlix+ynTyTQBE4zLXr+D9p+Y3E=
           "]]},
         Annotation[#, "Charting`Private`Tag$23935#3"]& ], 
        TagBox[
         {RGBColor[
           NCache[
            Rational[2, 3], 0.6666666666666666], 0, 
           NCache[
            Rational[2, 3], 0.6666666666666666]], AbsoluteThickness[1.6], 
          Opacity[1.], LineBox[CompressedData["
1:eJwVkVlQkwcUhVOoI1hxYpQSMVo2KWAgLCFhyU8uxqqgMLhAqxUEWUpb1BZZ
lFaJGRSUpQqKSNEiBlR2EZEl5MYkv9WOVsOWiApYRBFREtkECjR9uHPOy/ke
vmu598C2aAMKhRKgv/9zoue+0iZT7KOv9NCt7tKOS/TDvhoRn1K85WVi9jIE
00d76ZpcPuWnyJzbWdaYFFSuNtSU8CmD/f0pmW649L1Z7pS6jk+RzLRanhRg
ryTwwJhazqcscREI07bjBpuh5zp1G5/yY2Lhpl8icUrNPadV/8OnHLqeMBR7
EBWCq2JVyShfFjxSVkpNQ0Zv06u9zFk+cGuK7+Vn4/K4PeULBYYAsQE/PIjK
w1yXDS2BwUYgPPtw5a7AAnxS4CzTUU1A+LSRJlUVYaY49ZHBiqXweCOcMFcV
o9nZ/pN5F5cBiG7mCGyuYPoOP5+2CVPom83htW4oxYOel/fcF9Eh/Jlq6Yfs
q7h+ZDplf785UCY/C6srvY7HeFsjzD1WAVWRurWrvAK9qi/UH8UvwKJzcexc
WxXGfdQJ75lYApXFdh94WINTa6k9jsFW0Jds3+Y6Xou8isri/HxrCIrftH/B
9A3U0fzDQ+Q24FE6Jwp4U4cvs8JD4hfaAkjmorMGb6LfSLLfAOdLGOwb2vOo
rR6HI40O1qfaAcisfv/2wS29TzODdLk9hBvOOVFbG5D20DandsQBiq+kzD++
cBsZGTVBHA4Trp1hVJocb8SCtZ7UZd85AtVObNCzuwn/Mvd1Hz3jBFpdgmSA
2YxeDPlpVhcL+k6V/Va6qAWXGJYkRIicoU/YJR3ubMHVx77g7bR1AXpF6Pf+
1RI0XrO7YdufLmBBPczDo63oRKyoSQ51hcc+4ieVhBTje2gKf4obWHAtpVoj
xJHRrGC/Ajf9f7LN7RWIG1l3C/0c2VA7s4/m4S1D6aj3zOTfbLApzxwsL5Th
fqZrtyraHRiMV5KFH2RIvI/q2GnMAeEnxmaDgXfwKxt6gEkJBw6luhx/d+UO
2glPHZJzuTA8N5FfN34HHaI9cU03FwoSOcySLXKMlsam1f/sAcBe0GdZJEcs
7ojSmXqC+FLIRZFWjmPX5idZtz1hcXMjJ9dXgZFrKowLA7xAWyQMK8pUoM4h
j1On9YJnDfWHWd0KbBTPvBjP8IbGGLvzo5ZK3LXeGrxX8yBB9TKjPUaJK/el
NznJePBvSMuL1zVKNF0UdyPgawJ2rLOOOP1BiWLBkRTtTgKGL6yvbBhVouuR
HEHebgKuPaF1PxtTYqC2tlMTQcDivKbndpNKPNE1PhUZR0BU/KbjOKPEjyWp
61KOEcBDVsjrT0ns9s5rL6sgQCbyWWBpRmJsorjIr5oASXvVVQGdxInqW9HD
tQRseTvAjFlBIs1KM+nSQEBC/83e8pUkbjZaxWiVEeDs0PvK1YJESUdZVHsn
AXFB7F8JexL9lzQ6JmkISPvj/OYwBxI1G+9P0J8ScFqomj26lsSx5rcZYX0E
CGMfLJI5kuh42bnqzRABdPXEXXDV87p9k7Le6floWxXupuct385naQlgfs5O
ErJJjElPVCWM6/0cGapFjp4nO1Fo9lHvQ3DOqpdLomj6fGTzNAHLByyS5zxI
pLKvM0NnCfiGl1O9yovES/uax+fn9Xubnns8bxL/AxpIaec=
           "]]},
         Annotation[#, "Charting`Private`Tag$23935#4"]& ], 
        TagBox[
         {GrayLevel[0], Thickness[Tiny], Opacity[1.], Dashing[{Small, Small}],
           LineBox[CompressedData["
1:eJxNz38s1HEYwPEbf6CNneN2R4fhSNw5xHHu/OrETjuTomnkx7nyx2H5WTbh
1pxiVq50WRm3m4pCJiFxO63SVobjvl2LSrUlubudO46Zasvz8WzPnr3+eW+P
Z15xqtAKh8Px/+6/a16cekltVETj/o+6nXwpDhPH7DmWOJ1HxlrAFSndGmtM
DnZcI7VYNAPgpbHk4nWNCpxAXflk0MyCLZrwW3rNV/Ak975iRm4EU5ZGfuTR
dsDOouxuG6517J5bghOeJ6fZgj/IgpQGvD24UVEzbeXiCCbdXL4qvecElpzi
Rc+aieBSVmf2lJgMjtdtVRUtu4LrOCdyXSPcwJG9dwYvT3iARZuG2jf2nmBL
AH6RnuYF5vQ86mht9QYbCEk56Soq+FtTTnqJjS+Yp6vkfWceAq8KbEsHa/zA
CVSSlUR1GEx459vcr/MHUxr6UphMGlgWwMI7naeD37rGhRlvBKJ/KKrrjAUG
2MFaXpYrDgK713lwMnyDwXY+mUOpr5EDo1z6KrNCwCWLhMkk3BGwztiUxpMh
JzJetfHooeBxI3t74z1yES1EOyMMA0et5asz7JjgY1Qy316O7Fd77aIqPBzs
L2RN+GiRheMFVwYvRIAnOtT5BiILvP5gd4PxDFng02PXxo8EG/ylzAE98rBi
+4upgQ0+E+8dy3bngA8WSkYClcjEA6In/NNRYAW3ukqfgRxS3cyVZiIn6/vn
sVzk+gWTRSBC3pTXHK2qQ9aypXNdPcgF5Yq7vF5kc+9T4Wo/MsEL2wgeQj5u
60Z5oUQeU3flz80jJzkM0yswZCxxykz+iLw++qvh7GdkemfQ458r+3rauIqm
3/t6zidjGHrkc5LymTLTvp6yvo20iSzeui0Y3ULGhz6kZe0gtxeOmnZ3kf8A
GfoWIA==
           "]]},
         Annotation[#, "Charting`Private`Tag$23935#5"]& ]}, {}},
      AspectRatio->NCache[GoldenRatio^(-1), 0.6180339887498948],
      Axes->{True, True},
      AxesLabel->{None, None},
      AxesOrigin->{0., -0.3},
      DisplayFunction->Identity,
      Frame->{{False, False}, {False, False}},
      FrameLabel->{{None, None}, {None, None}},
      FrameTicks->{{Automatic, Automatic}, {Automatic, Automatic}},
      GridLines->{None, None},
      GridLinesStyle->Directive[
        GrayLevel[0.5, 0.4]],
      ImagePadding->{{23., 6.5}, {16.99999999999997, 20.500000000000014`}},
      Method->{
       "DefaultBoundaryStyle" -> Automatic, 
        "DefaultGraphicsInteraction" -> {
         "Version" -> 1.2, "TrackMousePosition" -> {True, False}, 
          "Effects" -> {
           "Highlight" -> {"ratio" -> 2}, "HighlightPoint" -> {"ratio" -> 2}, 
            "Droplines" -> {
             "freeformCursorMode" -> True, 
              "placement" -> {"x" -> "All", "y" -> "None"}}}}, 
        "DefaultMeshStyle" -> AbsolutePointSize[6], "ScalingFunctions" -> 
        None, "CoordinatesToolOptions" -> {"DisplayFunction" -> ({
            (Identity[#]& )[
             Part[#, 1]], 
            (Identity[#]& )[
             Part[#, 2]]}& ), "CopiedValueFunction" -> ({
            (Identity[#]& )[
             Part[#, 1]], 
            (Identity[#]& )[
             Part[#, 2]]}& )}},
      PlotLabel->FormBox["\"Dominant Direct\"", TraditionalForm],
      PlotRange->{{0, 30}, {-0.3, 0.3}},
      PlotRangeClipping->True,
      PlotRangePadding->{{0, 0}, {0, 0}},
      Ticks->{Automatic, Automatic}], {302.72876309434764, -71.03089184349886},
      ImageScaled[{0.5, 0.5}], {187.73876781044817, 135.29693684475973}], 
    InsetBox[
     GraphicsBox[{{{}, {}, 
        TagBox[
         {RGBColor[
           NCache[
            Rational[2, 3], 0.6666666666666666], 0, 
           NCache[
            Rational[2, 3], 0.6666666666666666]], AbsoluteThickness[1.6], 
          Opacity[1.], LineBox[CompressedData["
1:eJwVkHs01GkYx39xdpFISmSli2vlMsS4zPzMI+JIrBLdFI1Lcmgque62hjqG
aHKpqA2T1IpcQu7mmZVq1W4SMmwxSEnKzHEJrbW//eM9z/M57/d8nvd5N7E5
e4PlCILwps7/dXagvU0/rciBasXLQ6yF3flacY7iJBYh0XhiJFiNoNHB1hJn
sYiXMWs1C/Qw2qukV15cyCIU1xH0vO246otm1nxvFYvI2O165boTDjZ7cqZ7
W1lEPcODneWNLvrjb2W9r1iE8k6FFRcCcb7X5qq0d5jFtQpbjDseiY+cfivq
LJxicT1eqTnPnUedwYb3bJNFFjjX4QbvS7gm3L9EwUkeBN7sf2b0sjHLwqXJ
00cRJBV1n1YO5WBfLk0kU1MBONE2IaPdxLSihA65dasAknZ4HfcXoOaVkdTs
vNUgupNX/lN6IfL2uTm8mtWAAI67TUVyEUba3fJvT9ICImz4olbeXXSeXIg/
OaINNN787tSkYkxk7jmmbbseuIxEnmxPCdqXX6/5BTdAwLWexDH7+xg+J+P+
obIJKonej7tny3B+m9qAqc9mILTfrVJpr0Bm6X3BtWt6QIgl/IrWSpSp7wrw
bdUHRWb7kaa0B/guPcD3jIIhaG3h+xj6V6HbZIzbKN0IuK2dlz11q3EiUDGy
JsEYiuWNgh+/r6b+U1OO17oFtFbkjI4W1aD6X4b8ysmtIP29uvCA10PUSanw
otNNQGT5rK9LvhZzt9mprT5uCqKz2k84d2rxmbaj9VSmGdSzYu/sdahDe53W
DPPX5iDRdv8sP1CHqvKFZ48l0cB2n2yte0Q96iZuYB40tADbp8LDfnINqGTg
V7v3qQVIfdv0ovgNaEauq4g5YgkpHSpjV5Ub8cyA+qNdxHawhW2vd15qxMmp
dB+33O0QauH3fSPRhK7mT264mVpB6Ih/enl4EwqnGN++vrACwakM42VvmvCk
iWV/Z7A1vPTtmOA4NCP5Jaj7oBIduHk//sO63Yw79bU8VArpIHrWd17yrRmN
uRdjW21sgDbIWSnwaMGtwXZo0G8DsYuPFTIFLRgsDL1Qc9oW6t+OrMwfa0EU
dAfJNOxgzrmmWkIT4nTx0lfzOjsQnQhwnT4txECDUqUbHvYgGih5zrknRNnW
bHqV1B4k6SG3xweFWF/0bWgmhQEiK2FSlAriIWc9YOgygRCJqzZZI/4QwWsw
EzFBUpb4a94hRP5SiHVaKxOM/3yUrXsYUS7L5cGHNor3X2UUUDxe+909QTsT
bPvHrhf4ITYSF3LVu5iwMTsg8+ZRyn+FGzM7SuWrlcJ5bMTcpjhroTIJY0Mf
ujaGIWosD3/gsZ8E44LhVHYsYpHTuXjpQRKI1AOqbyi2PMd3yvaj8vQGM584
RE9pZY/4GAleIaSTSzxi8uuZ+cBwEuby2U16PyPOFSbsiE8kQdG2dOx5AmI/
I7vrbimVT+MwOpMRQ6OKbrqVU/dGEQ4OPMTZ8ofBE5XU/MbQtyUUq28Wf7Wo
JUGg5DeZlILorrhep0VE+ZWcAs0uIjZ33w3q6iGh+D4/7cwlxF2q9abRYhIk
l8s9+ygWu7bPav1NvZfRU8biI043fko5KiEhV9UOlC8jmt6ilX0cp/aLPPEw
L4Py9TtGp38m4dTJFweWZVK+Nd4scykJoaEOuUEUh/CiOs/OkCAKc/y0JYvy
iZJvaM6RQIvv+TeN4qSFnMDGBRIgJ7r8M8VqVvdMjixS+zobLHhmI+ZHNM4s
LZEglRseqqD4PwbTk9I=
           "]]},
         Annotation[#, "Charting`Private`Tag$23990#1"]& ], 
        TagBox[
         {RGBColor[
           NCache[
            Rational[2, 3], 0.6666666666666666], 0, 
           NCache[
            Rational[2, 3], 0.6666666666666666]], AbsoluteThickness[1.6], 
          Opacity[1.], LineBox[CompressedData["
1:eJwV0HlQk2cQB+AIHsGDxiglWrwQKCCRQwlXPrIURMBiKSiCioDcFlEUAXEs
gQGBQjESgYjVBpoih3LJlU/KZuIBWC1gOFI61VSKVZQj5UaRfv3jnX2fmd3f
7Oy246e8wzRoNJoP9f6v0887HhhkSxypr8Vor2Vrz03WeSdlKo9Ge/JCdISB
oNN5nKXM49HEO8xaDm/FeK+Kfk1lCWVPX1t/C1w7qps311/Ho7U/Ld/nC/ii
Zf+pyX45j5bGqeB7eaGrwfCf6v5nPNqjEO6USxDO9dvkj/e/5PErVxur2afx
vvMtSXfJBI/Gy9KPKeOj3gvpq+NmCzxZbIrmhcRMXB8dWLHCWRNAvLy8afIy
5lm63tt/kA6qDV9afRgX4u8iC5masQZUik961TmFmC1J7tTYsBZkfjH8iwHX
UffqYJbwxjrYeiogKErzR8w44O74bFoHxMyP5l+ZFuNZu+LAjlQWyJIjYlXD
JegyNp8UM7gR+Jdt8HqqBFO4XwdvtN0EqiYhMumlaF91rf5b3ALiQ3TRnp9u
YfSsmt++ZhvIcrQdAlnlOLeD8Zx9UB/EK9k2R4srkFt5W1xQsB3E3KCQat3b
qGZ6BPnKDYBhz5m/eeIO/p0T5HtmhRF0Zc33OXRWoftYgvsQ53OQdd7Oe0uv
wXch9LP1ycYgThpoM6mroe6pq5EhNwG3aWWx3LsWmU+NcmvGTKHrZQL+PFiL
epnVXhyOGfj5dnmGXqhD0Q47xroINkSOEyM6S+/i441O1hNXdoLsXx49Lv0u
2uvJBeZ95qBSjbFLVtejtmZJXHCqBcwuu7s4nV6Pm1O2cP2NLIExoFPouLQB
tQyPNnq3WYKg72H8TFID7iQ2VCcEWIGFhXGh1lADnnnOvO9B2wX8otaUJT6N
ODaRc9BdtAvcJAu1o/WNuNf8UZE7ezeclr8KS2c0YeuEw/uZ33YDLVemvRDT
hDFmVgPdYdbg9usTdaa8CYnR0B5/LQ6wch3nNrGacY8By3NNCQfK5lAeENKM
xvzvEuU2NsDXWZLSXtaMpmF2aDhgA122gw62Y80Y1hqZVh9rC4LSQesoMymi
uCdUrWMHxmURQ21RUpwsW5wxb7IDQeyNzauLpRhiWKlV5GkPjGtefiZdUlSb
Cjl14/bQ/l6Sf+KjFJsl7/+aynQAUUZfGdOQxMMu28FhMxdUjG/Wt7iS+NnJ
DOlOGRcy3R9XpYeTmLsYbp0t5wJt1QeNCcoaea61/zzgQmTwLWZQBInDjcvK
xR1cSHSJDrWLJJGkpYmYCi7Qr0u7X0dR+Vf5CdNDXBAkNCrsT5IounfeunUV
Ae0ZTxIqz5KoszK61vMQAV7+xAFMJlHifDFp3J8A1ZFsRyM+iVYXc52FRyn7
X1HkUN4/XtOrDCYgktm24JdC4qW+qbmQaAJAMeQ9kkribEnyF0kpBLwWetOW
XyJxwEGoKK0kwPjY0ImZbBIjz0l+cK8iYPYl/Y5PDonTVQ1h72oI2DqivlZN
mamvnLFsJCCI+2lc+Pck7qNv0vtFRu33uM6kK5fElp7SUEUvNc8VFgmvkOih
3cyOVxKgTHbMGqas3NsxzfqDAEFag75THomT5NvMYyoCGH503xHK7GKLO2+G
Kefta3W6SuUNOMXnjBDQFRCoWUDZY70Pz3ycgNODThNvKIdnnOuOmyKAVhCn
EORTebJLRbqzVP+Fh/cHKafOF4aQ8wQkCl4d4xSQyNhdbhawQICbuVKSSfnm
SXJqcZG6X31R/gDl/wDzCZmK
           "]]},
         Annotation[#, "Charting`Private`Tag$23990#2"]& ], 
        TagBox[
         {RGBColor[
           NCache[
            Rational[2, 3], 0.6666666666666666], 0, 
           NCache[
            Rational[2, 3], 0.6666666666666666]], AbsoluteThickness[1.6], 
          Opacity[1.], LineBox[CompressedData["
1:eJwVkHlQUwcQh1/FETzAEKQggqAipnIH5H5mKQrGisUDxANBLpkRRcFwtUo4
SiiHjQQtTVExRkDOAHkoeGwK1mpbCyKYiCJYKAWrQiYCQYr29Y+d3W925tud
36rIhJ0x8wiCCKTr/z714sFd6wLpRnp0ippl3em5aJrmq8riEIRfysWxBQjG
nZGmqmIOMXgpQTz6KSYHVSt1VBIOcdw8vH/EBg3fmhTPKJs4hOzqWN6QGw7c
2p7wTtnOIRjaHM1zf/S3ftWvVnZziIqlnN7OEJxRup+bUP7JIWLZY9eoWOzw
q5Q+kmg4xJyHDjchBc0HWkci7eY4CvFZwylOJi6LD6/W9dMBvnZx6FRxLhY7
+9/cHqwHip954eZkIT4tdVKoGfoQETpdMr9FiAXSjM55yw1B4VhXcz1ZhCYl
Q9+KLhhBhGD+dSfz8yjYzd3YPWUMfJew1ZGCUkzyvBz+IMsUyl8GtxDLf8RN
4+/Tjw2ZAd+W98mSxAuY6bPjkJmHBRCGmw/7N19Cr/of5KfREso7ArwtllzG
eK2af19/FXQxE449XyPBGVvGC/vg1WCVsch3/7Yr6FNTW37+/BroarC1rIyT
opq5NSKk3RoU+Wbt945cxeHCiJBEXRsIenOODDxdgdzxFO5fbuuAkSB2SEqt
xNdReknyDBYM/tZdOsqvovM0mSdo/wwIycuuV6euIfOhzRnZ+Hog8hUnDKKr
0TyvIcjNzQ7KnaU9DntqsNTWk2F02B7A0wo3uNbir2a+GzRnHYBxQTq8S7cO
vczbhY5PHEHGzOpcN1KHBjqSk4eynCCoqDcpUFaPKzMtffbaOENQ2VnLFd80
4MK1B1p2/uIMjMnnv6vWydCBXN6QEsYG4ezXrOxsGSa+YHZsJVxAT15i3T8k
w3FNYTC31AVMmbkeGq9GDHC8J+bauwIhrWqrLGrEOxrv2ek/XKGKW3QjfrgR
j9mx+x7FbIAtA5qlYnYTkm+je/YudAMrVYt4d04TbrY2DdSXuAEr39Cy+2ET
svj5qe3u7rAliMf0NmrG9TGeuLbPHfTqPOxF+5sx5k5cjvyEBwgb99wMKWtG
LO+JVht7glUoS18w0Izvqj5OO173BOHT6WepK+UYtbZmoTjQC7Qfiv7NCJGj
er3IrWnCC6r+5ol2CeV4Qzr7cjLPG7QlTZPFHXLct2kNeK/0gVS1QgkaOa44
Kmh1UPjAqJ+Lj6U1hcaL4hsD95Cgch2zXfwlhVK/U+kTe0ngl/Em79LMPnXG
T3SABKv+ooLTQRRun5D1qg6RUPowykK9g8LcJ5MzUfEkEBVNyse7KdRKMj5P
z6R9/M2V3+2jsM9b9Lii5n/OpgZjKIzjScu49SRUeSQZlsRSOFVPxbyWkeBR
O+cZcJhC5mrVtHMLfa9seKI2jsIv9CzMbytI0EbpTvGOUHirpyL6cS/NdgsO
fjhO4VaDG/bJKvpftiq7/gSFqoAHU6bPSACXbckHEyl81/ZP3sFBeq9Z8dPt
JArtLzvVjb0iIVUT+zYtmfb1+SYXviEhNCw4jZVC+5bt4jhOkDARPNb1hOZY
Ae/RyUkSnFp1RthptE+RKzbRknBft+DKIM1Z77+PantPAqu61f5MOoUM12t2
YXMkRBgJc7y/ovDi0bbJjx9pf7NB1SjN/wEfQl3V
           "]]},
         Annotation[#, "Charting`Private`Tag$23990#3"]& ], 
        TagBox[
         {RGBColor[
           NCache[
            Rational[2, 3], 0.6666666666666666], 0, 
           NCache[
            Rational[2, 3], 0.6666666666666666]], AbsoluteThickness[1.6], 
          Opacity[1.], LineBox[CompressedData["
1:eJwVkH1QzAkYx39qhnJlEl0r6YWto1q1YWurX/uQQ1GTTh2d6G0PCV20yKXd
GLvoUlav3ra1Si21/ERFPXuF0407xWr3itQVM4Xa1ZZexP3uj2ee5zvf73ye
ma9z/L4IvglBEKH0/L9Hu1oeME8rAumTWFdp0ai5xDi8UpfFIwjbQ2ahA41g
8zSeoTtLa2GNOmyiURBeqTXVyXkEMF3EETNx9qDt2XHtLVp3vgyMtsPX98P2
GbVNPCL3g2fzLjdcwxx4ZdA+4xGt3Qs1Ej8c1/rk67X/0vmrEsOjEGwOKle0
yYd5hF4u3rV/K9q/rnsb7zHFI+KCBLnH+Dg3eXvljCBTICaMi5e9Tcaz7DX3
wiLNgBAlVTwpSMV/irzUBitLIALO9OmkAjytyHxqMm82EF/4Rq75EbQ913tS
enEOENwjnUPZmSjeFBz4bNQGgLq03tkgwv3c0u0tWQwg/M03FPx0HFcPTaTv
7bUDIk9kfHn9BIoCNsbZ+S4AteWsY5umnUS/quLbR9ER1CnR3jbFpzF5zCB8
bOkMwgPD3h/m5OC4u1UXK3IhyCZHLdKScjFAeV1WULAInCxeVU89yUODdUhs
VBMTZJ+nB7IcpdiXHRuVOsMVnKJ+u+NecA6Dhw4Gv+F8B7K+bW3ayXx8n2C2
/3bmYoi9p4mqFRfSfdqaiJuWAFHspG+aW4zWf7nmqIbcQOhS7HY+pwTtJdXh
HI4HdDvEVG72uoBF7lyrOTtYQOiWNLxvuIh/2q1cMZy3FJxU8sb7IZfRz74p
17PdE/Rs8JIIZTjLVH4gLssLZPb5mXfDS9FB5BiwxZUNKcEVqyI4cjR32Xon
4g82CF/taK+ffwWXkvOqD8Z4Q3d71FEYuYKpXdbNIcQygPGeiak+BQ4NZ0cG
Fy2D1owVbbGPr+Jaz0clwazl4PRw++fSyjJsHPaf/PT3cvDawPqm60o57vXw
7mjjrwCrXmFvz5lrSA4maraYc0DoMy1CKK3A75mMUEs5B1IctIqUk5W4WHjq
UJOPD7Q+MAo1GUp043PRpYPWkoGJnFPXkd+48/jtX3xB7d778XfJDUSZJtFg
w4VuZzPBm8tVaLz29ZPnXS5AeHqnvKYaE1yU5iWhfuDbQ338EqNCg5uUc0vv
BwxpaCExqMJaxWTPiMQfNqcW5TMENzF69SLwdwiAnd6HcyymbuL8PeK6peoA
kPV81rjn3UKbmck3Q38kgbC17R+3p1ARlJGu30IChKpK9zhS6J2REyTdSoJv
5PlDPc4UhulVL3RxtJ8dL2pxpfBE+8h4QjIJYymFX0q8KByTZ65KF5Gwubmi
LGg1hR3+0udlShLU5b1Xlbsp3JmmuBBcRYJVosx10V4KR6tq+O9VJMTuzn5Y
kkKh9ULdJ/YdEmqnD8acSqNwvdkC+wY1CSpm3VhSJoX3NWWJz1+QEL7v1xds
KYUhs2pZAh0JEoPSV5lPoW5tyyijk/aTxuuYRRQa699JtnWTIOvv/5ZxkUJW
qdeN/gGa32DiR5TTvI6VguwPdD7fNCe9gubN/YHnqSdhXc08YkRJ4c/itLYD
IyQIBaLAARXNU58osR0j4dq71pl8isKsicKE+gm6v43skdc1FFotr/CImaJ5
uaVT0bUUXtpTP/L1K/1f6sRsr6fwP51OYaM=
           "]]},
         Annotation[#, "Charting`Private`Tag$23990#4"]& ], 
        TagBox[
         {GrayLevel[0], Thickness[Tiny], Opacity[1.], Dashing[{Small, Small}],
           LineBox[CompressedData["
1:eJxNz38s1HEYwPEbf6CNneN2R4fhSNw5xHHu/OrETjuTomnkx7nyx2H5WTbh
1pxiVq50WRm3m4pCJiFxO63SVobjvl2LSrUlubudO46Zasvz8WzPnr3+eW+P
Z15xqtAKh8Px/+6/a16cekltVETj/o+6nXwpDhPH7DmWOJ1HxlrAFSndGmtM
DnZcI7VYNAPgpbHk4nWNCpxAXflk0MyCLZrwW3rNV/Ak975iRm4EU5ZGfuTR
dsDOouxuG6517J5bghOeJ6fZgj/IgpQGvD24UVEzbeXiCCbdXL4qvecElpzi
Rc+aieBSVmf2lJgMjtdtVRUtu4LrOCdyXSPcwJG9dwYvT3iARZuG2jf2nmBL
AH6RnuYF5vQ86mht9QYbCEk56Soq+FtTTnqJjS+Yp6vkfWceAq8KbEsHa/zA
CVSSlUR1GEx459vcr/MHUxr6UphMGlgWwMI7naeD37rGhRlvBKJ/KKrrjAUG
2MFaXpYrDgK713lwMnyDwXY+mUOpr5EDo1z6KrNCwCWLhMkk3BGwztiUxpMh
JzJetfHooeBxI3t74z1yES1EOyMMA0et5asz7JjgY1Qy316O7Fd77aIqPBzs
L2RN+GiRheMFVwYvRIAnOtT5BiILvP5gd4PxDFng02PXxo8EG/ylzAE98rBi
+4upgQ0+E+8dy3bngA8WSkYClcjEA6In/NNRYAW3ukqfgRxS3cyVZiIn6/vn
sVzk+gWTRSBC3pTXHK2qQ9aypXNdPcgF5Yq7vF5kc+9T4Wo/MsEL2wgeQj5u
60Z5oUQeU3flz80jJzkM0yswZCxxykz+iLw++qvh7GdkemfQ458r+3rauIqm
3/t6zidjGHrkc5LymTLTvp6yvo20iSzeui0Y3ULGhz6kZe0gtxeOmnZ3kf8A
GfoWIA==
           "]]},
         Annotation[#, "Charting`Private`Tag$23990#5"]& ]}, {}},
      AspectRatio->NCache[GoldenRatio^(-1), 0.6180339887498948],
      Axes->{True, True},
      AxesLabel->{None, None},
      AxesOrigin->{0., -0.3},
      DisplayFunction->Identity,
      Frame->{{False, False}, {False, False}},
      FrameLabel->{{None, None}, {None, None}},
      FrameTicks->{{Automatic, Automatic}, {Automatic, Automatic}},
      GridLines->{None, None},
      GridLinesStyle->Directive[
        GrayLevel[0.5, 0.4]],
      ImagePadding->{{23., 6.5}, {16.99999999999997, 20.500000000000014`}},
      Method->{
       "DefaultBoundaryStyle" -> Automatic, 
        "DefaultGraphicsInteraction" -> {
         "Version" -> 1.2, "TrackMousePosition" -> {True, False}, 
          "Effects" -> {
           "Highlight" -> {"ratio" -> 2}, "HighlightPoint" -> {"ratio" -> 2}, 
            "Droplines" -> {
             "freeformCursorMode" -> True, 
              "placement" -> {"x" -> "All", "y" -> "None"}}}}, 
        "DefaultMeshStyle" -> AbsolutePointSize[6], "ScalingFunctions" -> 
        None, "CoordinatesToolOptions" -> {"DisplayFunction" -> ({
            (Identity[#]& )[
             Part[#, 1]], 
            (Identity[#]& )[
             Part[#, 2]]}& ), "CopiedValueFunction" -> ({
            (Identity[#]& )[
             Part[#, 1]], 
            (Identity[#]& )[
             Part[#, 2]]}& )}},
      PlotLabel->FormBox["\"Dominant Direct\"", TraditionalForm],
      PlotRange->{{0, 30}, {-0.3, 0.3}},
      PlotRangeClipping->True,
      PlotRangePadding->{{0, 0}, {0, 0}},
      Ticks->{Automatic, Automatic}], {504.54793849057944, -71.03089184349886},
      ImageScaled[{0.5, 0.5}], {187.73876781044817, 135.29693684475973}]}, {}},
  ImageSize->{1156.1538461538473`, 282.3076923076923},
  PlotRange->{{0, 605.4575261886953}, {-142.06178368699773`, 0}},
  PlotRangePadding->{6, 5}]], "Output",
 CellChangeTimes->{
  3.8874623774209275`*^9, 3.8874624472030168`*^9, 3.8874625027544394`*^9, 
   3.8874626636348133`*^9, 3.8874627429089193`*^9, 3.887462785440647*^9, {
   3.887462816179639*^9, 3.8874629325449038`*^9}},
 CellLabel->
  "Out[108]=",ExpressionUUID->"9d306623-6a3c-475e-9855-7a3330f432e7"]
}, Open  ]],

Cell[CellGroupData[{

Cell[BoxData[
 RowBox[{"GraphicsColumn", "[", 
  RowBox[{"{", 
   RowBox[{"r3", ",", "r2", ",", "r1"}], "}"}], "]"}]], "Input",
 CellChangeTimes->{{3.8726893507983484`*^9, 3.8726893517953176`*^9}, {
  3.8726894013441467`*^9, 3.872689466042102*^9}, {3.89400942830126*^9, 
  3.89400943058136*^9}},ExpressionUUID->"82ffebea-13d5-42a1-8011-\
a8ef7e7a01ed"],

Cell[BoxData[
 GraphicsBox[{{}, {InsetBox[
     GraphicsBox[{{}, {InsetBox[
         GraphicsBox[{{{}, {}, 
            TagBox[
             {RGBColor[
               NCache[
                Rational[2, 3], 0.6666666666666666], 0, 
               NCache[
                Rational[2, 3], 0.6666666666666666]], AbsoluteThickness[1.6], 
              Opacity[1.], LineBox[CompressedData["
1:eJwVkns0lAkUwL8dbaXdOkNmTRESkgYjDINv50rLoTh6YGeXjFecjl6Sygnj
UR7Jyni2ZceY5KsWW97KHWqV7FZEM+xRs9k6pYeZ9a619ts/7rn3nnvv7z7O
XR95aFcMgyAIf1r+1zPPeu9anJV/TZuiVXfZnYOV7JOeqgwBQViMClpmOoH1
KJKtKhIQEL7kdPNSTAq8qtRRyQSElFctbPoK9T4YFs0rbwiIwH5D65tW+PxW
wKEpZbeAsA5TKut46G0xPqpVDggITu91zxpvnFe6lGiULwTEg2qOSUkw3vG6
Iu+XTQoISYq6MiIWjZ+3vYrkLAgIoyxZi9cRNIgPv7rMSwfEc/PKLioJixy8
OwKCloP46Ptx44RTOFzOVWiZK0FxOzVId0yMZ+Vpjxhr9IDYSzILbmWiYfFY
ruTSahD73HY0TzuD2Xt8vx6YYQGRWJlWo5uLR/lV4b0ZbCCsXRfaus7itomP
yQfH1oLYe85xaGsBpnvsjFjrug7EQdz8spBCdKuraExFU1BT3E1l1ecxfk4r
vr9yPYjeGJ0yHSrC+c3MZ7ZB5iD6lTnfYFSMHteuS0tLN4BZ/evCqpAS1Or7
iYK7LUBqee6meXIp/pUvCk5YZgXwWcrO5oYy9J047vuStxEUjET/iIfl+C5q
+dHGNGswk9THhSxW0Pc0ZGR3bwJxqNne9VY/ov7vVgUNEzZAbC5tXep8EY1z
6gN5PA4QLzhvtwZfwvLNfObqWFsQmWSGm4oq8cFaT+fJ83Zg1tWRNCz6Cd2M
uwvtn9rDYa3n+1S+FFfpyBIjMrigkPWUhLVI0STd1ENo5QDMl0OsQrIKdS1D
m3fdcwBuFitRD6vQjlxTfzxsCzDfZbqNOssw4Zn+HT/CEaS8sH2nG2U4MZkf
5FvuCNz0kztaravRx77ngq+tExDsBx3t5dXYOen+afahEzxOKeizZMrxIGfL
SH+MMzCtcpyLU+RIfogeFOrygCDyFr/4W47fWLD9V8p4wOzbdKMn9DJai/NO
dLu4gFT45lXWnctoE8NHyxEXIP7JiRvm1mBMZ1xW4xFXYFbs2Pi6uAZROhit
ZfFBs393lt1iDU7VLs7at/CBuNf6/bcxVzDK8pruBX83MPO7Lm7qvoJaGwnv
hob2tVUtQ5a12Cr/9Od0jjuoA/I+jxXX4nfbNoC7iQco2qL3hShr0ehAdpud
wgOkrPSbFY4UslbE/+IfQsLhlMWQrmwK5V4pyRohCY/PWaqdcincklLgJQkl
IXDA3Ks2j8IATcOQKoKk/09eUXCOwjNPp+ej4un62b4coYTCOVna1uR0Egq3
zx56XUnhiLvkSc01EiCTET3eRGHcMflF3zoS1OwGH2ELhTN1TTHvGkiQCgRL
77dSqG+umnVoJkGRq2NwuYPC7cvXGd9WkMDUt00I66Lw1mBN9JMhEkQD2/n3
fqPQb1WrbZKK7s/g9zk+pFDl0zvD/oOe7+WXrtJHFE61v83ZqyZBs2K/7MQA
hbZV3J/fjNP79DDaN6po3ohnUv57mp9qt0EyTPMMdgvsNTQvySv23xEK92Uf
60+cpuc5aCMeHKV5ijMXDOfo++gt7BE8pzDjY1lU+0c63719yVU1hUwnihO2
QMc9In8weEFh5YH26cVFer/Y6anUMQr/Az2IVZM=
               "]]},
             Annotation[#, "Charting`Private`Tag$25987#1"]& ], 
            TagBox[
             {RGBColor[
               NCache[
                Rational[2, 3], 0.6666666666666666], 0, 
               NCache[
                Rational[2, 3], 0.6666666666666666]], AbsoluteThickness[1.6], 
              Opacity[1.], LineBox[CompressedData["
1:eJwVkHs0lAkYxr9Vic5qJ3d2qNySyK1o8DWvpNDhWIXVyTZu5ZyVbEqpaKI1
s4ZcBiO2mjQbEU1j+KTyfk3a0l1oJltC7Z5q1cwcl1y2bWf/eM/7POc85/ee
512euDcqRY8giHDd/L+nhnq6HQSS9TrJEAU7dPWfscwOVOWxCVg8srxaD8Hs
caKlqlznf7arFxljVmSjcp6qjk2I32d/rLLDJR8tymeUMjaR8eJsbaUXvroe
sXdCqWAT22a2LxBuwE0O719qlU/ZRJpL7EhxFM4ofSs1ylE2ETP/njg/EW8F
1Ut668bZxIxz9rB3JjJfXf0r0fUzm3vQXNGw+yiapu1sXBg0D4j8F4lll/Kw
3HPTtYhoA+A+yCtxPMLD59UetJZhBNxb8XErPwhQIDn2WM9qCdDJosKyuFK0
qHj9i/C0CXAKjAo7msqRty10/dMpMxALbjePPqnATNa5nT15lsAJGlG8sRXh
RvXs4fTX1kC/XKAQwik8HvBdgvU6G6D7KgR0VC36tZyS5+JSoPUP8ZuLTmPa
tJZ712g50CNDCm7tWZxZxRhyi7YDj8p8Q9FbMQY0XRJXVdkD9+3XEUVz51Br
HMaJUTgAnRvvVz5Th2+KODH7FjqBOLhxIHuRBEPVB0P/9FkBmr5/exT6v+FY
kkGm/Jgz0OsM+o6aXdD900KPp1gJ4rGEZWJmPRo/dDopVbuA5mJxbdc3Dcjk
X4708XEFsbxbftv0IlavYjFMdrtBpIxxx1y/Ee9ZB64dL1sNGfMtb6ZrGtGP
qSh1f+YOGV/Z67uONeHieXX7E/I8gNMb9k93/yW0Pb40IM7JE7jvxtbGPmpG
Q8cd7VF3PIHjZ8jupVtwNWl1+WC8FxA/5jdcFV/GfUPGt8IIb4jURDOLQqSo
Hi+KDq32hhClt101JcXN7r/XhLqtgVJftUeS/RXsGvef+/RoDfCdN3u6iK5g
uqvXYG/KWsgYWJBjoidD8mNyf5yhD6QGltzv3i/DYAfLcKM6HxBPmzjdGJKh
M7fwkMLXF4gteYKK4FZ0SWGh46AvTBefV0+2tmJKV+oJ+U/rgG4X5o5ayRHF
/claMxYsk04sdOLJcaLhyyd3igUhTxp5LK0ckxybDGvC/YD/olLF3NqGWheh
j0zjBxxRrrnV9TbskMyNTPL94UnX1hADm3bcvtEe/G0DoNTQ5prRkXb8dg/v
6mo6AGhbIljzqh3NFqVdCY8lwUAc9VmfpFASlHNYE0cC44F0u2Q9hV45J4OE
O0igXbXnA4HCCI10QJVAQjXDevZIEIUFzyZnktJIiJwzb1OHUjhdd2zD4eMk
ODONd/XFUDjoL+y70ERCarasXZBBYeoBya+hLSQ0dBmXOe2jcKqlLWVMSsJ0
eELszUwKje1UnzzbSdDcv1c/lUXhFgMb5g2ahEMPn8dycii83n8huW+AhGHz
gEn3QgrDFne4ZalI+N6q5WSPgELV5p4pyz9IuJtqappUTOFE59/8H4ZJ4KTj
aGUphW7nPJrfvdfxKk6VzFbpeIOBWUUfdPmcDr6wWscz3cp215DAb320x7WG
wl28A737J0mwPDE6F39ax6MLaiymdfeGhiVTZyjMmxUldc6SwJ2vYpWIKWSs
uega/1nXP+Zu54o6Cs/s6Zz88oWEZd6yFfR5Cv8DcmJjGg==
               "]]},
             Annotation[#, "Charting`Private`Tag$25987#2"]& ], 
            TagBox[
             {RGBColor[
               NCache[
                Rational[2, 3], 0.6666666666666666], 0, 
               NCache[
                Rational[2, 3], 0.6666666666666666]], AbsoluteThickness[1.6], 
              Opacity[1.], LineBox[CompressedData["
1:eJwVkHs01HkYxn9LbXTRpJwZmkqFyD3TMPg1r7TV2MgmSrHuW+1RKZFYa9hC
5ThqLHK2ljFNF0IaNa7vN7VbYzcRmdmxSSmlXHMLJ3b2j/e8z/vH83me864O
PborQouiKE/N/L/HOxUPTc5LNmlks5mFVX3bFdYpN1UKnyLPtl1u00UweBrK
Ul3kU8I/imdaDTHW+6ZSWyXmU8ENowatFrhkgHlxUlnBp7ZTHUdaePiy1uvo
qLKBT+XFGHObBLjV5MOLYeUzPqXVJW5+5I+TSsdfh5Sv+dSP8gxGzSF84H5N
0iIe4Qst+xccvBOP7JdVPaFWX/hkWUvnu/u/4LLIoJvz3LWBkiXMT/hyFi/a
b63x8tUBY4PMXTz/LPwnz44MMxZBwbX3Z8ajRXhekvRUy3AJkL0XLN0ac5CZ
3X1WdHkpFOw/pf6km49puwWbno0bAKXuLjuz4DJG8wqDFCksEDZ0bS5aW4Bb
Bqfij3QbgV1id2+nuBCTXb8LMXJaAcKr7olFzCJ0Lr0k+xlXQTOb1dl+XYKR
n4eFjxetBur8qRZzthQnLRmd1r5rwDhWzQkqvoauxSUFOTlrgVzxFk/b3sBh
fY9gvwYTEPYu4cfn3sQ3GcF+x+eZgZCQuY5GJSgYPCl4y10HzQIzH2fhLewL
04mWJZlD1mzgsTGqTPNPplZagwUIvaS1NS7lqP/ELLN8cD2kx0x3z7wvR3Z6
mTeXawVDHBHHs+g25lnyGEsPWENW5abdTTsrsNHIbePIBRtwEn0SZE9UoDO7
Icu23RYYmQl6rJI7qKctPhGSYgfv53a8Wecjw5XJq1z9zewhrm7mXeXXlahr
GnB31yN70MEnoXGVlWhDG5adDNwA3plvQo333MXjnfoPPCgHiAqenJ6ccw8H
RzJ8BXkO0PVV+lTP1Xu4zfbPfIE1B3TOrXYO3yzH+hGX6YkmDuzdF3JL8UGO
R6w2qFsiNkKUcivJSa1CeiC8zV+XCzo770sX21TjNyYsz0ViLnhHRTxgK6rR
XHgursHREVicC3mvg2pwfQQPTdWa+4Ve40KtWoyoP3hadswJvD1cmSvyahEL
2sKHDXjAUMSP+/HqcPT67ITtPR6UCx8vd26vwzDTYt18T2eIWxWU5HugHofX
i7gVQ84gvxpwyUcbUS6ZfjWW7gJD25V6MhHivi1rwWWlK1A/BXytyyC4/HBa
lQ1xBWFNSFjafoIG8yNve+6h4aGwXxpYSFDinhg/5E9D9tMB82wxwQ2Jme6i
ABoiSz1/bywi6DVU/lwVQgPHz/SQo5RgavvYZFgkDeWvthxjFBP8LE7aHJ9M
AyPhrA+REVS7iFqlxTSU5O0IZT4meDBG8puglAa5NDdqh4LgeGllRF85DQUL
PaKTGwnqr1FN2N+loY/Z4/vxb4Lf6qxg1xFNvkw7q76FYG2bNLz1OQ0SR0NV
aAdBDz25dayKhjbPGavcfwmqtinGWR0aXv7O2L9eEByt/pj+fRcN1GKnHocu
gtaFdrd6P2j6vTV3mfNWw1O7xWb003DaPs7BqUfDW+bDtx3S+NdwjSPfEfwh
LablxBgNQovZ9tZeDY+k5jM/a/LV8wvnfSSYMpUbVj1Fg8mB1CCXPoIMzg2r
wC8aP/u4/tF+glcOV4/NztJAtjdViQcI/geU42Q1
               "]]},
             Annotation[#, "Charting`Private`Tag$25987#3"]& ], 
            TagBox[
             {RGBColor[
               NCache[
                Rational[2, 3], 0.6666666666666666], 0, 
               NCache[
                Rational[2, 3], 0.6666666666666666]], AbsoluteThickness[1.6], 
              Opacity[1.], LineBox[CompressedData["
1:eJwV0Gs0lAkcBvA3UxtJzZAGqyhGym2Ikcvb/DW60HLUlmpTySXO7rhFLp11
m6zRZjWFmnQzs5MsYUgl4T8Nb8mualCksy7bZQ+rjNw5bTv74TnP8+n34VkT
ErM7XIsgCD9N/u+pvictlmdkmzVzx8GvnJq6rhmlePUIuERxPON0Dh3B8FmI
Uc95LkFfeNYyxxwTA8q6aT1SLpEMknNCNjI+Ms/PdtdwCVFEf3Y2YH+Df8xE
t5JLaC1ek54VgNssh/8c6+7gEg2FkUkZwTjb7Vqo7v6Lm/Ho+OGY5Fhs5t2U
qaTjXGIoZug2MxNN+++/D7H9zIUlCprxN6dxBf9I2WIeDYjSWUbHryI877jt
gf9ebQC6wDJztABfidmKMboeKAZs3tcOifGMLP2ZljEDgm/obY1gX0VmwZvT
+VcNAMqWr7SrKEbhHp/NHVOGEEt8Hx1bJMV4N8mRJwIjyHDfmGZSIUPv0bmT
0W9MAKoWtRWKSzDTc9dRk02rgP2Jaa1ILEX3yku1aWgGAyLWL4KUMuTPjGW0
6q0Btai9fGngLZy1offZ7V0L8kFJc1ZgJXqW3yq+cMEC9pvO71NaynFM3zc4
UGkJsVZBLhLdanybGxx4fLEVDBQHpTAW1qDPaJLPO846oBfEPTcbrsGRUO34
2nRr2MGxTooavK35k6klVK4H81dxbWRHLeq3W+XJRzeANdNoam31HTTNqQrg
cGwhgOVw8F3xXRTbuNENIuwgttWlcDbtHraZeLmMn7MH+qdhwZJ9dehuqhQ5
vHSAmWn2gsvc+7iMJk04KmCDKK7i1MjKelydaeZ5wMoRAiSfhbH/1qMOK+ju
7seOIN9lYd/f/wDtSeOqpENOMJBW+HeqvAGP9+k3+xIbYWD7irlPokYcHc/d
6yPeCJGPcy1UwU243eFRkY+dM5gf0aUttUFsGveYn37qDM5tZZdCtBQYbevU
qwp3gYTpHx+ui1Ag+TGs64AOB67w8l4LOxW41dLIT0/KgSDfiytHXB+idcbP
yUpXVxAliEPFlx7ihnA3ZPW6wtvL07p3tJQY3hSZVRu3CeT1HiztMCVicVfY
mKEbgFnT2dI/lDhR+mXa4Z4bjLhYVec4NWMoq1ynyM8d+G20XJWoGcc25HNq
1O4gEm9tIaeasU42PziZ4wHOqbKfbPe04HfeFuCx2hP25w9K86pa8Oso4X17
hSeoeUgbYVBouIRf7bePBPObcwbzfAplvNST6gMkKKr7DEXRFDql5vHyg0iQ
f3ilw4ql0F8tf9FzlAR+I7PVP57C7JeTs6F8EnYYNF6VpFA4I03fcjKTBE8e
o9I7m8Jej/zOknIS6hgT4RnXKYw8IbviU0lC8nVxuYGEwqnKO+EjchLC4kLe
lEgp1F/bM+14l4QJacT69hsU7tReZdqoICHrlPdy41sUNnSVhHW+IIEILttS
WUeh77I6u8QeEpa2dpdBPYU9259MGb0mQZzouKjzAYUT9f/kHB4gQX3sB9F0
E4V2EnbF0DAJ1p2LFgCl8Xq9EnM/kBBcIZlTPdJ4K77lOqhJiPSLeh/aSuEx
4QlVwiQJcK2wQPi7xlNkFzFnNL79eKBxO4WCuYuh9XMkmHoLdMufUkh3/s32
0GcSgvx5NZ7PKbwWVT/55QsJto2cnU9VFP4Hu5FcsA==
               "]]},
             Annotation[#, "Charting`Private`Tag$25987#4"]& ], 
            TagBox[
             {GrayLevel[0], Thickness[Tiny], Opacity[1.], 
              Dashing[{Small, Small}], LineBox[CompressedData["
1:eJxNz38s1HEYwPEbf6CNneN2R4fhSNw5xHHu/OrETjuTomnkx7nyx2H5WTbh
1pxiVq50WRm3m4pCJiFxO63SVobjvl2LSrUlubudO46Zasvz8WzPnr3+eW+P
Z15xqtAKh8Px/+6/a16cekltVETj/o+6nXwpDhPH7DmWOJ1HxlrAFSndGmtM
DnZcI7VYNAPgpbHk4nWNCpxAXflk0MyCLZrwW3rNV/Ak975iRm4EU5ZGfuTR
dsDOouxuG6517J5bghOeJ6fZgj/IgpQGvD24UVEzbeXiCCbdXL4qvecElpzi
Rc+aieBSVmf2lJgMjtdtVRUtu4LrOCdyXSPcwJG9dwYvT3iARZuG2jf2nmBL
AH6RnuYF5vQ86mht9QYbCEk56Soq+FtTTnqJjS+Yp6vkfWceAq8KbEsHa/zA
CVSSlUR1GEx459vcr/MHUxr6UphMGlgWwMI7naeD37rGhRlvBKJ/KKrrjAUG
2MFaXpYrDgK713lwMnyDwXY+mUOpr5EDo1z6KrNCwCWLhMkk3BGwztiUxpMh
JzJetfHooeBxI3t74z1yES1EOyMMA0et5asz7JjgY1Qy316O7Fd77aIqPBzs
L2RN+GiRheMFVwYvRIAnOtT5BiILvP5gd4PxDFng02PXxo8EG/ylzAE98rBi
+4upgQ0+E+8dy3bngA8WSkYClcjEA6In/NNRYAW3ukqfgRxS3cyVZiIn6/vn
sVzk+gWTRSBC3pTXHK2qQ9aypXNdPcgF5Yq7vF5kc+9T4Wo/MsEL2wgeQj5u
60Z5oUQeU3flz80jJzkM0yswZCxxykz+iLw++qvh7GdkemfQ458r+3rauIqm
3/t6zidjGHrkc5LymTLTvp6yvo20iSzeui0Y3ULGhz6kZe0gtxeOmnZ3kf8A
GfoWIA==
               "]]},
             Annotation[#, "Charting`Private`Tag$25987#5"]& ]}, {}},
          AspectRatio->NCache[GoldenRatio^(-1), 0.6180339887498948],
          Axes->{True, True},
          AxesLabel->{None, None},
          AxesOrigin->{0., -0.4},
          DisplayFunction->Identity,
          Frame->{{False, False}, {False, False}},
          FrameLabel->{{None, None}, {None, None}},
          FrameTicks->{{Automatic, Automatic}, {Automatic, Automatic}},
          GridLines->{None, None},
          GridLinesStyle->Directive[
            GrayLevel[0.5, 0.4]],
          
          ImagePadding->{{23.000000000000004`, 6.5}, {17.00000000000003, 
           22.499999999999986`}},
          
          Method->{
           "DefaultBoundaryStyle" -> Automatic, 
            "DefaultGraphicsInteraction" -> {
             "Version" -> 1.2, "TrackMousePosition" -> {True, False}, 
              "Effects" -> {
               "Highlight" -> {"ratio" -> 2}, 
                "HighlightPoint" -> {"ratio" -> 2}, 
                "Droplines" -> {
                 "freeformCursorMode" -> True, 
                  "placement" -> {"x" -> "All", "y" -> "None"}}}}, 
            "DefaultMeshStyle" -> AbsolutePointSize[6], "ScalingFunctions" -> 
            None, "CoordinatesToolOptions" -> {"DisplayFunction" -> ({
                (Identity[#]& )[
                 Part[#, 1]], 
                (Identity[#]& )[
                 Part[#, 2]]}& ), "CopiedValueFunction" -> ({
                (Identity[#]& )[
                 Part[#, 1]], 
                (Identity[#]& )[
                 Part[#, 2]]}& )}},
          PlotLabel->FormBox["\"Recessive Epistasis\"", TraditionalForm],
          PlotRange->{{0, 30}, {-0.4, 0.3}},
          PlotRangeClipping->True,
          PlotRangePadding->{{0, 0}, {0, 0}},
          Ticks->{Automatic, Automatic}], {100.33676703699267, -71.73510229007194},
          ImageScaled[{0.5, 0.5}], {186.6730549525445, 136.6382900763275}], 
        InsetBox[
         GraphicsBox[{{{}, {}, 
            TagBox[
             {RGBColor[
               NCache[
                Rational[2, 3], 0.6666666666666666], 0, 
               NCache[
                Rational[2, 3], 0.6666666666666666]], AbsoluteThickness[1.6], 
              Opacity[1.], LineBox[CompressedData["
1:eJwV13k8VFscAPBJi9GLVNSQikKWFMqYuTOTn5QtSajwKNkVUSSU17QQkWfp
MUmZpKIVuWXpdSZKqBdZyitJEZK1iPLS+/mL7+fc87u/+zv33PMbNY8ge28p
BoMxZQqDMfn3W2v1I/X4nLX4L5MdavCg8QIrwrT5mAnD3dmqY4o8AcVaD1Zz
iglD1fTsZ4YqCbO79mpqczaOR252m1hF5vQvSPn+qtCEYWcadmHUhLy7bxs0
/KrchFEnYyjo2UzM1XveDr2qN2HUc0qSaneS76+M/xp89cGEIRSP78oIIhVm
V3NeZH81ARueWypPSFTelXR6rPhpIhkzdbn99CRRCNh5TdpsKoCSY5uN1J8k
xcC8zHYrE9qW7DXTtU0l/4r0JUPysiCcsHhyj6SR+JwjtVJKcwBy7hXv3ZFB
Fpxpj0s9Pw/abJUH42vPk5OOVmvrvykCQ1npjxlhYhLCvbiz+hgLhGkHBjRZ
2WT9wI/Ive3KIC7JtCpJvkSO8rfsUuYsgmClaSd/jeYQ6tbZoj/IEnAfprPi
g66QgLEhYZWsGrTZeTvmP7xKvuvKt+ptXQr6F+jmL0vzCP/6DXFa2jKQBL32
3BN8jQzNtXbfVq4O7vOnMs+du046Ety37ZfWBEZ6ZsTmhhvEauCg1Uf2cnA/
vi9lS89N0uvJDCk6ogX5o9fmlf12G+u5QOpkuTZ0d6es3i+bT+b+o5mYP6AD
ddFiad2YfKISe9uOzV4BrKhU01qpAiLS5crP89UDLd+8OOd9BaRG2dToa/JK
cJr9udqiuYBQKuVJq16uguKcJ4MfTAuJ3NTs0F3H9MHSvkvtyYVCsvjoEr6z
pgFYPhVstPtZSGQ0XO/aPzEAjq1zw4DDHbJSoHT7oJshiHfMb6ey7pD9rXMr
rBmrQXxbfnlXzx0y8DVhq5VoNQS7e935oltELFZVZljprYF8tWznwz5F5MFX
3vjo8zWgr2drpCsuIntXGL5+4W0ESS7lu2Pqioig36vRWYYNqpKmCcavIrJB
nbVJNpsNzb9ldjap06So77GaVw4b7Boikndq0ET9Xsi30itsaNN++qkbPc26
NsvvOhv8Kmuyf2jSpDwo5ktFERtYoZvYyto0WVs2nB75hA0Sk7ftVno0Ydu/
+NDVywa4+d11jxFNtISnwsuNjcGJfbHj7nqa3Oddnm5DGQP8S14abaCJ3ShJ
aeIbQ6xMp28ROnzvyI1uU2MYO77RN9+cJlWu7u/lbIyh7UP860uWNPHjsq1/
dzcG8Qu/1HAbmuR9eb9wOBbHlW/b/+tAEx1vLtF4bQyM8xLN8F00+XOp7Y/j
LcYwKBIym9HD7zyMPrTi/Wq6/jL2oMkDl4TrF9pxvv/NOyNoe7t36Qv6jIH1
WHU80IsmEbzoYBkGB3JVGaW2vpjPnBdqfRoccNph96MugCZ6tR9dN2pxoPjs
vS2agTRJSfiRnqfDAUtOveMhtKu0upzPKg60zVq2Q30vTQb+C/vRyuGAaIog
an8QTeZ3qzTUbeTAmIu4b2IfTbwf+J0o2scBJufE2eYwmvQH9hzcEMoBu617
rmgfxPosCtjzMowDEid3u0j0qcNB9mOH8Pq8A4eUw2mST4Wp8mM4MBjhtHJb
BE3+u3v8fkUGXp+4VbrsEOZ3+8JwfQVev7s6lhLSRGWnardnJQc4YdqcI+jL
ctlvhqvwediXTlSgiwMvl89/zgHWio/D1kdp8lb3RpJLMweS1t4w3HoM1ze3
ZMWHXg7ESiUt236CJkTc6DWkyAVhYEuLfCxN2mzUdoaxuCA/W1PHEs34Hug8
rswFjpsG6wh63RZp2+mqXBicaf7yM7pyCmWspMMF/ffz30jiaPLMI0vGdC0X
xq6tlHaOp0mfXO/USuACK3Jo5ym0XBlnwtqMC+L+QOcytN28+i+OllxQvXtm
pUoCTRoqprX42XOhTUu861/0a/Xdt5J8uJAb1tZjmkiT8bq7uYr+XKhKd9oc
iFaJmnopYw/e78NpRxHarSkzPSeYC91P9E370G3RtcLiSC6EB7pdSvmTJl2d
axzaErkAl6PinybRhJl6dJN3Mhfcf7wbH0RrmTy36EnlAvOUlOz8ZJrsTvfl
D4uwPrPi5uxE91tkaDAv4fOEiC/1oodzf42uuscFu8+LekdSaNK5zVwcV8KF
/DP6tvNSadI87bRlexkXRAJPN310mbvy2TQJF+qY2sf90cdYRtTPapz/nNv7
Ci0fu/twTQsXtEzi1lw+QxMpdoG6+jsu+KXk+f2NHm4ffRb1HuuV99mqCf3K
JHqRQSc+X3TTvGl/0eTCaNaD9AGMn7fusRt6hW8Tw1uKgrbxtAtT0miyWFEl
78E0CsIvteYooOUrPLawpCkQR1o5LUd/XTx48elvFEimx1VuRJe+nGlmqIjX
Xy6QJKFvnNjyOX4BBcw2Bf2L6AuGotSPShi/9ZxNAfpookaHaDEFzYGKp+vQ
luYQ/Ws5BXWiYt3f0mlCDcfoOetgvIe8aUroFdn/NBWuoCBJrz1OEz17wkXT
x4AClkxWJqBf0geePKMoKLZ69i4YXeV5P0hTQIH8rBC1w+iSOVNZQhP0obXy
J9GZgUl+q9djPglmI+fQnhrXZTI2Ybxb0m8foiMf79itaUeBqGqByVN0kvfc
p4X2FIz1/m3SiL5/OSLh6XYKLI88U/mIrt+g17fdhQKhlNH3XnT3x7ZNHa44
XrI6dBitoGk5++cuCty7vm6QEuH3rHI8KM6LgvwgOpOJBp/bdYq+FJ4fsily
6G0zPA2y/fH+p8Y1FNCBV+anrAzAeusKnZTQJ8xrvpTupWDQ+Jz2YnRGZ5SD
xT4KtGibs0vR+TEGRQ0h+Dx5Z65qois1Pyq4h2G9WSGOOuiWStGB3nCsF7M7
Sw/9xcfmZfghCvSjvsbpo5nSDOPpf1CQG/HX3NXoJVfvpCcLKQie8pxrhGZb
+I4tOo73n3/+Fxtt06XsfC0a492X8uKgPU4+L2HHYrzhCR8uOnz5MeWKUxR0
P0hmUujEJ0aHNp+mABaVWU46x/fTmzd/YrzZh5ZPulT6PN8vBZ8/7UXO5PwX
V+3OD5/B9cp/IJmM320xbUKYToGT27pDxuiJrns7ZDMwvwzXxsn8FGL3kLOZ
WH8f2WeT+etoLVHVzMJ6PHD0MJisd1W9sPAiOsswfeVkvf1i3q/NwfjTr+7W
RQcwqXVPr+B4f0HLcvTx3L7s7XmYj4ND37LJeltenNpxHe9nEJ+5ZLLe3Y5e
wbcoUD3m3KM8WV+t+xpxd3C9vEp2yU/WtyooRvEuBX6frONnTtbXf1nXxWKc
X7nfYRraKO9UbunfeP2eaPIN3xcbq7UyFhLcb0uDPQfQHp+G/BvK8Xr5octd
6ERtZ93eJxjPn57xCp1TPSshvAbrT8bUn6NL/SW90/7BfJfVv3+E7spbfmtR
PcbvMDcuQE9YvZG71ojvq/aH2iuT72dPYhD7Fb6f1vOkM9Gg801/cwvux8/s
LdHobTV5yW9acT03a3tFoAN2u33xfY/xtxUoBqJF1x7dEXbifp17zNEBPaST
yi4cpIARqm66EN38DDbM+4r2MbOWRUv29juEjuB6J0VMTOD+Tyy02sf+gfk5
6Pq9R+tQjBulU3lg+TAbstFzWm6WLpzBg7Y7EdnJ6LGo36sPM3lQ7Ox7W4iu
fHi3c60sDxghMTVuaA+rQLWK+TwQl7+YPvn9svqsrK+uxAORoauEgdY/XbU2
eiEPJPf+0+jD799E3TJXC1UeMG8e+fIIfc7pddpTbR5UNZxKCkY3+lrMauTz
IDjxYts9/J6WyYwoG5nwgJVwzCYLnX09WzvNlAfui8M9Y9DBAz/Nncx54Jcm
TnFAyx4sOtqymQfdj9pHPuH32zxGbbTDgwf5MUp1M9B6WrXTzb15kPs7u68b
zweFmsMKV315MPbJm65Bf5BtNvAPwPxv/Gd+Gn3kr8SAvgPoRdOD5NDFOePv
R2J5ED7bs56B5w3bLHTUOh7rtyPBvhXPK/p97yzxacwvX+FoGbpwcauxdQrW
r8b0Uyj6hkhy+sI5fL5nMp3teP6JE6K5Frd4kBS4KrkQz8e40NnJogbMb+md
G3PxvGXOi73S14TzO4LGPuL5HFPAuL+uGesXHvOlGH2if6iztwXXy0ky5Ib+
w6+Rb9rJg8HHu1RyTtFkv+vZ7k9jOL5Hf6ka9gMu65cBbzEfco3P9L+NpsnP
RqZchSofmvvNtmejxd79b6yX8UFcXbvTB90ZU3LQRYsP4eWRdn3Yn+yv3nw7
wpAPwamK+d+OY/9ke3hxsTm6fKHfKPY3pU5N/60JwnhxVEl+FJ7/n0pr7u/j
Q1L7SxV/NCNSLFofyoex9RtU1dDm5/ascYzgg3xJ2oykw/h9fzslIOQ4H/Sz
pLb4Y7/V47HyTUE6H+yEt1pksB9bGHiyZKWED07ryDOpUHyff/kYxZfzgRVM
PyoKwfM5xbyg6xEf+78Pfj7onrvT88TVfOCYt9JV+zE/xgnR3AY+SBZs94jD
ftHljPDgt498EG5hTB/H/lJUFmH04DcB+KU/2pvlTxPFmQEFm7YLICk5jvS6
4f43i4ocdBZAbvo97h9ow6hEs1RXAcjb79w4G207mN/UvEsA7meUjPRdcb1e
jnz3DBCA/qjW0kAX3E/ZR9ZFHhWA0z8rPRq2YT/FS224cl0AxX+nHdiyGfvz
AzmZVrcEYNf+4m2TLU2+3aK9e/NxfEXIW2f03KXNowZ3BcA48zHbfRNNNjIX
qfwtEYBqxEFz/414XjZe8WpoEoCos2zAx4Im1nLFemHNAhAfmfm8A38PNFtU
f2O9EUBzdpGZB3q49HPsjjac/4w18jv+ftC7qH/zU48AtA7LBlubYbzXpmEJ
fQIAIw2Zx+swnoKDyapB9LcUrgna5+SBF6EjWK/KQHdDU4wniclYMIb57/13
23XAfupHumfpDwHk24k6lqHl1+StcPuJ9SvOk8k0wX4lsHTk1y8BxA7OqpyH
/h/Lt+7B
               "]]},
             Annotation[#, "Charting`Private`Tag$26042#1"]& ], 
            TagBox[
             {RGBColor[
               NCache[
                Rational[2, 3], 0.6666666666666666], 0, 
               NCache[
                Rational[2, 3], 0.6666666666666666]], AbsoluteThickness[1.6], 
              Opacity[1.], LineBox[CompressedData["
1:eJwV0Hsw1GsYB/DfMBUZjZTjEtJxqSOyclt2f/ZByepolJJKrkmncSnKbZSl
hj2RREVOl6VVLhUilmWftUylqSNZ7R5ObIXkdLIGu9SU8zt/vPM8n3lnvs/z
vhuiEvfEaBAEEUSd/6tqpLfHKp/vSbXEjxgXkfSWUbqXPIdFEENT63hrEAz6
oozkxSxCfImhc9sSUwJrZZryShax0Ghte9MJV38xLF6UPWIRFtJ47nUfHO3Y
lTgnk7AI1dXTwcVB6Gs19XZG9ppFPGE4EeejcVHmdlUpe8/i1ObREmKTsdvn
Hr+/cpYlfi6Sui2cQ9PRtokou+8scYD0nm7QRVwbF167wkcTIEZoOGVZgsWO
vsJd+7RA3HdVTbwrxb/KaOIZPV1QFHRZKmg3MJ+f1adhvBqA6zsRGs5Dwysf
fi+5uQaUVSm9iQWVmLeX7flaZQCEwmm2IpePye4V4b05RlC00uyl9s27uG36
a0bCBxM4IXR0TM+pxmzm7kgTuhlEDH38SbG7Fj0eXm8+i+uBSJqsGPS4j3EL
M5xnuhtA6Rf2mK56gIub9Ubs9/0MROSlBPWzemTW3eddu2YJfiMeK/mSBpzR
948IlliBstjSqT6/EccKIoKTVtiAReirVOPwR8ieTmWPu24E+douHS/zJvwc
rZXcnLUJ/AwF9q0TTdR/GmrkSX4BetffP97wm1H/pU1hw7QtKAWmxuzAx2jK
rQ90dbUDvZpfed2aLVi22V1vTaw9cBjqybCqFnxu4uUye3kLaEUf3eTl2Yoe
ppIihzcO4Lec0T3zthVXaVaeisyhgUAwupMeL0Dz7PXMAzaOACdL3/tptKG2
dWjLnqeOUPZSn4gsbMMtpHF96uGtQFtVYp2t045JI/rd/oQTTCZiLO1iO07P
FuxjlzlBmjVPfYcQ4g6HJ+Vse2egV91SlMYJUTTL+Kb+0xm0mvJefxoWYoLd
1qH+GBd4FTin3u/ZgeSXI9ID2q7AsfE/tPFOB263MgrQrXQFmvNy76ffOnAT
50KaxM0NuPoKh9yATrSNcUfrITcIlC5mpvA6MUZ07HzzSTqIucbjOZOdiDzp
kRkDd+Dm+A/30EQ4V72kdmh1hwWVc4/spAijreu0ywM8YHJyvHpPjQhnbEtc
HykpjzkMvBgVoYD/7d08lwGKPprefl3Eg9ssgWHOBNrTVp6GC+K6+Ly2LWIm
yKtah88cRCxcOuqSL2GCIu1E/w/KGsW+jR97mGDRIEjJOoQ41bKshtfLhOqk
xb6sUMR24nyZ/gATIrbv7MwMo/KvcFJV40wI0bh3LjYKsUyY7iLSIaHo+wcJ
cRzRYGVcY8B+EkKW5Wz0TkPk+5zJUB4ggdZoUSOkvPVMoU9JKAkNBrVPnNMR
dykbBuWRJHCKsgatMxBz38wvRseRIJb5emtmIi5UZnlnZJPw6rf+kLosxCFG
ycDdOhLkmqvPNuQiHjvNv8F+SOUpXc6a5SGqHj6O+dxAzesNMblAWf9nudqx
hQSCU24TxUXcqWVm2ikmwajL7JLuBcQO6d0jA4Mk0Gtv83ZfRPRfJbBPkZNw
wmIiQkBZvqNXZTRMQlqQU6d5IeJc+z/cMAUJWnpj7CnK9hW0B5+mSDjW+qAp
s4jKG/JKKfiXev84fa+Csv/aIJaDkgTesr4in8uIR/NO95+ap+5p5iNaxVSe
OLfccIHa30v+5TjlnK+l0e1fqfl7b//xgrKec43d4e8kLEwlj9mXIN6Kb59f
WiJBkRvcW0j5P014lxM=
               "]]},
             Annotation[#, "Charting`Private`Tag$26042#2"]& ], 
            TagBox[
             {RGBColor[
               NCache[
                Rational[2, 3], 0.6666666666666666], 0, 
               NCache[
                Rational[2, 3], 0.6666666666666666]], AbsoluteThickness[1.6], 
              Opacity[1.], LineBox[CompressedData["
1:eJwVkGs01AkYxmfThTo6iDOjxFYurYZBmjEz/uYVxSjWSm5HpVxqN6nk0mot
OYo0ddySbBdJUoqJwZC808w/G9W6jUxCI11k24zjOpzWzn54z/P8vvyec951
B476RS6iUCjemvs/pwdbSfPzpS6aOvI0kN0sv0771VWRxqOEZWz3daEiGLUf
oClyeRTfeD9zwgoTfO/1ailKeBTF8Qs0Lgv1v1Jz1b3VPEoEN8GK5YFvm3yO
TvZKeZQXd5eEMAJxu/nowHhvF49yQ57dbnYQ1b2sS6red7zUkLyxPkoiytzu
lHaWTPBAXzRoXJOBJm8bPh6gf+NJJostPQ7noGH0vnvL3LQgbNiwwU9WgLn2
2x/57NaG1FNfndJiruLrQjvJuJ4uqJiKxdyXxXi+NKV9kbE++NbkG+3IuoXU
/OFzeddWQXa5Tr2bdRlm+PNduqaNQNKiyxBdLMcT7Jv7WtNo4Fv8aSCAWoHu
Y3NJMcOrARyWPs6MeoCnnX/av9ppLWQfX6/uulqFnMorot/RDITRe1s854QY
PTue+kx3HYzcYgd5rqhG9Sa9QZvd66GDv3x+cFMNOlfcLy4o2AAn791l9PFE
OG7gFRYgNYfv6T8mkZxafC8IC4hdZglwjN0/5laH/LFE/gemFdD6b89MO9bj
l3DtE6KUjSCejbmycbNY80/qogzpD6Dt/kK/2aIBDV5aXhSOWQPl/ptjQ981
oklmlS+TSYfirZ+cPn5uxMJNbL1VB20gM0jdFND0CNtWu26ZyLGFjlYH60/p
TcgxkWYzXjEg2+aGs2nQY1ypVRK3P80OwloSBd7UZjQ9beYcbGkPSpf886bK
ZtSxCK3z+9MeRo5syeq/jmhLGFcl7nEAz5buDoGFBGMHDWRelM0wYnXmsDJF
gmMTgt38ws0gv/DaJbBTgh6MliK+jSMcWmtqJDB9gs0T3PmZvxzBcUeyddjR
JxhDd+jrjNwCHTE+7ivET5D4GiEP1mFC+Z6FuNdaUtxmTvPWLWGCf00KZ8BD
ihtTs05KWSwIGiqLm8mQonUkGy36WLAzWim42SbFyOZD6aLjTqDYWvScvlSG
WCyPGDdiQzpjePilmwwnyxdmGPVsUGl3PY9MlmG4RYVOkTcHzOcng88JZThu
ncesVnHAE6JO2X6Qobh0fmgqkwuT255+rl1FYoj7BuCaOgOZE5s/5ELimiMZ
DbYSZ1D2nOn59xcSjZZHP/QOJKB8gBpyLYfEUrfkJFUwAV/INo57LokOyRfd
8kIJKHStHx3VsI9K2KPYT8DiUyBm5ZN49tWUOjyagPxg+vL2AhJnS1K2Jp0m
wH8XPWvyDxL7uHndZRUEjCyRU9aUkXgovvQqv5IAVURU2yMNT1fWRn4REiDs
8Q4PvUOiwXrFjH0dAaFeZlrXykncob3W5LGEgJ1L38+tqSCxSV4W0d1DwG9G
wud6QhK9VoptEhQEdOjNZlVqWOHROk17Q4DiZInxzockTjb+nblXSYDyzbrb
Z6tJtLlp9+DzKAHRlHdxapHG1+eaIPiHAMMT/lWXajU+w108hooAyUdGg30d
iVEZ8Z1xUwTYUS24P9drfJKzRdRZAvrjoWaxmMS0ucvhjXOafeNnczc0rOd4
l77nGwHp3U363AYSrx9pnFpYIEAeazbbo+H/ADTPaUA=
               "]]},
             Annotation[#, "Charting`Private`Tag$26042#3"]& ], 
            TagBox[
             {RGBColor[
               NCache[
                Rational[2, 3], 0.6666666666666666], 0, 
               NCache[
                Rational[2, 3], 0.6666666666666666]], AbsoluteThickness[1.6], 
              Opacity[1.], LineBox[CompressedData["
1:eJwVkHs01AkUx6eyG7XKc01WehgSpvGcaYafuXmPIivamkXyqDZD45VWW6FO
9LZRTVKLnB6ykShJ7jQ05pdNyWQmUtO2Wyoxk7cedvaPe+79nvM9n3M+d1HM
ttD46RQKJUg7/+/R52QL7VC5p/YUH+ERTfJz1F9XKHO4FEp8RPYzcwTThzFU
5XFt/trL7LHD7SEVihnKMi5F6PBiQslBwwGz4xOKGi5FZhxeKQ/EF43B24YV
Ei7F023V0r/46Ed716tRPOZS2Mxs5u2tOKFgnVAr/tbyDLdmnM7EZu+L5R1l
Q9wsKWM1R3AILV7ceh3j8IWrMveZmmdfiCaCDRUzvWeAqvvbxNgNRXjcye92
cLguPFoqPcffWYJPRY5ijYE+qFjW07x2n8dD5XseTp9nCGKxVeqs6gtoVvjq
QMFZY1C/HysIvnsZc8N4no9HTeFR0F7L1UcrMZVduoHMoYKB7twPNrlV6DM4
mZn0yhz66uZ66Sy4htkeP240Xz4fFprUvs0S1CDn6una3bgAlie4B2S2X0fB
uCZLpr8I+kqrJn8zrMMJe4Pn9PDFEBL1WdG2+QZ6XKksOXnSCmTefrv0qm+i
xigweq2EBmKdIpV/Tz3+czh6bcpMG6jutS4UUhuQN5jB+5e5BHaUdsjOsG9j
f6xuau0eWwgYbnmXn9Co/afZ9FzJUijx7RKdyL+DRg9sjlYP2kG9r6I4+UwT
WuRVhTCZDiAesm+T1iGK7NkGxpvpQHtF/yP5ZzHeN1/hNvT7MpBvtm3L6BIj
x0KSz+hiQGH6tX1F6+7inBllaRtzHEE0EBow0n4XLbMXeKy3cQLHg7TeNysl
qGcdcSO01QkEtRXHPJsluIyYV5UR6QwlRR/zzzKaMeW5UXMgxQXEF3VUY6XN
ODh0OJwncoG+VbUfWvRa0J8hLeLRXSFaJLRvE7Rg05D7p7F2V/isf4nFetKC
SQ7O3R3xbpB2wGGo0+UeEgNx8vV6TOj3uXWEf+oe+tKoQfplTGiMivqSrrmH
tlkHd0hYLOj/9HTcwV+KdvFstO5mgWOPXOpRKsX4pi37apOXA82iYqrwoxSx
RB6nMWWDUth//4F/Kw5fmhpj3GSDas3+13miVoy1vqJXFMQBD/2vEuJlK2rs
Cpg1ag7o5pzW9abLsL7808uRPHdwLJgtLE6WId/HCtwtPSAg3HIuvUaGPyTm
3lom9gDbmtaFe0dkaDpLcC3oJwIKn10fe+REYrn3rkz1egJUkHJT6Uyi866j
3gURBOicV/ipXEgMVlc/UW4kQDhZLB9wI3F/18hErIAAVxN2pR6HxPGyPV6Z
2QSUmwyuYnqR2O1e0HnhCgEQ+U1UQiiJW9LLi3lXCRAVhpkmriFx9GpdfH81
AVSDjOKkMBKNFivHnG4Q0BLobp68lsSVuvMt7oi1/WlvOlP5JDbKL8R1PiEg
y+4zCGNIDJxTT9+uJCDtO6vRpFgSlf7kKLWHgHVq552JcSQON7zPi1IRQLMy
HvllE4n0Usc/374jQP5x8mL0Vi2ve8X2wx8I6Cs59iwyQcszWcNlqLW+31Nf
8gUkbspN70gbIaDxuh4/LEnLE+8vMhsnIOJgenvINhJzJk/FNkxqffd1GwUJ
STRwvewQ+YUA9Th7CS+ZxHOJDSNTUwSEESdm+6aQ+B880mWk
               "]]},
             Annotation[#, "Charting`Private`Tag$26042#4"]& ], 
            TagBox[
             {GrayLevel[0], Thickness[Tiny], Opacity[1.], 
              Dashing[{Small, Small}], LineBox[CompressedData["
1:eJxNz38s1HEYwPEbf6CNneN2R4fhSNw5xHHu/OrETjuTomnkx7nyx2H5WTbh
1pxiVq50WRm3m4pCJiFxO63SVobjvl2LSrUlubudO46Zasvz8WzPnr3+eW+P
Z15xqtAKh8Px/+6/a16cekltVETj/o+6nXwpDhPH7DmWOJ1HxlrAFSndGmtM
DnZcI7VYNAPgpbHk4nWNCpxAXflk0MyCLZrwW3rNV/Ak975iRm4EU5ZGfuTR
dsDOouxuG6517J5bghOeJ6fZgj/IgpQGvD24UVEzbeXiCCbdXL4qvecElpzi
Rc+aieBSVmf2lJgMjtdtVRUtu4LrOCdyXSPcwJG9dwYvT3iARZuG2jf2nmBL
AH6RnuYF5vQ86mht9QYbCEk56Soq+FtTTnqJjS+Yp6vkfWceAq8KbEsHa/zA
CVSSlUR1GEx459vcr/MHUxr6UphMGlgWwMI7naeD37rGhRlvBKJ/KKrrjAUG
2MFaXpYrDgK713lwMnyDwXY+mUOpr5EDo1z6KrNCwCWLhMkk3BGwztiUxpMh
JzJetfHooeBxI3t74z1yES1EOyMMA0et5asz7JjgY1Qy316O7Fd77aIqPBzs
L2RN+GiRheMFVwYvRIAnOtT5BiILvP5gd4PxDFng02PXxo8EG/ylzAE98rBi
+4upgQ0+E+8dy3bngA8WSkYClcjEA6In/NNRYAW3ukqfgRxS3cyVZiIn6/vn
sVzk+gWTRSBC3pTXHK2qQ9aypXNdPcgF5Yq7vF5kc+9T4Wo/MsEL2wgeQj5u
60Z5oUQeU3flz80jJzkM0yswZCxxykz+iLw++qvh7GdkemfQ458r+3rauIqm
3/t6zidjGHrkc5LymTLTvp6yvo20iSzeui0Y3ULGhz6kZe0gtxeOmnZ3kf8A
GfoWIA==
               "]]},
             Annotation[#, "Charting`Private`Tag$26042#5"]& ]}, {}},
          AspectRatio->NCache[GoldenRatio^(-1), 0.6180339887498948],
          Axes->{True, True},
          AxesLabel->{None, None},
          AxesOrigin->{0., -0.4},
          DisplayFunction->Identity,
          Frame->{{False, False}, {False, False}},
          FrameLabel->{{None, None}, {None, None}},
          FrameTicks->{{Automatic, Automatic}, {Automatic, Automatic}},
          GridLines->{None, None},
          GridLinesStyle->Directive[
            GrayLevel[0.5, 0.4]],
          
          ImagePadding->{{23.000000000000004`, 6.5}, {17.00000000000003, 
           22.499999999999986`}},
          
          Method->{
           "DefaultBoundaryStyle" -> Automatic, 
            "DefaultGraphicsInteraction" -> {
             "Version" -> 1.2, "TrackMousePosition" -> {True, False}, 
              "Effects" -> {
               "Highlight" -> {"ratio" -> 2}, 
                "HighlightPoint" -> {"ratio" -> 2}, 
                "Droplines" -> {
                 "freeformCursorMode" -> True, 
                  "placement" -> {"x" -> "All", "y" -> "None"}}}}, 
            "DefaultMeshStyle" -> AbsolutePointSize[6], "ScalingFunctions" -> 
            None, "CoordinatesToolOptions" -> {"DisplayFunction" -> ({
                (Identity[#]& )[
                 Part[#, 1]], 
                (Identity[#]& )[
                 Part[#, 2]]}& ), "CopiedValueFunction" -> ({
                (Identity[#]& )[
                 Part[#, 1]], 
                (Identity[#]& )[
                 Part[#, 2]]}& )}},
          PlotLabel->FormBox["\"Additive Epistasis\"", TraditionalForm],
          PlotRange->{{0, 30}, {-0.4, 0.3}},
          PlotRangeClipping->True,
          PlotRangePadding->{{0, 0}, {0, 0}},
          Ticks->{Automatic, Automatic}], {301.010301110978, -71.73510229007194},
          ImageScaled[{0.5, 0.5}], {186.6730549525445, 136.6382900763275}], 
        InsetBox[
         GraphicsBox[{{{}, {}, 
            TagBox[
             {RGBColor[
               NCache[
                Rational[2, 3], 0.6666666666666666], 0, 
               NCache[
                Rational[2, 3], 0.6666666666666666]], AbsoluteThickness[1.6], 
              Opacity[1.], LineBox[CompressedData["
1:eJwV1nk8lNsfB/C5KWkhiUjRGMxYhiZCtp5jyVZCpWi5xppQTXapDC2WkCgV
EZGEeZ6ZrnacCVdF3ShFRCL9SlnKEsn1+96/Zt6v73O+5/M8c86ZR83n0Fb/
OTQabeEfNNp/nxPdT+s1zhRvgK/iwEXmNa35SjFW7QkEjVbebv5MCSOFFz5K
7ZkEjTtju/upFo50LWuTaL9G0FyP5X6tW4+XDilmTrXdImhJyfbG9x3w+6ot
h8baagma2CW3v8gD22kMdH1ve0nQ1jTK+McE4qk2kwsjbb0ELcQ4vlYjGtfZ
3ChuuTZKiB1Sg1SCk/Cq9/c/+bBnCHp6UN+lwnNYPsSrbL6NBKIf1Fp0pjAb
Z661e7jFXQpxX90pfVSZi99e4oi/y0ojukqz6fYlBfhMcdyLOSuWIp4xl8ay
v4YVz/clZ+UtQwVLPqeZOhTjxO2OG15OKCDOgy8aV2ev4zDTQq+nCUqo54eM
f6PoBrYd/nXkYJ8y4gT1xTasvonjLdy8lderIE732a0SPmXYjLxceRyvRrKy
hQYLLpbjkMnv/CfSamjkk5dp0rkKbHY4YPknOTVEF51mRF6owFIDHeUSSmrI
1WaVt/flCny9s+7NBoYaks163b2msAJ311xg3zYGG27qrhBWYJdTpu2FXmqo
YPrQNPNFBTaQi18TK1JDPXJVKqsWCvCUrmy3njsDuTq675COFuCJPOV4w10M
1NMZ98oqVoDHlmhqmHoxkNA1qjbsuAAPjZoG2e6HeiJt4sVJAe596Dux6xgD
8Y/0Ve4/J8CNm+7KJF1nIFq9RB6jTIBzgv8kescZaKTE5UDZWwG+2BXY+79f
0M93p0XaOwE+7xJ2anCWgZrDbh8/8F6A0w2TmiYXqCO6ZNFeZr8AJ0yLdi5R
VUfisdOnYkYEOPjMPJ6FnTrqkQ9MvC5JYovyioLsbHXEC1ErlF9L4k56+dWN
ueqIv0vlfowhiY9k38wfu6qOhArXct4ZkfhufMmVrTdhfNS+B7lmJDbwKLgk
U6WOml81Hpi1IbH2vPMZpz+A09XK9+wg8XKvWH4kWwPRRnvvHowh8e3WmDjN
tRpIbFQomxZL4u1O0cdbjTQQSuk3vHmMxJlGEUcNCLheUrWjI57E0osPRQ+5
aaCRbytL1FNIPPe+Dy8gCix11XpTDom/yzlxd9RqoJ63DTU/7pG4PYTRHPQY
PD1u++MBicUNv4i4Zxooo3XcYLiKxBlHyleXvtGA551k90FMYk7v4vdTAxqI
+/Xd5pInJD4oerE3b5km4jeYdv3VRuIBF/fdH/00UcbyTdZdoyR+eVOvaXK/
JhJ2l7Ukj5P4gYSkufQhTcT1f/7U8CeJk+/eUTaO0UTN9MixuF8k1lqt1JGY
polcV8ivm6JReN9Qh4fuHbChs88haQp/TOXuCJ3PRM1jHSVBGhQ+OMBmcBYz
EW0wYJ9Ak8I/7acGB2WZqMer5dMgk8ILJTJP7VcGC7cxArUpzImpq+TqMZF4
RUqqlT6Fj/kzl7lsYyI65+TaJBMKS9b96F7swUTC2Dm9JespnEHHZY17mIiT
UORWZ0rh4s6d1nYB4Mq9B8fNKdzolnzYMgb6Z9LzNyAKL9/w7YXuVSZCres6
/BwoXJB7L/dLERPxCiqOezlSWHvq5L4bpTD/phO9O50obFGpMsu4BfPp7v5s
tZnCvjou+sp/Q/8n8oO/XCgsXH4rVeorE2Wcy+yi7aSwWfhxj4ZhsEtyTBu4
rsVJ4+QY3P+43OtyDwq/Se17ODsD7hpodN5F4d9zFL5OyLJQc9m/osi9FHYc
jnLsN2Yh7jCLt8eXwqvWqp6WsmAhThH3rYofhYdC62t1rVgIHaTlvwOfn5C1
CN3EQrzX8aZbAyjcPXNTf9aLhWStPtxX2Q/5CNdghj8LiXeW/vsUfCJ+4sbG
IKjHDOWHBVFYa56NWmo49KdJ/KgJpnDo4nfLViSz0MjdS71GBylsuyXB1SId
6pLFEs/BihlaaV5ZLJSRaMP3PkThqmURkiV5LNTz0SE1gQe/z0qZKYNbkL+T
HC4OpXD7nkqjHXch78e8QWYYhcvzd4XGVEHeOEP7ErAr48ZX3AB5Hu+Szgun
cI426t7cCf0rWvqDIikcEvxJmdfDQgVFeo/awIQgdWdWP+R5RExaRcF647xt
fjsM4wPTYmSiKXwnNE56Zgz6uz6r44GTKzWd6L9YiK/6ZH8zWH99aF3AXC3E
pX4/SYyhMO2IEi1lgRZyjV6f8B786mGNhUBGC85Lk4vrjlA4mlh0Z1RJCzUv
OdH6BlxnV1zK1wOPRF+ZjqVwdpJTf5EBjFf7brjhKIUDG0fUHptooRFbY9Zx
sMwWy1xpay3EydRVmwD3nO1r49hrIXSni6V/jMJ/tSTLb98M42u5Kb5gD/c3
aTk7oC7d5dMA1rl4tLF6N+QdbGsfBc+0M+Z/4ML8P0vKVI9TuFn5qc3cAC3U
88Gp3Q58bc8hPisYvL3eOwQcnq9Q7cTTQrzhZfZnwfY9D6cORGihAluzJAqs
zPAxPncE8r4z0XwO/uYrFVYZB14nrfoZPJRvW41PQv6UvfNpcRQefsuf35QM
dYdvfgrgEflqtzfp0O/xfWMt8A+XqdwPWZB3W8PR9eDRFKNP3y7B/PpyJnbg
sb8PcybzoJ6R5+8GnqCRRySKYHxJoNQu8E/zgXqZUrj+fNhqLngykrlEWQD3
E1pT5gv+JfLx1LwFdnEs8wNPf8sv4tzVQuI18qr/1X+zOgfNq6D/4tWSXuB/
fRTX2z+Ceut+Hw/wbN62hK0NkP/AmIELmPb27LO9TeBbNVE24Dnyz5bvb4b5
w55wjMBzXaS8w1/D+Iilf2qA56XYlsd1QP+Iy7OyYMm/+eMp7+H5qHMVpuF5
SdGqieyP8Psx/a/2gheaTyUXfoF+K0vzHoMXRRq1VgxB/iwt2TKwzDdBYN0k
9NPscdsHlmUN3PpnRgtl6C9XswYv9WHOvJ2jjdCVRD9lsHx7/rmRxdqIK6/s
UAfrQWFZZ+f0Um3EqTL9nAVevkWROV9RG8nOzfztDV5Rf/aBipo24pl/if9v
/SnPNs3VZmqjnohPP6rAq8ykXNbpaiN6v1I7H6wq5Pc5GWmjkVMrZmlg+tcq
vR1mMD/Vj6phvasxp6K8Caj/7p2IBGtcObw42lEb8U+E4F7YH8w2wY4TWyCP
90TLeTBLbqAgfZs2ogkqPGzBOkk+Rtf3wviAy7W5sN844dv+fHkY8ko6S7Fh
fxpQZ0u7IqFOyFc9hf1tOND043Ms1FN+9/mBjbm2ibOnoH+ndkYWnAfmm42E
bDg0OHOeeL6E88NOQ3FOYi3k+RwufA3n0Rcf+1Lzx+CfWjLbwamFUVtGmrSR
0O3gumY4v16ptud4vtZGrheudzyC84274rIh+zPcr/u5tJQQCsfIrPRvkdZB
4t7cM6J98LycNy06LQfOjj68GCw+EysyU9RBnHt/r/aH81dywbuZIjp46sbr
Jf4UzpTIy4401EGyfzmWOPlQuGJS9clKTx3UY/6y3X0PhV1MXA4279VBtOfp
tmm7Yf9ExMmf8tFBGXJZ0bXw/2A6+p47FKyDXGP3mTI9KdwwWDAlPg790LDK
K3cKv+9l6AYUw/VP3h2q3UJhuefMdOEwzE8V039ugPU/zLneOKaDuBPqF5st
KTwgZ171cQrmL2k6fMOCwrUeLgNKc3UR7yN/m7MZhcM+RtnFK+kiYePk4xgj
CrdOP/nXzUoXFQSU8dx1KXxRJ/jQaCb4rVmuogKFTzpHnJa+pIt65l9MzVtG
YR4vLo+Vp4tcu4I/0OUo7HAnq2n3DV0kFgTcXr0E9rNVFav+oS7iPx6Z968U
hXd5Svec/6iLMsxu2Vj+JvGqJMrV2JiN6P9LmtPQQ+IyUlA3ZcZGvA+SixTf
k3j963LjaoKNaNmzTf5d8L7FKF1l6wj1dIeo329JnFpV8NltDxv1XEgJlXlF
4umRc/wDCWyETllP1NeTuMMzXFj8D9S5QXOPlpA4kB+qHviKjcSjt5ecLCbx
RAkvW7edjZqjbrxMvkZiubGQo7c+QJ6zXnHp+SR2Svd3EI+xkavYI+xoNonv
1+7o6VTWQ7RVv2oGTpH4kq6p7LJ9eqjAI5eS9SWx+6bnGTXBeghxbk93cKFf
sPfSIJ4ecrW3Vij6k8RnypLlHsXoIQ77opC9i8THtTvkD6XqIeF310RNNxL7
sWJXNIn0EH2lPCnYQOK16tWME7+h/4tHNxSVSNyobGU0ek4fCSOo/a71Atys
SjHnXtRHGQHvH7k9EuA3DBUlhSv68L5/IN61RoA/6Ez9Mi7RRygrwtjungBP
monERx7oI/qVlki5CgFm7lbbPKcPvPivjfpZ8L6d+4fv0nVr0Eh59qNQLwE2
W1WbsebNGsSr2GfGHqnAMhLXwr0TOEh249l7Z+ZWYNX41RaezLWIe3n4Zndn
GV6guefO1sdrkXjP96jE9JtY33IFFbXXADUPug5Xry3Fod1ydU40Q8Stncp7
mVaCh0dT3R0vGSKUcL1pe3cxtl/TkOOotw6NeGdPDi0twjWj5tM//1mHaN27
o2dHC/BBtkFHi78R4s9Ji95YnIcth/xaPRcYI1SYsKC//BLeqKHkLH3NGP4v
Pm5g/ZWFtfgp0bUmJoivblVTPS8N6/ibYs0OEyRWNlUzkY7H/jWBJysPr0e0
utAZ+0Y/jAta/b4rmMJ6M6YP/sMjxkpnf665a4r4U245nsmnCV/N8gU5zmYI
VZ6488w4k/iuk2V8awQ84WxXop5D3Cue/jCeZI5or9l8nfECYpetOjJXtUDi
65UXVEaLiZUHEu/riy0QnVixtfzoTUJhYYjIeacl4gq/PNT9KiCKbY4dGfG0
ROh9FSdgVkAYHEu3ydoD9ZOzycXLSGLLiPB1u7clost4fGVbkMTpN+NTviFw
vd5MWEgaSUxei7M+Em+J+F+zfpRwKKLDPOtVSTlcb3BeR9JSSARGFF9xJC1R
xvTXhT72QmKCvO3/TWiJOOuK+rCbkJBjtP9ce+e/PD+PxwcIiU1SKquqxZao
x0nksypDSFS1lvi9em2JePO2LBT1CQknmXt6ke3gceUk9pCQaLd/OqHUCf1U
gv8omxQSYw++Jv3ZAz7l9b8yaRGhV8gRfBmAPJ/VT9ebiIiqDqvI1EGoZ1/o
d7EWEU7y24g1I5ZIHES37tosIgISI1rCxy0RzdZ5dMZbRIyJT+coTloioZ27
w7kQEZHw66Lvg19wP/usc5lRIkJ23U323hlL5Irtv1XHi4j8Aw/GZ2ctkWz4
JfOdqSLi/7beBL8=
               "]]},
             Annotation[#, "Charting`Private`Tag$26097#1"]& ], 
            TagBox[
             {RGBColor[
               NCache[
                Rational[2, 3], 0.6666666666666666], 0, 
               NCache[
                Rational[2, 3], 0.6666666666666666]], AbsoluteThickness[1.6], 
              Opacity[1.], LineBox[CompressedData["
1:eJwV1nlczFsUAPCpPOURaaFN2ptma0ovWjQnS9q0SClJ+/IULagsaUFFvbRo
0UISTaSm5oesdxRZegjRglRChdQLFck7/pr5fs695557f797f1fDP2JdkDiN
RpslRqP9/v3Wfe+WdnqFJf5t4P60vNF2XHGXVUcyj1ZWkBK2RZWAwiN/xY4c
Hk1GJBEWwiIxzmfbJTrKeTT+d587fhZk/vDCnMn2eh4tbdxC4O5AXl9zjPjS
3sijxfU/OQGbiLX20KvR9ic8WnzVcIV8OJlsX5o30t7Ho4VxxBZd30OaVlZW
PC4f49GSWkzea2UQ1deX3/mzfvISX3aJVvsdJfLhPmclV0qAaD58vLK8iOQY
Wl91dJOCrP9qct6plZHOQq5oVEYaRGGZUQE3y0l6RcIjcaX50DOdIj++7TRZ
ePTNodxSOchKSn/2b18lSV1va/nkmwIkXlrecGzGWbLd9KTPvWRFyHIpXXpE
v5qs+vx997Y3ypB1tXPGCvEakmTh4qe8bBGUTcUb3KuuJWY1x6h9ZDHwYW/9
xioBCZ8YTbwrrQGJ6b1exl51ZJIp08120wRBlb5zjGQ9sThXXZafrwXcIUvX
8eJ6Mipr5+veqA2wPsrFSF5IOsI1W7fc0YY09RhjhQVCImr+zkv4VxukSq88
+LZQSLJ2n1vMf64NIw81tC6qCAm3b87rySFt4Iut2KijJSTb6h55l8rpgGhD
Aq3ZUEiGnNy8+gN1IPRYkp+Mo5D0Z/i6R0vqQprDeamWZGw/xNLkzkFnfZK2
OiAk42smP32S0YXQ4h1fLxwUkj8lcg7+rawLkRLhYSVpON6uJsqXrQtS9Jwx
r0whiQ/SlXNy1QXuS8tdp48JyQLLj4+YJ3TBpnxzvH+tkJQVNxQPntIFMHB/
RgmERH/yQEglH33VWGZmvZBYUIt+adbrQuvdy5zTlJAEMJw4yrd1QVARMu/5
ZSERLKjPkPqgC3H7AgPEbwmJ7edY27cmeji/sp0H24VE1VAtRcpCDwpd0rc/
6BCS4ehbjUwr9JiflnyXkBz9JmMRba8HAtH7wtKXQtL9s4rzy0cP1C0/vCjr
FZLoOS/llA7pwUTW1ubQD0JSpA/dDi/0oHW/isv0TyEJD3unHNmjB2XSB/NV
fwkJ73zGhty3egCmezNNaRTp53a2dn7WA8WVuvkR4hThLItuCp5BB6nUDzP+
nUmRJusKfiKbDomvzQOt51HkY4DUdiqBDj2tXTZWiykyfHzVdXKADs68iFhD
dYp87kyUbDlEBw9T9SB1DYr85zRZ3JtLBzrtffx3TYqMmw/dmsung4xU1OkT
uhQRl/93wd+tdJgQ1j46z6aI0q0jVxZp6IPoRlZVpxlFlH+1zNDX1QeBXl3j
SXOKqJpJORkz9cHjhXdxqAVF1ASJb+z+0gf+rdD0/5ZTRLskak6crT60fiwO
HgeKcHe4bn4SpQ93V2nMuW1N4f5dKJ7aqA/0Z4N6kS4UGfRfwze/ow+JuyYO
/LGOIhknYx1HWvRBfUZ0yzH0U7WOIs9n+hD387w8caWIr9KxJawBjEskF065
UWTXXJWgx9IMmGhyCVm5Eetbaz87RZYBouIprztoUfqeOrOFDKD7GprZeVFk
5qyXP0+pM0AwyBM6bKJIjkRpfswSBiTe1CxctZki1RNqd1U8GTAwmsih+VPE
aanTtlZvBpTFFl+LRv+3M0H+oD/mU/Ay7kebjr32HQ5jgPPLRz1NARRp/lQ2
KdrHgGWlV9gxQRR53afJDK5gANe/p/BMKEWSNVwfK1cxwMOf1ij5N0V0fffH
PjrPgMiWl20h6PBXb5qWXWJAoXbrJe0tFJlor9g0+z4DGsxuR2eHUUT2gW6m
4DMDpBKnr5tso8j0Z+7p+18YEKoSwfkHPSRrfq1/Esd/8HJDH7rRw2lIcQYT
fCepZ2kRFNneH2udpMgExY/x8c2RuJ6Syd7Fi5gQ1zl1QTaKIg6MjB0XNJlA
895f6Y3WjiwrH2QxQV2s+sJndNuPu9MuVkzwOJKxb8Z2XF+1pwrh1phf++8E
a3S11StWij0Tena7m6aiD6aObrzixgTnkpCOGTsoYiKnfElzCxPgZULTCFrT
RPuhRQQTslqmM+g7KTLXk/PWfQfmc82f54N+d3yFXPo+JkzUycJddAEjLGIs
hwmRBh6O6TEUObB2Z4p0IfY/JOxpQEdGJpTqlWJ8ms16i7a5mNviVckEG4X9
w6axFDHuLO3bWc0EuqJPkD9afapy8kgd9h/flHcIPWF1Te/WVVyPpyL1NnR/
YLNltwjrmUnfO45uTW11m7iN7ZOFWUpxFKl60L+f1cqEgTTTt57o/JHhIutn
uH6L/9KJQyfLTdb5dmFcYYNaHnqjp3TP0X4m8CVkLFrQ1nsXjtcM4nq9qPTt
Rxud0Jh7b5gJie0hllNotUamzpsxJnR4Oj+T3UWRP9/+ZfFzggncm346dPQ3
SXBdOM0EmeASjgW6j2G3xVCCBfQS2qgj+mrk5sIgafSw9clIND83tDZBlgWJ
+fpHEtBHL0Y3H1vIgtABE5N/0Imde18JVTGuGpF/DB0+lfLlgQYLCoOf1Fag
PRZnzx7QZUHrF9/kGvSqFcWa4iwWiD4rz72E5gadNlU1xHx7aK430Kpptc4m
JiyYuDDf5Rb6bM35pkkzdIBH4130smfnTK7zWNDDuLTgX3Tzj6qqxFUsaFjA
cXyIXq/JV11li/UYXA999Ht+NmeOSDqygLsrMPi3IyMqxFvWYb4xrTW/20/n
le/M3MCCyOIff/7Ol3GtbMBlE9Yb8qHu93jKb457KfhhvQ5j5r/r4c8qfdgR
xAIpM7mq3/WacIutSrawIE3FfvL3fG65H6N8IjDeWcQSoNfFF+hp7WCBjLv4
ykp0z6m8ondxON/oJItS9Lb7udJn41nAn6WolIP+MZKduDWZBXFjtzsOotMW
Zo1xUzGfRPqeOPQCy8zgL+kscJYKEduCrgjM6LyUheM/9NyyEW2UfthhTx4+
v0UBF23Roro0YlmE8UvJb5eiHTtSjMRPYD7vhnFt9Bad/YqH+Djf+sDbP/D9
mbBPSnc4zwKPB12Jb9Ep0QnT8+qx/rtBix+iy8me/vyrGJ95+Y8SdJfnDkHF
QxZk+drFMtChidFaoU9ZsGydt/1s9LczkfnMDhaMzE4W/4D7QfZL+N76XlzP
X9NKlWi7zCAb0ResR/Hyp/noDirg6v5JfJ6FDl2DuB+DX/hx1kzj87vzqUqE
TqZvln8oyYaGp+7/bUFfbnTveaHMho519Xr1uN+tB9e7nljMhsiZ5awkdNs8
12Z/bYzbFck7oUc2OVUPstkA507+8x7PE/r4mrhxYIPNwDet2ehCpqmMXAh6
tmSvajRF3OwfZN0Iw3xnKkNf4HkmG+Y3f0skG3w1PbsL0elnD8ne3MUGruKH
XBn0Pv0u+YgMNgycF+iN4fkZqLdHqaUO461vRg5spYjGmnlFMRfZIEhY5GmE
7g4+pax5lQ3ODzfUdodTZMOZFpVdt7C+C/d0jNF2Oqpqeu1skGlLMnuC57uh
1nXN/VNs4G/kir8Iwe/5CpdTHDEOgNgb21j0Wf+3Wl1/cKDDJjlBFq1dLq1j
OA9tmkStDqaIosZmvdcaHOBaea4+EYjvv9ovpvkaDtwtYYgt9qPIfWWrv8ay
ORAnuf65syeeX2q1ujMKOHj/idtKPCjyXHORokIJ9q9uvclC9zImv5uc4YDN
mFy5xAZ8f8zqRLuvcGDgyUkoX4/fKy8NB/E32P+UYKzcCZ9fsVjAfGMDGDm3
bHH9Kny/T0Ss1zQ1AL7m0IaJlRTJPPVq9RJLA2iw2b12OfrYuct0NxsD4JYy
IpqsKCK4GjVcuMkAshRjMkSWuH4venepHzSAwr4p5r5lFDFTbcwyeG4AUute
vZ/JxP2vpd092GUAitKFL5cwKHKImcKseI3x9VmXfPTxfTOza1YcNADn02x1
So8isZ5PfohNGYCM552rTtp4/tpHLRmS4UKazn2ldYvwvE5LOn7NhAs9c9s3
7p+L+yfD6LaSKRfUmcvm/yNNEcusNx9izLkg4xB5Pm8ORd4WrDY1BC503NxQ
cOpP/J5Uzmo7bYv9q09y6/G+9uR29qwjm7ggNf1HTNG0kMyVKN/hl8wF39pA
o4JPQjJzkriOHuBCg/3U16CPQjI9/MooKZULcTcLti7B++PnLqXRsgwuJMo0
x90fEJLW+uytPflcCO2Lmh54IyQ5/knBPue4QMtKanzfifflRl8P7zbs72cu
9RHvt2pJiy08dQ1hxOvj2rkFQlKzXUrzFd0Q1MuTxbLzhMQyeFTSj2kIHR5k
u+xRIfG2b3oayjWEssdyR+dnC0mJQkhYnBnOcCi+iZYuJEpna4oKHLF/9af2
8n1CIv90+eSzGEOIo707+zVQSGbpbLq47o4hTFy7cLCNLSSc5Uq1sd5GECc4
tTT+cj2J7pZtsqMtAQ9vtzsb9erJ57EMN9vCJUC/rzw0L6OOrDFoLrJlG0NH
vqjuV6+A3Bgz/zH+0Bjiyqea1ykIyDaWUdfjoL/AN7glPTOlhiwfDmzznGUC
Mn29T5TzqslqbcW10uUmIOJ/X8kvOUvoiYfjGpcuBW7Xkp4laXzCCDIlOl1L
QdT07VGNyhkSdCP0ABW1DGjfFR/ya08RUtYWOKpgCjSj+R6pfWXkC//XuMEl
Uyjb/+T91/fFJEDn3KyitWbgu3aRkrVKPhll5JrUj5gBxGYap7/PJA0VP3q/
ppkDLTtisPlOEtm4SgvM1SyAtlrzy4MpX6KyNfUyR4QuiS9fHRTDU/gzvG7t
huWQ2OxjzXc/zKtYGb97xHM50HrsVvQVH+YZxWeuzN2E8ae3jzB6D/McRwTP
OvwwvvKw9ruwdF7K86+TAeHogGWes5IzeBPlCSt2J6Frt88Tq8vkdZnnPj1z
Dm2U6fs6I5sXurOixLYG3fb4kr8gm/et5kLQR8FyEJWcdPj0NJsnq9kxbngR
4/PSDBVVcnj2UotUr4vQ8YPfb1Xl8K61nQl8+mw5wN+r1PfczeXZzW1gx3Rg
fXYnT0R/zOV1rLn3TfEF5tPTCYmSOcr7cuVD2uYe9Ku1jw94HOWxT3LPDw5h
voFubYnBo7xrXVYxGZ8wXsmZMJbO49nJu/IMRtAcMaVthnm84NSdj3d8xfaG
r1d/25XH+yJKKVo4gfGIla6rj+fxkr8XBFz5juMPvhAUN+bxZIyrWN4/sb2X
m8/kuzze8a1Xvv76hXHBJp/Ns/N5/wM3w/bW
               "]]},
             Annotation[#, "Charting`Private`Tag$26097#2"]& ], 
            TagBox[
             {RGBColor[
               NCache[
                Rational[2, 3], 0.6666666666666666], 0, 
               NCache[
                Rational[2, 3], 0.6666666666666666]], AbsoluteThickness[1.6], 
              Opacity[1.], LineBox[CompressedData["
1:eJwV13k81FsbAPBJGxVZM5bsMbZZ6CVFnpQ9a+rakhQpKpJoNVRS3ChXBtFU
SCkhy/xshxQKXaEs3UR1C5Xl2lvfp7/4fs7+nPM75xlVv4Ou/kI0Gk1kHo32
++9035NHGvHZ6/HfzSciNtR0ZtGPbuiOMaf1e83YL1AhIPO3H737sjmNkaFQ
IcQmR5zvdM3vvoHlpWJXfpkTiRHZy3Ndxei3IuKTTuRNlePBya6H5jTNFY9X
vd5BrDSGX493tZvTXp0PPXH/IJnrMk4Z63przlVLOXbLLYrUb7yV/fzGhDl3
m2jAWG8iUXxDffDT+2HeP92eukg5lUgH77izeON88H2m1JPyMpNc5lhVOm4V
BpXKkeZG3xukh8euHRcXBf4p4BYfzCHx2VF/C8lJALvtUUjmpTwi+9e788mZ
UlBo36iZeSSfnHOzXd8+LQO+TVkn1ecVkDCT6zuexNBBpfzI8QP2hWTT6Ndj
B97JA5fl84keXESiTV12yq9ZCYHrhOv8DxeTtQVpJaeIMvATbAOjTz0gwbPj
3CZRVRD2ke3P2VVC5nTF+/S3qgFdzGbPTutSYpp/l3/lijrQG+PtrCTLyLik
ne+2hxrQfz7G2Li6jLxP8N12aLEm8J5+edLjV05sRyNs/zXSgsHZgGrhT+Xk
8y7hsJIoBqzJSdbP3ycgI1mbqskZBrTFlm+KCBaQ0R7u4ubzDKAvYCtZHBCQ
/5zmMgaSsb6MKb0zVEBm1g0/EstjAMMhQXsoUkCEpFtW7G3Dco5nY1esgMg9
SqxYqaoNdHER1cbrAtwvWaFzD7VBpWm4YbRDQIb8rPPWNWpDv5zeqi0vBCTh
eoTjWLM22BzeG1L6UkA6lLrTPV5oQ97HT61HegTEVy7NUG8Q6wfzcj73CchR
MQX/56I6UHuhqTl7SEDuzio1KXjoAL+LK239U0CcjJ0OtG3XAWf3Uwpxv3D+
4VHSZ/10QKVUVLyJRhGTiTe+I0E6QKuZqNs0nyINX/hztad0cD3uthxhirx5
q6YbkK0Da947D7+UoIhkq+bFwlEdEK++edlNgyI/R9k5Tydx/AUu++NXUWRY
cl3V+zkd4OUuWFSnSZGH7k7D9AW64KucHMrQpkjY+wiraLouRD7r5gzqU6Tz
W9NPlw26INDZ6qVrTJFUnaCDE5d1wXnlgbBaG4qccQiPFeXpgo26Ff1vW4qE
hERlamXqAr+k8vg/dhSxKUtu9rqlC2zapVMTmykyu6FK61GlLsTVbT8s6UIR
Tw/R/r/eY3+f12pIe1BEMe6+s5GRHsRRTUWagRS5U3Cvfm6tHoSwp8d/oNe8
yDeqNtcDlekg+c69FHFTy1PcZKsHvCRTjZNBFEmo4g+6eOtB5MoGhYcHKPJt
7BJ3fwzaTyxTNpwivR6HC7Of6YGNx4bvY1yKBHIPqQd26EHtczH7nGiKTOeG
XNHtRqudinGPwXhOBp8oHtCD2fDN+ZWnKWJ30d+mdlIPuqVH3h+OpQj1cFv/
K3l9aOvc+7U4niI8XRNxqT36wNXi1WxPochW+9akmiB9gLoph89oyaCdEvtC
9EFgIff86BWKxN85L1l3VB8K71PFl1Ipckq7V/pggj7wHFPelaRRZLfWcbnm
In3IO+r2oymTIqrWy9OPlOkDX2jsiVUWRfoCbsqrVWJ/vAMX6tF/5DYrHH2k
D02lCh+pazjfVYpKWl36UBu4e3n6dYpw1KvVTn/XBxVPuZWMHIqMWLjcZM5j
wmz1bUYK+o7fv+q9C5kQeNeIMS+XIho3RFdxljNhUHjz/JdouqqP1htVJqxZ
/qd2WB6eL6VfuuusmcBvyzI+nk+RyvXJdz/YM4Fxin+6Cx3po6V/2ZkJ3ISS
eoO7FBnPdGIOeeB4tXSVD+j3inx2ajATaGETtlBAkafyG/43cYkJ7p5Tfg8L
KdKmdF9zQSoTCo3POkgXUeSl2kq6zFUm2LC6vu9GD+jMfTXKxf7+argtVIzn
a21R7bEKJjT9b9qU9QDnt165OJ4wARZUOESgF2z88+bVR0xgU7bqNejl9ntj
a54xgef9XNGmhCKaXqqbhd4xIUSeb+tQShG9HYlmUoPYvm2AG4822PWDqfEF
5zc1c6IJbRbUI2E1w4Sx0Jz69WV4Ho9f6jq/lAXcP5TjFcvxfEf9akoXZ4Hg
mdKQM9r39P6KfBkWxH2dW3oGHRRvm9mqzIKQYiv+B3RMxrxdEqtZMOjlND9T
QJG4awfd1ExYUOtqEdeIvnjztaXhehYI02Tbx9Bp+RRjqw3WVwosMacoknVf
Sz7AgQXszn83+6OzH6QsjXBlQV6j9Z3z6MLK0BGeNwtoVMWDZ+gy8ubN7Z0s
gPaWHaPoqnqH5xUBLHD3fdwmVkGRxmbtkn9CWODcGzTPDt3yd2rOl3AW2FDy
df7o9o6FqT+PsYA+UWTJRfe9GjiqchbXvyojswj9/o1TEOcCzn/wS0gTevhd
tbdFIgvaMnRE+tBjH3Udt/yF8Uh1CfgPPfUpzXx3GrZn7YpbWEmRr6OLOeFZ
LJgt2nFQFk2bDFeLvYntA60VGOhFs++kUvNYoMKTTzBGL/vusjDvHgv4UT11
lmhJWu20oBjj63GmyhVNX8AcfFLOgm5PhRM+aCXhqz29VRiPkizaXrT6siXN
n+pYwEgSszuEZohHVn1vwP2TCXI/hmZKf7gn2oLr9y/RjUavprtdU3qOzhiu
j0WvVXyYxHrJgjXPRFXj0W/VNfqGenE+sV6yF9HndWN1s99gvJZaf0tEsw0H
I33e4375tbUkobvX2jXQh7B94kz8b3Mt7kp1fMH1J1Wt+V2fYSe288//WDDm
p9yRgG5zCSmwnmGB73dlr/PoCI/2b/O+434717SdQSey0zV8aGxgO381jELv
Wm1vXynEBvcPHWci0cZrvofSF7KB982uPgS91PQeL3wxG8bCdozuQfeZ+5B2
ETb0syREfsereOPyD6xlbKAv8xXfgo61rl32pxgbAgfsF1qjPe1DDYfF2VB4
pvOjye94Oal5Wkthfw1z5bpooS0d3GwZNvDDK8MV0bc9//fMR54NNmulKr7i
/p/w+TBZqciGpK48GEQ7+6UqyClj+9Gekk707N65wA51rB8hGnDn93ncfyeR
rcmGJsflN5PR/FCvsj8ZbFAJy289jrY+Wj3fRp8N4rZFn2zQV+Kis6qM2OA7
OGj3Es/7vgSDx3ImbIj8UTxZhl6f9O7TkXVoO+mEK+h/Uy1NOIDzEaSfdkWv
viXSmWOL7W1up1Tj9yecX/FVaDMbBGnKd1PQ/xQEqfo6Ynu6dmEw+nRZ6wH5
LRhvlwmuLLr98SWRRG82DJZvsfTF7z33iQX7sw/GI821iYU+1jqxzXYn9n/7
zZqfeJ+ovtiaPT8A9yf++ttUdMh7OfPIg7ifiwrda/D+EZt/4/DOGCwvsHnW
hffZojmyZfwMG0Dt7dWk3/ffyGuD6HNYv36ptg16tFdunJ+A4zUuOfYA78u2
4kv7+6/g/lqm/DyG9+llv+iAHflsEJYpS2rF+/iC+zXL0Xu4nyyB8SF0jGO1
RlQhxnt29VUZdNjaubdZpdj/SV6m+z28/yRDd/QRjH/kq+i/8f5f8dDXfXsn
zmflwDMuvhdiglPGX15if+taNkugFxVcXXGyB+O7XjaOf4siM2ndnVf7MJ5n
HxtV4nvTHers8s8gGxg/HQ4PZFMkXRXsvH5gPL3dDozz8fuNVjb10ORASIuj
kzKPIgVhwmqvGRyIC24xu4Dv6fqA8cU7dbFcSmpqAt/b7fb1HYFsDgSOjFfX
43t8VWZPUORaDtBkiwVuyRSRu1OQnurIAZshUWfTixSR7jCbe3GEA4MxNROq
+P5nP9Z843GUA+7JftP+mB8YCpY/fn2cA01ix+ryMH9wzRxI+pfLAb71TKEO
5heX9pxlTF3ggKDqxaTySVz/95Y/pK/h+M77RNuOUERklXeZayMH8up0g6ww
n9knZ26X/4QDs1Mtjw5hvvNUVK1vfgsHxD8JL8/ag/nN9MeFpW0cAG/L8HF/
7K8pbKtsLwfoISfj4v1+5xfxk68+c8C50aoxwQvzqaIKA39JA4is806qx/zr
RE5mQ7W0AeYPO2da7SnyOo3ruULWAGhiGY5dmK9lxVjFNCoYQMjHG60fML9T
cWt/rr3KALqzrovObaLIqpmhkBFjA2DEOV4eNsXv20zufsR2A2gLM02Zp0eR
B+p7vwn5GgCo1ru262C+toSyvuiHPqjUdh3zS4su9/7sPQYgzDRfYqZFkW2h
PIn2UAMQNGQe361Gkagc2cN6sTjerJ9jBB3Pp+gKk4ECA3AO4CXexfz3UJ9k
vR3NENoshuzdMP9uavCuviNkCAKRTztGOgVE6X5u+ZKFhpi/lHudw/z9adTa
u09FDIFmlLmkrE1A1FT9UuykDGGN6xLLRc0C8nxX0R47TUOw2fJR6xAREPaQ
0zK7zYbgHFjIjbiFvy8mErba8gxhcPtZW+PDAmLNaki31V8NvBeJjRNCAlIz
se7bzLPV0F9j9Kj1cDk5oGfQ+9z/f9CdKnH/x+syYjayu9NDxAhCDB97nNYs
I5YadAfRG0bQ7W752TywlDC4FyIfGhtDv2KpZnNGCdHxNyGreo2h+/22f8jt
B8S/JvBMSega4D7wakwvKSaE37l7XMYEVOJu3S9LKSKTeb9mWOUm4EsktlgH
FJJdq/JF0h3WgsrtkKx5BwvIuE6yUfEYevLLVlKcTwTZ3wam4tYBbYNVhte3
POK5SR3WKZmCs2baxHftXKKw/xzFrDUF35IRT87IDSKzJLjI4Q8z8K0yyt10
8hrJ3njy2JiHGagc+TAm4XuNGJy8uDHZ2wz6N77id1tcI45jhS+6d5oB9+Ih
pqvwNRL7cmpuVzD69e7xqctZZPZGlMWxaHSQW9av3EzSuy65Izcf2//wbpV9
mkECw7Ov2hagnT6Vit/NINMFpf6fC82AnxP6n9DFDCKp1j3DKcPx+w39O1wy
iL3wSsXqWjPM7zTVNHrSSVVn7u6OF9jectmpMx/SiJ2YQP9IN453Y3iXZFMa
6bZ+Mk1/heVNH/9Ku51GJis+xfn0Y7nv/JfJwWlE/zr73tAwrjdX4bHxfzxS
1bvhSMIXM6ht2zyZ2MEjdtJbzFljOL6z+r6BEh4JOBf+/PCUGdA0orVCInhk
sjY2XXYWfXJw/z13Hon5mrqr4uvv+JTOvjPhEfHVt/W2/8D2On80SinwSNb+
iqlfv3D8UrMe0++p5P+BqzXv
               "]]},
             Annotation[#, "Charting`Private`Tag$26097#3"]& ], 
            TagBox[
             {RGBColor[
               NCache[
                Rational[2, 3], 0.6666666666666666], 0, 
               NCache[
                Rational[2, 3], 0.6666666666666666]], AbsoluteThickness[1.6], 
              Opacity[1.], LineBox[CompressedData["
1:eJwVlnk8lWsQx087FaHFklxLlrKdc5zsnAkJLZdKIZUUWiQkRcWhhcotbbYi
JImbLNmdd7QQLSJcUrZW2w03Qps7/XXO9/O8M/ObeZ5nnlFy37/OYzKLxRKd
xGL9/v3aXvNo8dk0c/oLbr6WTGOSTNDylnA+qyIi0q1BCWH+C3eZlot8FhTu
L6vnYKB9ZvOUllQ+y2agIat2OUp+lr443pzHZwWcaM6sdsCO8rX7h5sf8FlX
vUvLyrej9eLetqHml3xW7tX6kTQ/HG82uDLY/JYveGYgnnswDB9a3kqrT/3C
h5bKD/LVF1C+o+Sju9ZPfkXt5oo3rfE4z3tb5gzLKcByO+Y/pzAZL3Ksy9Y6
ioBgVujlGclp+CqOXTEkIQYC8beJ1nIZeDYt9MVkWUmwL7oVoXw3C6Uvvzt9
KXEu2E+34xRNuYsRG2zNX36dD+wJe+lb33LwgFHKtppwGbC/rDj349E8tBr4
FuzzTg6SGaP5r+vyMczUYbuc4SKoTtAXys4qQOPs+Hsh+Aeta82au6oQvceG
BNViSiDxyEHHyL0IxzUl2rUdlaF7fB1v8Egxmmb9nRwTowI54u26GUdKcEjK
zm3jg8Vg+Jej4YNNpfg+ym2j/ww1ELn0uC+dW4a2A4dsP+irQ2R5zazT/WXY
v0PkwL1QDXCr5j2SSC2nekpPjniwBDory0WcQIhSz9XO5QwshQxpnfnrHwhR
PvKuvb6+FnTf4jfJmTKYmX3n4bixFhhaWM8pN2PQsClLX8jXgjFR3jJXPoMb
lDPkrWy1YNezN1bxFgxGlSd3O7hqQU7/jIDptgx+H7wg2BeuBfZy7QvuODLY
6hyQk1arBdHCUzGaPgzGaRpJzPXShs7a8pzPVxl0XPU8mtmrDcnqYyZWiQxK
7d0uucdXG7rTVTEuicGzmael7gdpg2LO7jvmKQyGLGmdtz9KGwRW0ktD0hnc
qX5E9mmuNhiumpHxNIdBjopQ+fgPbWD5HmhKfsTgZwuHGzqTdEDDK8erqZLy
c/+g0jpNB2Q27ftP5DGDi1PFVDlzdMCm99CQdw2DMkpb1TuUdIB1xipGo5bB
XwoTmiYrdaBihWOITzODT+SWL/tygfz17njP62GwTuGu2tRYHYjc6PlxWy+D
/ygvkpl/TQfqKrvyTvcx2LV0/Jt+ug44PdmY9epfBseMcyuCS2ldnpHb+x+D
apuVVk9+pwM5i2NH139nMPzqpB2SPF2QmCpdYzYbMfL6/g3KRrqQcXORioUY
4rkbbSv0zHWhM1fLZoU4YnxWiYajjS6I3A74slICMafM73Ocqy7IOP3xwnwe
YvvrriDFk7qgGLc76b+FiMbyD6J1/9EFt6KFxf5LEd+qLG7vaaV4Yt/zl2si
ntY8pZnWoQvdX3g35mghthjbVcn06IJg+OHmDG3EQ84vv0/6oQvR3knLnrMR
XVb56fVKsAEMCs+910eMiQxLKtdng02tXo+tBeKeKG6lrBEbiqVyHEeJzaPf
9QWasKGu9HXBDUvED7ErjDjAhsONdg7jVoi8W6KNN23ZkJH3ZDh2JeLLygui
513ZINPnNJi6GlF8SmrA9nA22H/QqBlwRJw+juuHTrBh18TFLREbEX99buOG
RZD9F6WiRZsQB1plh5Kj2MBaUVxi7YRYl3dhX2cMG5ycZ/487YJ40T3Mc1sW
GzprHEKatiKecbq+YuAOGyRWq3k6b0MMXytcHJrDhrECq7lviA8Yj79NKmCD
yAsvYZsb4gYpv23tSPatYQ4v3REXPHBz2tJIHP4kWOBJeotDDP79hw1xIXrF
g8TTs68tOPaK2Gp62TYvxNH4lsZr7WzI8R+UMN5F9fazd3jTzYYKSdFfHbsR
E5TAbvNP0mNU3T7oTXqlty7pm2ADWy7xwJp9pFfsqMiRyRzQCPn6PIP4yHhR
VcIMDtg/Nm3Y7IPoWq9r2SrJARFJUMzfj6gQ9oepsxoHDBU2Vqr5I2YfEFFu
06AdmCWz3YfY3HNoxnZNDlS3NTy/R7xl1cOGXWwOsG6YyZkfQLw232vvYWMO
VGSPhlgEIGqJ2Dv8MOVAS096qoC47JuhgYBP8fY5xQqJWztmTom04kCyYtUX
vYOIspnZCbFrORAp9vGwVCBixrVYwUIHDsQdur94JbHheYHn9fUckHFOTwkm
dgpYx73lRHrxvHg7cYz515pCdw4ICr7eizmEqMbpuGvsQfoS9HruExeqVF9h
vOj7L6Gf+4ibRBK2V3lTPdJtvU0PI85rMBtvCiQ9R/N4L4jTKtU6nIMon4tH
hwaJ9YrnVLYd4cDYJ5dQySDEdYld0R8EHDjsvFH8T+K3558E7j7OgW6fgDne
xP7h+a7/nvytJ6MrgviC10mNkTMU77LjeBmxoouPeNBfHJCYqDVvJM5ZvWn4
x3mqz3I3xz5i4EOr4CLpLxI1mxRM55OzpGLqFdrP0qcj84ndFkulR8ZyoC4x
PXQJ8cCC72dnJ1D83IRWE2LxH882zbvOgZy/XkzZQpz0ucAsLoXq90bi5V5i
na4kFfk0Wvf09gsiZhoiRJPTyX7n266TxGuqfAdUbtN+ixxQuUD8pti56VYW
xRco6F8l9s6yKNPMpvhf3sumEf9I1Ey5m8MBp4iq2iziqOh5EXr5HNjl8nBD
HrH88Z/eRQXk/9TrrCLirIMf15kUkz+VOY1lxMa7XhhiKQfc+FufM8RPXIoV
LIXk/1N1bAWxy5qUqY+RzpPKn3r3iXv5Z3rtHlB9Rwav/14P5h6oq31E/l2y
237bi6q6Fq57zIHO1RH9v/3vkeXbZdVQ/lzRRcW//Yspt095xoFiDVHrfGLN
ydP8XWs54PtHhNed3/q/fppWUEf6Jx0PSyfu730SL9ZA96Hwx6Wk3/XpuKPt
2UT5Kg8nXSHOboi+zzSTvdru1LO/6199wFG6lfQlbU4SEPuUb+zZ/4YDGTuf
XgwgfpFjdKy6neq/pjjUi5h9U15SqYsDilrKHs7E0fETaUHvaP9rRSztiAf/
emv48gPp+bVX1pjYIbzy2dJuWj+xqluDWGrv2eHX/eQ/PmT/FGL/bT6RvAHK
/2a9+gCdp4b1DvJ/DXEgeuJ6yyviy6bSVuZfOWCz947K38Qj7G/NMWN0Htv6
hJeIN6q27R34RvvjkmYfTCwtfuNS8gSdd7HwbVbEhyefUh+fxIWWk+mv1Ylb
vu4qc5jKpfNmaT+TOKFD591kUeLbH5Sf0f2Rzy3lekhxQeKpcJ8l8dGbiVXC
eVyIvpJwR4G4LV7gskCavrfr/zBG9zMp3Dr88UIusDb38zOJFTe8rF+iygX2
zT/jWcQCmwKPcHUudO56dK2B7n+Xadx46xIudEfejrtJnKq6VSlKhwuD6x4E
WROrjvb4fjbgQp3Pwq4j1G9O9T2butKYC2MXWBnWxB877sZdNyU9V+29JIgz
qg9W2C+neDt0XiRTv1qaMEki344LgvEnlgXU73TMZO8e2sIF+7m1+LcfYr7K
7u+T3bhQPEdcYTux4cySlefcueC02sJ6HrFFs1NnmhcXks+EDwf6Un394iRf
+nFBY7Z5tTb139Cb0gFapygfV99V26mfT43yqiiK5EKF+QabycRn/ItmW56l
eqssmJO6l/aPv+mmczQXRIq1v7XtIb2vYv45lcAFm2Wh1ivpfagTW2DUlc0F
3yBeYYcHouOwx0nvXNLzkGu/j7i1taB+NJ8LirVf8sd3Ir6/5bhHvITs0wpb
xInHll+5avKQ9JaIxi6l90spcN6vK81cAB2ND+r0Hvq3Sz20Y+lB8b31xUb0
3lZXuQozJ+uBje3LiswN9J7cTS+aOU2P+lt5qRzxk1Djv5+I6gErqzZ8dB2i
spL7Fbu5elCnf3tHmj1i/Y5cLzs18qfm5vl0Fd2Hnj9n263WAxnJZW5rl9N+
1cdPz1yrB77Bvy4kAvWjknesmQ7kL6XvXh+f5qEzh0ZqHCm+rHrtCXPETs3r
7bbb9MA+4vWaTBO6Tz6fc2z99aBi/XDog2XUL79EOdrG6YFGVP9V9SXkryVl
Y2IC2Xc3zXfWIL3Cwk1D1/SAPeePs6fV6T2I6HSOTyE9QZVen1SpHy3kbe3J
pO/nzu2JUUastHjteVpIfFRDtJLmqasXlhyueasHGWPGmVtoPosMNA9a9IHy
2+lxxofmt8DN64P9PunBYN45j5BZiPaqx47K9lN+/XWzr4rSPFBSJ9g9Qnrv
FylUT0P06zx0WlSEB2OVymuGfjK4UrcqwVabB8kG68pDaX50mm6zoU6XBxl3
X1U79TO4p61GbBOXB4cvRaWwad48d/a5YKcBD+qytxe96aZ59FOjZ+hyHnQe
twxQe0/zcvI7boEj+ft5S0fQSvOm5KSniiE8iEuccnx1FYPMF5Pvo7U8qFhn
Hb4ygcGUZ0Xu6+sp3jF5r/44Bk/c1HuS3cCD7vw68+hYBm03acZ7tPBA8Q1W
NV5msLFUzqChiwc2wWxDh/MM9oaN+2cP03qcaKL0CQYXSBT17pRbBnDVblWr
N4M+WtzWeo9lkJG8aK6+CYNmn3c2Oovqw2Bqf5/YfSGuWCyzRixVH+BXGXfI
VIgagjOHHxgYgGJySJx7Zjku9TBC1VYDKJ72LYY7VoYezK4T9/wMwfc/vnMe
vwwxuXHn0HwjiCsRFpbuKMXhjIlR3SIjkOnd6mJ7qAR3qGaJJqwxBhH5sH0G
kcU4tPSSft6gMWQ0xqic8y3C4rTvXSORJhD5jlU5zakQXaxUwETBFEQy/k2P
4Bbgwn0RJToVpiAhXsVS6MjH+TO9c9dsMoOMhLA/Pc/lYZrlseBBZzNgC90C
XSLzkHvsnOUlVzNwMx+bvyY8D9cO5jS1bDeDupJORjswD0/9MzK+w9sMfK0j
773ZkodjqaEWwWFkL359wZBWHraaXGpIz6L11zUD/9Xk4q6Daddss83AcIrk
aMHDXPyaXeDRn2MGrI8nDhwS5qKUcssop9AMKvaGPh3JycVVIovkhRUU//6V
4Y7YXCxvTN/Z0GQGTpmdkns8ctFOvFg7sIXiXXbdOm9bLrasrPkq85rymcpT
EDrl4nBpX+TWTjNokRWMiq7ORe0U9p2eXjOQmbpR7AKX/LUuD4z6l/JhHxrS
0SJ/89bzdQcpvpeIzVPVXPSMOFgfMGIGY5lTV0/IkL+KUwnSY2ageIQ3HiOV
i+HfYneUfjMDm64tMtqzc1GCd1try09i7R2370/LxaR9pSMTE2agcVPt7w0T
Ofg/Qkoq/g==
               "]]},
             Annotation[#, "Charting`Private`Tag$26097#4"]& ], 
            TagBox[
             {GrayLevel[0], Thickness[Tiny], Opacity[1.], 
              Dashing[{Small, Small}], LineBox[CompressedData["
1:eJxNz38s1HEYwPEbf6CNneN2R4fhSNw5xHHu/OrETjuTomnkx7nyx2H5WTbh
1pxiVq50WRm3m4pCJiFxO63SVobjvl2LSrUlubudO46Zasvz8WzPnr3+eW+P
Z15xqtAKh8Px/+6/a16cekltVETj/o+6nXwpDhPH7DmWOJ1HxlrAFSndGmtM
DnZcI7VYNAPgpbHk4nWNCpxAXflk0MyCLZrwW3rNV/Ak975iRm4EU5ZGfuTR
dsDOouxuG6517J5bghOeJ6fZgj/IgpQGvD24UVEzbeXiCCbdXL4qvecElpzi
Rc+aieBSVmf2lJgMjtdtVRUtu4LrOCdyXSPcwJG9dwYvT3iARZuG2jf2nmBL
AH6RnuYF5vQ86mht9QYbCEk56Soq+FtTTnqJjS+Yp6vkfWceAq8KbEsHa/zA
CVSSlUR1GEx459vcr/MHUxr6UphMGlgWwMI7naeD37rGhRlvBKJ/KKrrjAUG
2MFaXpYrDgK713lwMnyDwXY+mUOpr5EDo1z6KrNCwCWLhMkk3BGwztiUxpMh
JzJetfHooeBxI3t74z1yES1EOyMMA0et5asz7JjgY1Qy316O7Fd77aIqPBzs
L2RN+GiRheMFVwYvRIAnOtT5BiILvP5gd4PxDFng02PXxo8EG/ylzAE98rBi
+4upgQ0+E+8dy3bngA8WSkYClcjEA6In/NNRYAW3ukqfgRxS3cyVZiIn6/vn
sVzk+gWTRSBC3pTXHK2qQ9aypXNdPcgF5Yq7vF5kc+9T4Wo/MsEL2wgeQj5u
60Z5oUQeU3flz80jJzkM0yswZCxxykz+iLw++qvh7GdkemfQ458r+3rauIqm
3/t6zidjGHrkc5LymTLTvp6yvo20iSzeui0Y3ULGhz6kZe0gtxeOmnZ3kf8A
GfoWIA==
               "]]},
             Annotation[#, "Charting`Private`Tag$26097#5"]& ]}, {}},
          AspectRatio->NCache[GoldenRatio^(-1), 0.6180339887498948],
          Axes->{True, True},
          AxesLabel->{None, None},
          AxesOrigin->{0., -0.4},
          DisplayFunction->Identity,
          Frame->{{False, False}, {False, False}},
          FrameLabel->{{None, None}, {None, None}},
          FrameTicks->{{Automatic, Automatic}, {Automatic, Automatic}},
          GridLines->{None, None},
          GridLinesStyle->Directive[
            GrayLevel[0.5, 0.4]],
          
          ImagePadding->{{23.000000000000004`, 6.5}, {17.00000000000003, 
           22.499999999999986`}},
          
          Method->{
           "DefaultBoundaryStyle" -> Automatic, 
            "DefaultGraphicsInteraction" -> {
             "Version" -> 1.2, "TrackMousePosition" -> {True, False}, 
              "Effects" -> {
               "Highlight" -> {"ratio" -> 2}, 
                "HighlightPoint" -> {"ratio" -> 2}, 
                "Droplines" -> {
                 "freeformCursorMode" -> True, 
                  "placement" -> {"x" -> "All", "y" -> "None"}}}}, 
            "DefaultMeshStyle" -> AbsolutePointSize[6], "ScalingFunctions" -> 
            None, "CoordinatesToolOptions" -> {"DisplayFunction" -> ({
                (Identity[#]& )[
                 Part[#, 1]], 
                (Identity[#]& )[
                 Part[#, 2]]}& ), "CopiedValueFunction" -> ({
                (Identity[#]& )[
                 Part[#, 1]], 
                (Identity[#]& )[
                 Part[#, 2]]}& )}},
          PlotLabel->FormBox["\"Dominant Epistasis\"", TraditionalForm],
          PlotRange->{{0, 30}, {-0.4, 0.3}},
          PlotRangeClipping->True,
          PlotRangePadding->{{0, 0}, {0, 0}},
          Ticks->{Automatic, Automatic}], {501.68383518496336, -71.73510229007194},
          ImageScaled[{0.5, 0.5}], {186.6730549525445, 136.6382900763275}]}, \
{}},
      DisplayFunction->Identity,
      ImagePadding->{{8.881784197001252*^-16, 1.1368683772161603`*^-13}, {0., 
       2.842170943040401*^-14}},
      ImageSize->{
        UpTo[600], 
        UpTo[223]},
      PlotRange->{{0, 602.020602221956}, {-143.47020458014387`, 0}},
      PlotRangePadding->{6, 5}], {315., -79.96666666666667}, 
     ImageScaled[{0.5, 0.5}], {600, 150}], InsetBox[
     GraphicsBox[{{}, {InsetBox[
         GraphicsBox[{{{}, {}, 
            TagBox[
             {RGBColor[
               NCache[
                Rational[2, 3], 0.6666666666666666], 0, 
               NCache[
                Rational[2, 3], 0.6666666666666666]], AbsoluteThickness[1.6], 
              Opacity[1.], LineBox[CompressedData["
1:eJwVkHlQkwcQxb9i5dDBhsgRKGjkiIjBBETujyyiYrQwFCqIFQ0gykwBqygq
ikZkhBIEIRwRio0xBQTBEAMforIxXqCtiqCkOAXEo62KJMMhRx2a/rHz9s3b
+c3OW5awNzLJiCCIMMP8r5MDXXecRfIgwypYsMG5o/c840iwNptHEC+Gl0mM
EKweJzC0JTxC+oNTbQUdMyLq++ZpZTxiKC7zY7kjWny0KZnuU/IIU2tpVZkn
Dt4I3zvep+ERTOvv54vX4gbnd3/q+57yiCe+MS/PROJ0n0+Zrm+YR+QsfCA9
lYC3Q2rl3bIxnrCQfWRodTraD157m8D+zCMW2mnq9hxDy5Sd9SYh84D4ZiCh
+HI2lnhsuB6+xRSI0pwil6O5+IeEq9bTzIHI3xm7YkSEIvmJx0a2FiAMleQX
x55Fm9JXP4mrF8NQ8qL8toYSzP2OH/R00goEqfcah5+UYrrfhZ1d2QyQOg9r
Xi+pwHWjM5lpr+xA2GGsEcM5PBn4bbydrwMwVWUidWQV+jedUx3HpSB8eziv
saAaU6b0wk7zZcC8NagRVv2C0ytpA+5bHEHxZY5Zxd9SDGy4LC0vdwJpjHl4
wewF1NM3CaI1zqAeifMvmZbh6wJB9H4TFkSo6p8dWSBH/ugh/hvv5SBYO9el
Mf4VPySapqtOuIKuxrTnmFWNoU8bo1zNClBvS2BK7WuR/jurUDHqBmqbwqqO
r+rQPu9KhLc3G7iOd1V3LS+hZKUfbfEed5AutbhvbVyPD+yC14wVrwLFPsat
NF09+ttrznKec0CY5mTM/tCAi+bJDsRnc4EZtPnfO72XccnJpYGxLA+gRY+s
iXnUiGYu21sj73uAosaM161uwlWk7ZVDcZ7A7DtVd016BfcP0G9vIlYDlxVt
X7BRgaNjBVv4ktXAMPdylFAKDOXcq+S7e0FE6ig30akZO8YCZj898gLujlAP
t4pmTGN79ncnrQFioXHWYiMlkh939caaecNQRtHDOweUuN6ZEWYu84Ypd0vW
zQElugrzD2t8fACE2aLS9VfRLckPXfp9wPX2xdGJq1cxqSM5R7XPF7TvxceH
bVWI0t5deis/YL4ZN2HlqnC8bu4Th/ID7vyGXD+9ChNdGswqw/xhq0W51j6q
BfVuYm+lzh8Yvx23tr3Rgm3y2ZcTeQEgHIvaaOrQitvWOUHAkkCgBTlcNz/a
il+n5l5bpQ4E1yhivW6wFa0WpDSHxZAg6I38bExSKA/JytTFkpBMNG+TB1Ho
mVUYIt5OAjNefzEYKAzXKZ5p40mYWmc3czSEwtPPJ6YTU0hQcGxaRvkUTslO
rM08ScLhCPrunmgK+wPEPTUNJLQ1KltFP1KYfFD+M7+JBGKMXszaT+FkU0vS
BwUJEdnxMbfSKaQ7aj95tJLgSzysncygcLOpg/1NNQnaL/pjBFkU3uit2dXz
jATYHDjByadw06I29wwtCdKwpsIuEYXa0K5JxgsSGNWWlolnKBxvf5+3Y8jw
nwyHy85S6H6B2/jPOxI6O88VzZQbeP3BGQUjJNCUbXliiYFnGcXj6Az5X49S
2ZUU7s492H1ggoStbcOzcdUGnvp0pc0UCXX0l/LJ8xRmz1Qkts8Y7n21fkVS
Cmlel9hxnw395Xe2L5dReD61fWJuzuD3KJerL1L4H9JSVjk=
               "]]},
             Annotation[#, "Charting`Private`Tag$26236#1"]& ], 
            TagBox[
             {RGBColor[
               NCache[
                Rational[2, 3], 0.6666666666666666], 0, 
               NCache[
                Rational[2, 3], 0.6666666666666666]], AbsoluteThickness[1.6], 
              Opacity[1.], LineBox[CompressedData["
1:eJwVkHs01AkcxX/LdhbFemZYiUIthiGN1/yar2XVVF6t2rVnZMLE2cZjS5Ld
NuNUFD1QkiiPSaQ0ySvJd+aXLdrdWqGZxibSOzUjjKF17Owf99x7zj3nc869
9rEpm/g6BEGEaPW/q4d6uhzyRGu0UfWPyq2z/xxtb4A8m01IAm3v8xYhWDyI
pckL2cRweJwZzwbTwy/JdOVVbMKu+c7sVlc0+WBZOCNrZBMnzphruCx82hGa
Mimj2MSiz7caRG3EYIe3T8ZlD9lE5NsUVgQXZ2Tep1SyZ2xCP1p5JUCAtwMv
inqrJthEdmbFm9B9aPP0xstY1zk2nPrXOunKQTQXxFz6IlAXsgbXiKay8rHQ
I/hm6GY9sDur9h55V4CPSxiScWNDAKfoHbfCT2GeaP8DHSsTsCvk1ymmStDy
5OjhonIz4F1Oq0sSlmFOJGfNQ7UFDD8rVu/qPo+7fCtjerJpILaoFxpcrMQg
5Wxm8qg1GB8vT7ZcV41CVsQ2a58lYFesMxj/RIR+DWeafsOlwHMSPl9dUIMC
zXhWt6E9iH9g93k41OKMi/EQffMyEEsStywcqENW/eWK4uLlABHp3XN763Hc
dD1vC+UAFcTdBP35y/g8n7dl5xdOoLLY1OVS2YAc5R7OC+YKgOrGbpWJGMfi
9HY17V8JxD2rxkMjYu2fljo51NeQeumTI7/+Gpr+5XRMrHQG3ljEL8T2RrTJ
vRrOZLqChp2fn+52HUtcfI3NEugwHD9T/PzVdbxnHbB6osANVAOnE03KmtDP
hjrh/sgd/n7nM9QR3YxGulVp27IZAIn3gv80bkFb4VJWlJMHpK7gHjHqbUF9
R27LprseIHY+u2AurxXdSKure6I9Qf7YKfmmTxvuHDK9vZ5YBbQDgq6Ij22o
nMjfzClZBRlhXTuU5TdwrfudUg7dC9oYCba1Qe3YOeH/afq+F6yzKmkZmW7H
ZFdPRS9/NWQ9SNHklN9E8kN8f5Q+EyTFi7MTwjrwWwdaiGEVE4a5/jFvJjpw
ZdaRDMrbGxghiurWolvozPdFR4U30MjzF35idyK/M/FA088+QNRe8Fk21IlY
0R8/buEL4l/vqjNyESdr56fdW30hnBvGWWApwTjHev3SED8YxpN5wjgJjjsX
MRtVflDh31NQ3SzBNtGnkalcf6jwOBFY+JkUfwxaDv62LIjkvJSFb5DiV0k5
N9wkLEhdMGlztFSKFgaCayHfkzDmE72ua1SKosB9maooEkT1gZX6L6Toue9Y
YBGXBKiJGQt9KcVQlXhAvo0Eca9v1OPXUjz0aGomTkCC+Ufh0ffvpaip2v9N
ppCEtINtPDONFBX+RX019SRkHN/bFLmIwsTdojJOg7ZXPYwsMaRQ3dDMHxOT
UMJOfjVoRKHpMvm0RwsJGwsEo7EmFG7QW2JzS0KC5nAhM3UxhR39NfF9AyTQ
HBWcXDsK1xu10dPlJKSGZBv9YU+hfG2PmjZIAqti5++GyymcbH+Xu3VYy8uj
GxQ5UkivZFx585YEvbnFyjJnLU8RkJ7/XrundWHwUxctz/w7truKBAfphuP2
dAq35+zuTZvS/hF2VXPBXcuTHCq11JBwsrKP9ppBYfbs6bj2WRJUkiAXZ08K
jb3qXKPnSOh31WUIVlF4Lql9an6eBK7PlysavCj8D6/FYFY=
               "]]},
             Annotation[#, "Charting`Private`Tag$26236#2"]& ], 
            TagBox[
             {RGBColor[
               NCache[
                Rational[2, 3], 0.6666666666666666], 0, 
               NCache[
                Rational[2, 3], 0.6666666666666666]], AbsoluteThickness[1.6], 
              Opacity[1.], LineBox[CompressedData["
1:eJwV0Hs0lAkYBvBv1W50nQzrWhFpTBjDuPua19JlLDa1KV2Eoa3TkCI2p8JU
TLJtizTrWFua7eLWJEmSd4yJ+VpETUw6aTatjS5GLrmsY2f/eM/z/PU753mt
ow9ujtUjCCJYd//neC+lsD0rWaurpteHOA2qYtOjfmohl7CKKRl0pSMYP442
VedyCcLEL9HVBpM3lXbPUZdwCUbr5iYXV1z60SR3sruKS0ROfxKy/fFVfcjB
0W45lzhh4mPI2oLrbQdfDnc/4RLbQse8mHyc7Pa4oO1+zSUSzuTnWiVik/81
SWfJCJfIDChuU59Ey1f3+qMdZrjpQRWMGxE/oZFgT+k8/zmgEb4+NLYpD3PZ
6++HbNUHje2HpdeDxPhc7Cwbpi0CTUH7ltMDRXhWkvZYz2wp0L4wOBk9dAlN
8vvO5P1GB6vD7fOdwq9g1ve8tU/GjYH2L2HQlv8HJnpd3kMJTeG83Ky9aPoa
BgxNpcb3mQPNafZYH6cUM3xDo8w9l4Fs3+hgUUQ5elf+Wn0CV4B2gNGXW1WJ
gonhdOUia6gNsWAaxUlxcg2t13HrSvDk+t8QX7iFvmXllwoKbEBKU3VATRUO
GwZGhsltARyjBEGNt/FNTmTY4Xl2kPAzcgo11cgbSuH97b4aCGlM6MXBO/ie
r59YncaA89uPaY/o39X900QvS24Pb32nJhTLa9Gwze6cdIgJogOph0Kt7qGl
6OYmd3cHSNhPjwxyq0PxGi8a/QdHYFTYy9rc7uMjcz+3kV+cQHxFXRzKqkdv
S/l5VhcLYMmz0C6fB7h4TklSlNAZOib48/dyGnB5xgrfcDs2iLMb9xRxEQ1W
7arZ3MIGRWvLbY21DJ1Is5spu11Axl7b6l0ow8O9hk2BhCsszHRLqbJoxKGR
nK08sSswJldfzctrxA2s5kKeIwc6qk4ZO+vLsWHEZ/pzOwc02vremtNyjHdw
6emMdQOJzZfP30zKkfwYowo3cIfR1+fmPU1uwnW2psGLStxBJe63ODPYhIz0
7B/lHh4gOlmeZLZTgcxYL1zV4wH1cT0lnioFxjbsO1V9yBM2freAuTPgIeIl
VcywsRcEsDf099U/xNHrs59Zd71g9IOZmnRpRv6qMoPCYG9I2uh7oKu4GYeZ
ee5VWm9QRkTJJfQWrJVM/zUm8gEiPtixI60FdwTYgM9yX/B0oNcZDLSgRVzW
PSeZL4iI9q7AHUo0ni+4FbyNBNoajwNWTUqU+B9P1YaTsCvsz4pPCiW6HD/n
n7eLBNvf3TWKZiWGaKXP1FEkELJ8o/2PlJjZNTbJF5BQbp92X9qpxImStG9S
M0hY2JutR2qU2OOT9/RqGQkc64SjvBkl7jsiKeJVktCaMHvXbFaJ45V3Yt9L
SWD8k9I/QFBouFL9mV1DgiDVjp49l8Jv9ZdZPpDpvK+yy6gFFNarrsY8fUaC
JOKtep05hYGLax2T1SQ4bwz+2tiSQvUGatz0BQlGYRL/N8soHK17J4rQkCCa
YcYLrSl0vOxcMTBIwvaoUr0Ghs7r8UvO+UCC+t1NzGHqPKMtXJZW5y8pF+x0
oHBv1pHOpDES5vKzCyZYOk+WWWgyQUK+NI7ewqZQOHWRXzdFQmQ3L/2CK4U0
zg2H3TMkqHaveMl3o7A4rm5sdla378VHexcPCv8DYiBbLQ==
               "]]},
             Annotation[#, "Charting`Private`Tag$26236#3"]& ], 
            TagBox[
             {RGBColor[
               NCache[
                Rational[2, 3], 0.6666666666666666], 0, 
               NCache[
                Rational[2, 3], 0.6666666666666666]], AbsoluteThickness[1.6], 
              Opacity[1.], LineBox[CompressedData["
1:eJwVkHs0lAkYxr/QGjatSMYt65rFuGbc5mteIWcql0Kdii4usZ0RSdpmxdDF
JM0RpbKbNImSmISkyauJXNZtvpRJKpfNHqWM4xJ1Wmv/eM7v+et3nvOYRMRv
jVYiCMJ/Mf9z9m1bk/nZ4nWLtY4lYTf0FtKPeckz2ARk55YbGCHodEfQ5bls
QiE/NKLPwOSgsj5luYhN0BrixXokrvismzvfV8Umqsucebr++E4SED/dJ2UT
CdfZltrhuMH8w5vJPopNKO+in1OPw/k+14uKvmE2f0jNmDufgk+9S4tloik2
3zvn+6i6EA3fPRyNsP3OJoYrSx8y83Eld0+Zqrcy7PVy/nez81XMddzwKCCU
BjkDjwTndorw1WWHxklNDeCPRRR2UDfxbHFat5LeCugxrqtjZt9G3QsjZ/Ku
akPOPcNyms1dzAzhrKNmdWCwPHqy1kuMh92v72nLoIMV2yDopkYV+kx85R0c
0Qfa6xNOitr7mM7ask/fzQjghs30ypAa9Ki4Up2KxqDpEk6u0XyA3LlJfquG
CSiUAmuultXhvI3mW0aoKdAcKuTbI+uRdae8KD/fDGhpLb93/STBSa2Ne7dJ
zYGfvCWs4o/H+Hf23m2JqpaguHSQUPdF5Ewc5bxnroGkpdNC65hGHI+kHa5O
swIFDFuQHk8W/9RVypT+AnKJ2O6IqhS1Oi2F4glrsNplFmjSLEVDQWUQk2kL
t9zag1/nPMXLNu6a2jEMSDFIjeL4N2G7vpfL1Hk7iE0fGAlTaUYPQ2mO/Ut7
SDiqbWLe1ozLlUVJ+zIcoPF8vr9W2jNcnW7M2mHpCI2XKud+Xd+CahZhtVtb
HKEnJVF1J9GKdqRe5dFwJ4ilM2TDla2Y+Fbr6UbCGcRz0tLj3DacmMoO5Vx2
hqTAAclH/Xb0s39WwGGshWyT1oCYpnZsmPL89qVrLfT6+S4T8f7Cg7ZO/bJo
FyC4Ou56Zh1Ifo7q3aHGhJRTLlt+lHegrzndX0PEhOqh4PuH0jrRip/1m9TV
FXzev3ljaNqF1tHuaNHvCnWnnMemerowuiH2ZPUhN7iwy7z0RmI3YlFv1KSO
O6QuqVllrNmD07cWvtg/cIfW3RkTgqgejLS4o1bg7wG9N6jBnKoenLTOY1Yp
PMBDMvwq5gcZ1hV/G5oReAKreCFtNliGO33MwHM1C+xMi8ZDrsnQIC7zoV0j
C8QX9ZbsVshQR517z387CUF7Mlo2e1JY7H2cp9hBQsLYuqErLAqdjgu988JI
WP7P9KdRksIAhfiFfB8JAmHgIB8oPP1yZj6SS0KPoNuq2pfCOVHael46CeVs
HoceRGG/Z97zkjskfJg/1vkyisLYI8V/cipIKBTy/Uz3UzhbURM9Liah4VVu
dVwMhVqm8i+OtSRwRwZiVA5QuIlmZPi4kYTWW6ucHeMplPSWRD1/QQLPryhM
cIzCjcvrGMlyEgqulag+51Eo92ubpb8mYbTlyU2jFAqn6z8Kdg+S0NTp9qgq
lULGdYe7Yx9ISMly3zRwYtHX75Wc/YmEEJ9ZoeWpRd/KYLa9goSO0I7mhNMU
7s88IkuaIUGl5dmypWcWfY2nC3TnFvf5jRsGZlGY8fVSZP1XEkpiGD9fOUuh
5trbtuHfSThQlbVqJJvCwrj6mYUFEk4+ViEYQgr/A2dpX/0=
               "]]},
             Annotation[#, "Charting`Private`Tag$26236#4"]& ], 
            TagBox[
             {GrayLevel[0], Thickness[Tiny], Opacity[1.], 
              Dashing[{Small, Small}], LineBox[CompressedData["
1:eJxNz38s1HEYwPEbf6CNneN2R4fhSNw5xHHu/OrETjuTomnkx7nyx2H5WTbh
1pxiVq50WRm3m4pCJiFxO63SVobjvl2LSrUlubudO46Zasvz8WzPnr3+eW+P
Z15xqtAKh8Px/+6/a16cekltVETj/o+6nXwpDhPH7DmWOJ1HxlrAFSndGmtM
DnZcI7VYNAPgpbHk4nWNCpxAXflk0MyCLZrwW3rNV/Ak975iRm4EU5ZGfuTR
dsDOouxuG6517J5bghOeJ6fZgj/IgpQGvD24UVEzbeXiCCbdXL4qvecElpzi
Rc+aieBSVmf2lJgMjtdtVRUtu4LrOCdyXSPcwJG9dwYvT3iARZuG2jf2nmBL
AH6RnuYF5vQ86mht9QYbCEk56Soq+FtTTnqJjS+Yp6vkfWceAq8KbEsHa/zA
CVSSlUR1GEx459vcr/MHUxr6UphMGlgWwMI7naeD37rGhRlvBKJ/KKrrjAUG
2MFaXpYrDgK713lwMnyDwXY+mUOpr5EDo1z6KrNCwCWLhMkk3BGwztiUxpMh
JzJetfHooeBxI3t74z1yES1EOyMMA0et5asz7JjgY1Qy316O7Fd77aIqPBzs
L2RN+GiRheMFVwYvRIAnOtT5BiILvP5gd4PxDFng02PXxo8EG/ylzAE98rBi
+4upgQ0+E+8dy3bngA8WSkYClcjEA6In/NNRYAW3ukqfgRxS3cyVZiIn6/vn
sVzk+gWTRSBC3pTXHK2qQ9aypXNdPcgF5Yq7vF5kc+9T4Wo/MsEL2wgeQj5u
60Z5oUQeU3flz80jJzkM0yswZCxxykz+iLw++qvh7GdkemfQ458r+3rauIqm
3/t6zidjGHrkc5LymTLTvp6yvo20iSzeui0Y3ULGhz6kZe0gtxeOmnZ3kf8A
GfoWIA==
               "]]},
             Annotation[#, "Charting`Private`Tag$26236#5"]& ]}, {}},
          AspectRatio->NCache[GoldenRatio^(-1), 0.6180339887498948],
          Axes->{True, True},
          AxesLabel->{None, None},
          AxesOrigin->{0., -0.4},
          DisplayFunction->Identity,
          Frame->{{False, False}, {False, False}},
          FrameLabel->{{None, None}, {None, None}},
          FrameTicks->{{Automatic, Automatic}, {Automatic, Automatic}},
          GridLines->{None, None},
          GridLinesStyle->Directive[
            GrayLevel[0.5, 0.4]],
          ImagePadding->{{23., 6.5}, {17.00000000000003, 20.49999999999997}},
          
          Method->{
           "DefaultBoundaryStyle" -> Automatic, 
            "DefaultGraphicsInteraction" -> {
             "Version" -> 1.2, "TrackMousePosition" -> {True, False}, 
              "Effects" -> {
               "Highlight" -> {"ratio" -> 2}, 
                "HighlightPoint" -> {"ratio" -> 2}, 
                "Droplines" -> {
                 "freeformCursorMode" -> True, 
                  "placement" -> {"x" -> "All", "y" -> "None"}}}}, 
            "DefaultMeshStyle" -> AbsolutePointSize[6], "ScalingFunctions" -> 
            None, "CoordinatesToolOptions" -> {"DisplayFunction" -> ({
                (Identity[#]& )[
                 Part[#, 1]], 
                (Identity[#]& )[
                 Part[#, 2]]}& ), "CopiedValueFunction" -> ({
                (Identity[#]& )[
                 Part[#, 1]], 
                (Identity[#]& )[
                 Part[#, 2]]}& )}},
          PlotLabel->FormBox["\"\"", TraditionalForm],
          PlotRange->{{0, 30}, {-0.4, 0.3}},
          PlotRangeClipping->True,
          PlotRangePadding->{{0, 0}, {0, 0}},
          Ticks->{Automatic, Automatic}], {100.90958769811587, -71.03089184349886},
          ImageScaled[{0.5, 0.5}], {187.73876781044814, 135.29693684475973}], 
        InsetBox[
         GraphicsBox[{{{}, {}, 
            TagBox[
             {RGBColor[
               NCache[
                Rational[2, 3], 0.6666666666666666], 0, 
               NCache[
                Rational[2, 3], 0.6666666666666666]], AbsoluteThickness[1.6], 
              Opacity[1.], LineBox[CompressedData["
1:eJwV0Hs01GkYB/DfcnYjR0cu6xKyuSSRcRu3+ZkHRaM4opSSay6ng1QijnLJ
YiPJtJlsl6GpXCqTXMZtHjucYk+t5DZLMZWsdDEOZlxO2d/+8Z7n/ZznOd/z
vO8vkScCohUIggikzv9VNt7bbVLIc6OuHMcYB+HgLZ00d3EOkwjv/LSJq4Gg
1RepIy5lElIFhsptY0zxrxlRFFcyiZJPphY37XDjV+3S5ZF6JjEpTSi47okT
7X4nFkZETOIQ70xQaSB6mcy8mRt5xSRkHnZEbhQujzj+Lh15x8xiFtISY09j
l+d9Xn/lPJNgdw46Ll1A/YmWqUjLb0xCc/i+auAl1IwPq1nnqQjh3u3aM8Zs
LLXxavM7oAQS/jU58bYM/+HQOufUVMEoQWQsod3AQl5mn4LuRpDIvaZCwrio
ffX9b+ybGkBopfaeKKrE/P0st1cyLeD62c9X5PHwtHNFWG+ODvDPGrxQvnkP
d86upCe+1wPYZmuTllOF2Yx9EXpOBsD1nv5Zsq8GXR5dbziPm+Hl+HTFkMsD
jF+ay+pR/QWSGkMbnWQPcXm72rjVgS1g9OJyorynDhm1D7jXrhmDjqbrep6I
j3PqPuFBIhPg9Bjb1RU+xsmi8KBT68yg6srLVN2wemTNprI+0LeCkc+fKu6G
T/BzlNLphkxziNsrsGqeekL9p7ZCvmgbGMlefx/mNaD6C7Ni/qwFCL7o67L8
G1G/oM6fTrcE/pu93C7FJuRsd1bTiLUCIkk+HXq3Cf/Sc3eYv7ID4spizN3d
mtFFX1RiPWwNJS6uXXNvmnGDYmVyRA4NXn6e2OOUIEDD7M2MYDMbgLtl73Yr
tKCyaUhTwDMbSPpBg4gobsEdpG5d6lFbkLqzTbNVWvHUuHqXD2EHBXcwlnap
FWfniw6wOHagFMyV3yHa0Nv6aTnLyh6qxLckZfFtKJx3XZX/bQ/+U/mvPo61
YaKl7Wh/tAPo5C7ID7q1I/n12GCwMh34wT5Htt5px10mOr6qlXTwj/3J49lq
O5pnXTwrcnSEkl0S6zzfDrSIdkbTUUdwWreSkcLtwGhhXG7DSSfgtul+yJnu
QOQOHpvTcobwRp+xbpoQF6rW5NbNztCzzaF75KQQo0xrlct9XaBq01RVQLUQ
5yzY9HqpCxRo0waeTwhRwFt9u1jgClkKNmoHVREP7zQGV0MGCJabuQoOiJsS
8lt2dDIgTtw8du4wYvFajEOhiHJtUv93ygqlXo//7abm3wlSMo8gzjT9WM3t
ZQDt7nJfZghiK5HLUR9ggDR1T0dGKJV/NStV9oEBEvv7F2IjETltaQ5CFRLU
aJMi4jii1vr4x74HSZA45mz1OIvI8zyXLg0mQfDeqLqNsu25Yk92CAlOu2ue
2qch+kn5Q+IIEpS6ModM0xHzhheXo+JJ8F/v7aGYgbhUmemRnk1C+I3+Q7WZ
iKOu7IF7tZTpG8/z8xDjzvBusB6RQDOmnzfIR5Q9aoz+zCeBv3pI7yJl9S1i
uU0TCVn15WaRBYh7lAz0OzpJ4MwbXFa9iNg+eO/YwBC13+vb3H2XEH02CKxS
xCRIA6bCBZTF3r0ynTESln616zAsRlxo/VQQKiGhxGOSNUPZqoL28OMMCdMf
Hz7JKKHyRt1Tir5Q79d23i+h7KMZyLSWkmDk1FfieQUxJv9Mf/Ii1Y80HFcq
pfI688q1l0gwTxZ/PU45Z6UsqnWF6ufd/uM5ZTX7asuj36j9DZInrdiItxJa
F9fWSIhrCeotpvwf1LiVww==
               "]]},
             Annotation[#, "Charting`Private`Tag$26291#1"]& ], 
            TagBox[
             {RGBColor[
               NCache[
                Rational[2, 3], 0.6666666666666666], 0, 
               NCache[
                Rational[2, 3], 0.6666666666666666]], AbsoluteThickness[1.6], 
              Opacity[1.], LineBox[CompressedData["
1:eJwVkHs01AkUx2cpUWk9Go+JUsZjNRjPMfg1V0TDjhRFm2LINmeTXlIrlmRD
ZjsxpdlWlmm2F4miULnDMJPdUHlNyqDHnt1SRpgosrN/3PO933Pu/XzvuSvj
9m5K0CKRSBxN/a9qZVsLNV+8RtPSbeuYjd0lZj/6KbJYpCH1b3lFpgjkzjgz
RSGLJOmMOHLWDlPCrvVpK0QsUpRE56KAgYbvTQun+26ySLnHY1acDsLBe6F7
J/qaWaQRhpKWF4mB1DcDY31PWKQ5dV7k0V043cc4q+p7wSL91Hm3LeYwSv0v
ix+LxlmSwm1f/rDMRYvB+r/jaLMsq/yZlVewAJcmxlxb4K8NEu+B6gPMc1jo
Eng3dLMuWHU8YnQtvoBPhXTJmIE+qKjbQtvpZZgvzujUMjeEzDKVsmW+GE3P
vMwTXDAG1UYd0UzjJcyJYK95oiaDqiJqUb7vVTzILItpyzIDklWIDeVFOQaM
fkpNekkBOuPMxgFOJR7z3cileFkC/cNbZkdYFXpX/lrzE64Ar6NeXim/VGPi
1FjmA/2VkOu821JZeROnVxsoHTevgiueXKPFL26hb3lFaVGRNayPSOOa6NXi
mFFw7JZmKhg08WfTTW7jK37slgMLbAGeFbilu99B9uhh9mtPOxhKDky5zqzD
kXjdgzUZ9kC35nAyQus1/zTVymn+Btb/1R+yNKoBjdptT1WNOsC+EsuUHcF3
0SL3RpinJw10f94wZx9yD4WrmQbGuxwhtqvgh70e9/FPip/HeIETeJWHSXVM
GtHbovm0c68zlF4WGi+ah7hEW5TMzaKDcM1a0bvniMuPrfDdausCj15lF9C4
EtSzib69Se4CUfRUpbpDgk6E+Y3D211har+gXenahAeURtJgkhskTh00zy5u
wtFx/ma20A328eT+pTNNGOQsO892dIdvJ4uFx6OasXHc5/PHDnfI/FBocrG+
GZNorv2PEzyA6iKoeGooReL9zu6tep4QMctLG06S4jqqGUdf5AlDFutHIqRS
tM88eaSZwYDscFfDYeMWdEhgok0/AxaT9YckvBZMaORl1+z3gghF2h1xbQti
affOMTIT9gURIck6rThxZe6j8x0mmCXGBKwLb8V4m3K98xxvmCiThFQLW3HM
QeB5U+UNDx7WuPGHW7FO/Hl4MtcHol1k7husZfhdgDX4LPcFiZTSfp0rw2V7
cuqdJL4Qa52u1rooQ/LCxGpOJAEBTgaBDwdkKPZPT1VtJUC8iq3doZSha/op
f0E0AcJNg0WdgzIMVVX1KLgE8Bba+z0ZluGJ3snp+EQCTk8Ei3pey3BKlLE2
9RgBElHvue53Muz3EXRdKifgzD8zkbdmZcg7JC5mV2o83/jljS8yVFfWJoxU
ETBUXx5QMSdDo1WKjy63CaDmJOSLv5JjiK6lxX0JAfN0ltsJ5svxXvelnV09
BJT2Fwt5+nIMXlLnmKIg4HlPOD9uiRwVQW1qs2cEPAgq2RL9tRwnGt7m7hjS
zHt9SNpgKEfHMvr1f98Q8JBSW+lG1vD6/VL47zR5QXaRNBMNb2k4y1lFgFWv
Ry/VVI7f5xx6nDxJQOxJWhTZXMOTnDhvOqW5f8Rkmz5FjlmfzsU3fCJA10Dk
Pn+ZHA3cr9K2z2r2HTpfzWh8yZ6Gybk5AtICf989YSHH/wA/TVwD
               "]]},
             Annotation[#, "Charting`Private`Tag$26291#2"]& ], 
            TagBox[
             {RGBColor[
               NCache[
                Rational[2, 3], 0.6666666666666666], 0, 
               NCache[
                Rational[2, 3], 0.6666666666666666]], AbsoluteThickness[1.6], 
              Opacity[1.], LineBox[CompressedData["
1:eJwVkHs01AkUx2dpV5SSmp2JqZiI5DGkYZjfzM1zKUqbsTqsNKPtMXTy6GGR
R2HLsZMpKavVrLXllWQl5GpIUcxPyUx6kdJsWyGMR3Xa2T/uufdzvud8zj1f
8x37tkTpUCiUAO38vzXPOtosTpTwtCdEL4Xm3vP0w+tV6XxK6pZjJtnLEKiK
HXRVHp9CljVOZNrhgc1lSl2VjE+xZjzRP0bgove0vBllDZ8Spn4oSgvA502B
+yaUcj6l7kKxc2I4+li8eTqmvM+nCA0MXu+Nxhmly+lR5Qs+hdbQJd6UjK2e
f5X0yMb5IKlttNmQi4zn14d32H7mm/FC+5jB+bhEHFGm56kLZsHMxwLvIsxz
9GkMDJ4LrIwfBDohMnxUwGoZMzIEs4QXQqvmP/FEyRGFztJF0DKvkBcQcQlp
p4Z+kRYthlS1Mu73gQrM2urHu6+hQkHq4lTv+dUYx7kQ0ZFOB2hLffmh9Qp6
jcwmxgyZgPritaThkKuYxg2KNHFdBsUCe3LoaS26VZ2tTcEVMBD44Y0wpQ7F
02OpdwzNAVZ0Owx8uoYza4ye2QUzwcxKXvj81HXkllcU5+evBGtNuu+D5Y04
Zuy/XSC3gPpEZn1MdhO+zNkuiNVbBRLv6oCdBs3oN3LQ7xXbCgbYNRsHxYhv
hXPjao9YQ1tJpkAU16Ltk6aTJV8NIi/adsXqm2jctSq3esQGnkSfzPDsuYmM
7Mub2Wxb+C5hN3coQ44FazhGi3+yg7YFRj9/sGrFTpP168ZP2kNxeJWpT3sr
ujHkEoc+B4Bs0zqPfW24QFcWH5nOAu43TXuFBrdwedoKbugqR9hcbj7/5uVb
qG8ZVrfltiN8EsfsCdnUjvbE0ssHw51AvVBTIR9sx9hnxq3+lLUw7eYf+i75
No6M5wT7FWg5tqDC1/AO+jq0n/OzcwaW9KlYcuYONo+7f5zqdoZTL1OMmWs6
MMbWqb8nah0YmaZoMmo6kHgv6g3VZ0PYH9ua7nl0orcFPcBQxoY5g9Uv3G53
onXq8UNyFxdYojyUN+JzF22iOGjZ7wLq0ni5ieIuRjXvOlq73xWS5thzdDbe
QyzuFY1ROUBWuvJ0e+7hxMUvUw7XOKBi1vjzgrpQaFmufy7ADSQ3Yu92tHfh
mI2UXTPqBrXH1Awdr26sL/k4OJntDq7UV8N9dd24zWsluC/nwtb0oMFkSwWa
Rmddt2/hAh0XSvcUKpBqIL4SEEIA41HE0Ru6JJZ4JieOhhLgGkOVVcwh0Sk5
11MaRkDYzFeVhV+TGDha/VAVSUDN6Yzjh/VIzOybnBGKCYiReIic55E4LTvi
kZhGgBkzSVpqTGK/u/RBaTkBeY2810nmJO5KKPnNr4qAgvgzlbuZJGqq/o56
W01Aha9XpGAlicZM1ZRjHQGq3iKJgyWJG+YuY9xoIWB2ePfCQWsSm3pLRQ8e
ElBHsHKBRaL/gnq7AyoC1BNsG1tHElW+HRr6Y23OKb5KcyJxouHf7B8HCJBM
FeW+X0ui3QVW5T9vCJjIiYgqdNH6+tcfyHlHQGynVJzpqvUt+Z7vMErA/DbH
yP0cEndmJfTETxJAP1pl7Ouu9bVknqNNE1BG/VXhyCUxffaMsGGWgKSPTw4z
CBKNnC/Zhn/W/vPt2UV6PBLPRzdMfvlCgElQW/6Ylv8DFNBaqQ==
               "]]},
             Annotation[#, "Charting`Private`Tag$26291#3"]& ], 
            TagBox[
             {RGBColor[
               NCache[
                Rational[2, 3], 0.6666666666666666], 0, 
               NCache[
                Rational[2, 3], 0.6666666666666666]], AbsoluteThickness[1.6], 
              Opacity[1.], LineBox[CompressedData["
1:eJwVkHk41AkcxmdntpIu5zqS5A7jGBpj+DVfiRrbzNM1pZ7KlbZH0+kqbTlq
sVFhbOsoD3bIUhMRwvoyOkgRZn4zaZNNu/skG7Nuip39433e94/3+fzxWRdy
cmcYlUKh8NT5vyf72x9Zpoo3qmdWbZxvkyzf8Jy3MpFDGbje97HWAkG/K8RQ
mcmhODfW0GtdMXp7mYKmLOJQsmWUfx/4oPYng8wZxX0OZVZille1C9828k+O
K6QcSpZTxbwkFP0sh96oFD0cSt7+mz3FETijcP9pVPGOQykIOZQhuoStPrfF
3UVjHMrUbaNIIgtN3j78K8ThCwcWAncv67uFesLAsiU+NDDLPRLzOOMXzHTx
a+ALNMBsfpnEKKUUX2U7N6u0VoBZuKBSZXAXU8VxXVQjbTDM02X4z1WgQdbg
j6JburA1KbOkQ1CFybu5G3sm9aHAQ7jsUtwDjPAoDGxPNAQt6zo9za5a3Dwy
G3ti0BhsaxRrNEceYoLXjmBj1ho4Wt65quVzA7IlOdUXcS2UvkuUPXdsQuG0
Kr5txToQT6daSY2accZeq58uMIfqvN3h5fQW9Cq/U3DjhgU4kMeWh7OkqNLx
D9ojtQSNiZm56/RWfJ8WtOfMEmuIH2SUprs+Qu5IDPdPpg3EM8J9f7B8jMOh
GhHVcbYQ9LsJq9XqidqnATVZuh4aN3mXf2/6FHVeWF+rGLGDy+xeGxtaG5qk
3NvOZDpAdU2xddRUG2bbe2jpfkeH5TRhEFPZjs+MvTeMZTiCW3JrS0zlM2Sb
SNOdSCcYPtaT0ZLTgStpRZHBic4QQMsZDT75HE0T1nrts3YBlt2b/Vd2vcCl
Vgdqdj51gXFbku/g3ImOhNG9mIMMcIusNKbOdeKZfp1Wf4oraG1IsnjR24Uj
Y2kCbrYr9O8N/5DPe4lbnJ7kculu8D49Q7VI8hKbxjznpjrd4NGNtgFz/W48
4cDo6w7bAKYatS6TEd1IfDos27eUCYs7nqb5vepGX0tD3ooiJrAV8/REZg/a
xl85K3V3h4C/HZqL03vQLswDrfrcYZssnb9Y1YNhTUcvV59mgfNyfoOE24tY
IDus0vcAx3fp6wJLe3G8dGHKqdYD8s9u0RinyTDUqnxpLo8NOq/N9ewDZKiy
EzHvj7KB8c0pP/p9GdaJ5/6YSPGE0sp5TcoiOe7fbAGepl5ADdX21hPIcfXx
5IeOzV5QYhEgqi+To76msJK3l4C6845DiTNyFPtciB3dRwDjXBRrYFaOjAvX
fEQHCJg3NjtNfJYjf7RCrgwm4EpHceHUvByTyImZUCEBzmY5C+FfkzhdFLcp
NoGA+qs7KnirSOzzFPWWlBMgvSP6RLUi8WiU+CZXQkDzqvHUg9YkTkoehA1X
EFBWPqhbZ0OijrlyyqWGgBJq9KDQjsRvNdaY/NZMgKb21QS5E4mNspLDvXIC
tlZU1RexSfRfWUePVhJAXV/21WdPEpVb2icNXxOwOc7XVUCQOF7/MeXQAAGw
/tSeJUAivdD57ochAmLtG26G+6p5fd7Raf8QUMCbZ7X6qXl6uzhOo2qergpX
byXxSHJUd+QEAQHDQ1ef+6t5zUm5BtPq/71xmeU2EhNnfw6tnyXA73zV4gs8
ErXcfnU4+IWAzEJbCzmfxPzj9RMLC2p/FwV29O0k/gegZ13M
               "]]},
             Annotation[#, "Charting`Private`Tag$26291#4"]& ], 
            TagBox[
             {GrayLevel[0], Thickness[Tiny], Opacity[1.], 
              Dashing[{Small, Small}], LineBox[CompressedData["
1:eJxNz38s1HEYwPEbf6CNneN2R4fhSNw5xHHu/OrETjuTomnkx7nyx2H5WTbh
1pxiVq50WRm3m4pCJiFxO63SVobjvl2LSrUlubudO46Zasvz8WzPnr3+eW+P
Z15xqtAKh8Px/+6/a16cekltVETj/o+6nXwpDhPH7DmWOJ1HxlrAFSndGmtM
DnZcI7VYNAPgpbHk4nWNCpxAXflk0MyCLZrwW3rNV/Ak975iRm4EU5ZGfuTR
dsDOouxuG6517J5bghOeJ6fZgj/IgpQGvD24UVEzbeXiCCbdXL4qvecElpzi
Rc+aieBSVmf2lJgMjtdtVRUtu4LrOCdyXSPcwJG9dwYvT3iARZuG2jf2nmBL
AH6RnuYF5vQ86mht9QYbCEk56Soq+FtTTnqJjS+Yp6vkfWceAq8KbEsHa/zA
CVSSlUR1GEx459vcr/MHUxr6UphMGlgWwMI7naeD37rGhRlvBKJ/KKrrjAUG
2MFaXpYrDgK713lwMnyDwXY+mUOpr5EDo1z6KrNCwCWLhMkk3BGwztiUxpMh
JzJetfHooeBxI3t74z1yES1EOyMMA0et5asz7JjgY1Qy316O7Fd77aIqPBzs
L2RN+GiRheMFVwYvRIAnOtT5BiILvP5gd4PxDFng02PXxo8EG/ylzAE98rBi
+4upgQ0+E+8dy3bngA8WSkYClcjEA6In/NNRYAW3ukqfgRxS3cyVZiIn6/vn
sVzk+gWTRSBC3pTXHK2qQ9aypXNdPcgF5Yq7vF5kc+9T4Wo/MsEL2wgeQj5u
60Z5oUQeU3flz80jJzkM0yswZCxxykz+iLw++qvh7GdkemfQ458r+3rauIqm
3/t6zidjGHrkc5LymTLTvp6yvo20iSzeui0Y3ULGhz6kZe0gtxeOmnZ3kf8A
GfoWIA==
               "]]},
             Annotation[#, "Charting`Private`Tag$26291#5"]& ]}, {}},
          AspectRatio->NCache[GoldenRatio^(-1), 0.6180339887498948],
          Axes->{True, True},
          AxesLabel->{None, None},
          AxesOrigin->{0., -0.4},
          DisplayFunction->Identity,
          Frame->{{False, False}, {False, False}},
          FrameLabel->{{None, None}, {None, None}},
          FrameTicks->{{Automatic, Automatic}, {Automatic, Automatic}},
          GridLines->{None, None},
          GridLinesStyle->Directive[
            GrayLevel[0.5, 0.4]],
          ImagePadding->{{23., 6.5}, {17.00000000000003, 20.49999999999997}},
          
          Method->{
           "DefaultBoundaryStyle" -> Automatic, 
            "DefaultGraphicsInteraction" -> {
             "Version" -> 1.2, "TrackMousePosition" -> {True, False}, 
              "Effects" -> {
               "Highlight" -> {"ratio" -> 2}, 
                "HighlightPoint" -> {"ratio" -> 2}, 
                "Droplines" -> {
                 "freeformCursorMode" -> True, 
                  "placement" -> {"x" -> "All", "y" -> "None"}}}}, 
            "DefaultMeshStyle" -> AbsolutePointSize[6], "ScalingFunctions" -> 
            None, "CoordinatesToolOptions" -> {"DisplayFunction" -> ({
                (Identity[#]& )[
                 Part[#, 1]], 
                (Identity[#]& )[
                 Part[#, 2]]}& ), "CopiedValueFunction" -> ({
                (Identity[#]& )[
                 Part[#, 1]], 
                (Identity[#]& )[
                 Part[#, 2]]}& )}},
          PlotLabel->FormBox["\"\"", TraditionalForm],
          PlotRange->{{0, 30}, {-0.4, 0.3}},
          PlotRangeClipping->True,
          PlotRangePadding->{{0, 0}, {0, 0}},
          Ticks->{Automatic, Automatic}], {302.72876309434764, -71.03089184349886},
          ImageScaled[{0.5, 0.5}], {187.73876781044814, 135.29693684475973}], 
        InsetBox[
         GraphicsBox[{{{}, {}, 
            TagBox[
             {RGBColor[
               NCache[
                Rational[2, 3], 0.6666666666666666], 0, 
               NCache[
                Rational[2, 3], 0.6666666666666666]], AbsoluteThickness[1.6], 
              Opacity[1.], LineBox[CompressedData["
1:eJwV13k81FsUAPBJvWhRSFmSdTBmM4NknyMhKpTKUjK28qQslWixVeiRLFmi
RVJpY5hfpfV6SIuWSQvxiKKijchS4p3+4vu55557fnf7/UbLP2xVkBSNRps2
iUb783eo/UEdPbXEBv/1DPltc+fFCeUY2+ZEAY0Wm7w5RI3A3Kf+ys1ZAhoY
T9m8iU2i3C40TW4uRpsI7/lZEfmvSlmjTZUC2mpFa9Ha5eTNLZewwaYaAa3l
e+NJWE8c6L1t/U2NAlqp6GuJYigZbVqU09f0VkCb4E9acHs3qbU7V/KseEAQ
7/jY9INOGlF7c/29P/u3QHintdre7whRDPW9IG03GeA7fL5hXUCy+A43XdbI
gKZ/edZ79SLyOp9X3S8nC5KW9IiAf4tJakncUykVeYAtyYrDW88QpSPvDmYf
nwPCb6kvH709R5JXO9k0Ds0FCd2m6uiUC2Sb+SnfB4nKEH7n+KLDBpfIkm8/
d219pwpyjJYpi6XKSILVSj9VswUgCo41fHCpnFiUHaViiQakRO2p9D4vIqEj
/fH3ZbUA/u1cZ7Kugoyy5No5a7Rh6RsDtyjpSmJ18VJRbq4OlGoI3IcLK0m/
grNwbQ0dUg5GrDRSFJPmUG1JyD06dKyJMpk7T0yq638K4h7RQdh44/GQkphk
7LqoUfqKDm5TtHWuzhcT3tuZb0Z76dBnuthbV0dMtlY89Tk+RxfkDsXR6vli
0uu6Zl1XoC6UPknwk3MRk6404dpIaT2oSrgs05CI8b1sbd5M9N0vsrb7xWTY
cfTLFzk9KJVs/3HlgJhMn5x14G9VPSgyC918LAXHi6mlhBw94PlkDaxLF5O9
QXpzXN31QCgviDlzVEzm2Xx+yjqpB9FNG/b6l4tJUWFVYc9pdODal5RITAxG
9286V4ruM5GbWikmVtSCCe1KPZAZv849Q4lJANOVq3pXDzpeb5r96rqYiOZV
psl8wvHFgQFSdWLi9G2nU7epPnxMK9pxoElM1PjqSTJW+nA/KXXb42Yx+RpZ
V8Oy1Ydqhr+OYouYHBmSs4pcpg+SHx/yj/8nJu2/z3MnfPXBbNun1qJOMYmc
+d8clYP6oFy/pT74k5gUGED78lbMXzV/5fhvMQnd/F41vEMfqhYfyFWbEBPB
5TSP7G59EG7dk25Oo0gX77Xk9Td94EXr5YZJUYRrFlm7cQoDlG99mvJoKkVq
HUpK4zkMKFK0CnSYTZHPATLbqDgG9P3VutRWgyJfTyy5TfYzIHh72E6+JkW+
vY6XbjjIgPCtmkGaWhT57jpa2JnNAFj4Ye9PbYoMW/bWzSplAMM64sxJPYpI
KT6a97eEAbSe8qeXORRRqTt8Y4GWAdwfyDj/2oIiqhMNUwz0DKBqfUXNKUuK
qFnIuJqwDCBYbkNhsBVF1EXx75wXGoBoNDj1uzVF6MciZkY7GUCz1rGNw0AR
3nb3DY0R6BitmXcdKDy/SlLJNQbAmN6rH76SIj3+jqWW9wwgo2xk/1+rKJJ2
aqdLXwO2m0c2HEU/V28u8HppANFGZYrEnSJClaPG7I8GoGmWmD+2hiIxs+YH
PZNlAm105SY7b6xvxbIZSQpMuC8ZW3cPXZ26u8JCiQm8HL6F8zqKTJ323+/T
mkyoUgfx8vUUyZp8PDfKmAkpQ9r5SzZQ5NKI+v35Xkzo00vg0vwp4rrIdavE
hwmiS4W3ItHfd8QpHvDHfM7rTLrQ5gNvhF83M8FNXtJRG0CR+i9Fo9WxTDBr
vMGJCqLIm7farI0lTGDkdeSfDaZIopb7M9XzTBDm0Wqk/6aInnDfzqeXmRBO
a3uxCR3a9q7W7BoTirwk1+ghFBlpKlk/4yHWG3Y3MnMzRRQe66WLvjFB7sr4
bdOtFBn/xjvzcBD7u4VxD6F7FSxvdY3i+FJtHm/RNZ6uvcpTWODGvfIyJYwi
27p2OiQos0BOK3ZvfTjOp3SiT+ECFqTM+n1FIYIiy5lp269os0Ama985HzQ9
vKi4h80ChumlK9/QL37dH19pywJhXVrslG04v+rP54Y6oL3+jnNAX7JtYyct
Y0FH+VrzZPSB5H7vG2tw/Gebmqdsp4jpHNVr2iEsAPn42j60tin9iVUYC/Jp
E2mMHRSZ5cXtXrudBZ4pubN90e9PLJ6TGsuCvvcKcB+dx9wcNpDFwvvA0yU1
iiL7V+xIks3H+u+IO6rQ4eFxx/WPY7sxl92NXno1u2HdORYsdd731XwnRUxe
H3+74xILNFf4BvmjNcfOjR6uwP5sn5yD6BHbW/p1N7G/zL+aL9BdgfU27dUs
CLdk7BlGS5Ila0buYvw1cYZKNEXOP+7ax5aw4ONt824vdG7f1wKHlywYcV+o
G41OnDNaIWzBdmcP9Ry0t5dsx5EuFojM5Kwa0A57lIbLenC+5EqFXWijk1qz
HnxlQfzMYJsxtHoNS/fdAAua091eKsRQZHr3QqvfIyzgDfnpMtBD0uCuNI7r
WXiMa4V+y3QO4U9mg+YzWr8L+mb4hvwgWTbwdBxPhaNLs4PL4xTYEN9gcDgO
feRqZP1RJTaEL1hkeggd/3pPm1iNDdErw3KPokPHkgYfa7GhqLCxvATtqZE5
46MeG+4b+CWWoZcsLtSWYqPp82ddQ/OCzpir8dkQLKK530GrpZS7mZqyoa9X
fmUd+kLZ5dpRC3S+Z819tNnLi6a3BWxo9r027xG6/tf58/FL2CBaxnV5gl6t
Xaq2xAnrCbwd/PTP8y09e1jahQ1mZYEb/zg8rESqYRUbRhh0xz/x4znFO9I9
cHzJr+l/8qXdKvq4cj0bJMc+VfwZT/XdiXVz/TB/woDln3pKpx1/0hzEBrmw
Oef/1GvKK7Q9FsKGDLdlo3+ep27tUco3DPPLFrJF6FV78/R1tmN8qpTdOXTH
6ZyC99Fs8DyXYHUcvfVhtuyFvThfNsoqWehffZnxWxJxfhn1zQfQKUoZA7xk
NsiYpe6ORs+zSd84mIr9rTdNCkGXBKa9vpaB6zPZO8QbbZT6z/LdObh+qwKu
OqGrK1KITQEbUj4ndi9CuzQnGUmdxHqyqobp6BDdfcoHS9lQ/SHw7i/cPyPL
ElKXX8b8Uq3x3eikyLjx2ZUY/ztI4wm6mOzuyr2J7ZbX/zqGbvHaLip5wob8
HOedTHRwfKRO8HOc72SfZTPQQ2fDc1nNWL9totQnPA8Kg6F7Kjtx/U0mVM6h
ndODllYPYvuK61/k0c1UwM19o2yoery8pQfP48ZWP67jOD7P2Jfz1ehExgbF
J9IcEMl4fA9BX69Z29GqyoGO5Er9SjzvDj2r3U9qcPD8FbMT0C9mu9f70znw
Ma5A0RXdt971Ug+HA9Bx6tAHvE8Yw47Rw8ABtwXDOjPQ+SxzuTmbsB2kO9Ui
KbJm2eOMO5s5EN16LrgV7zOFzX7yIeEcEHp4teejUy8cVPg3hgOMFZ+y5dCx
Bi2KYWlYz1uR/gDen4H6u1UaKjDfX119+7dQRMtxdkHUVQ5UUQu8jNDtG0+r
at/E8Sd7lreHUsTjbMP8mDoOLO19oGuCdtZVU9dv4oDctESLRrzf+Tq3tfeN
caDoME+qdRO+zxevPM2dxAUwfee0E33Bv1un5S8ufNybGKeAphfL6vJno7cm
UPYbKaKstUH/jRbGR3nZnwzE/a8+wbJ05ILkGXOShh9FHqraLhzI5EK01epX
bl54f6mX603J40JVWvQW4kmRV9oLlOce4wKvU/IvG93JHP1pepYLbgzF4ske
uH8sKqp33cDxpIuheDW+r9ZpLZd6h/mbRQPFrrh+hZMC5E0MYaTDTKNyCe7v
k2Grtc0Nocij12PEjiLpp9vsjW0MQbJ31wpr9NGL1xlrlhoCNDLDam0pIroZ
8TV/PcaviEqrtsH5a+2M0TyAVvrNijWjiIVaTYbhK0PQTG77MJWF51+H3t7T
YgiMxfn/GTMpcpCVxCp5gz6Ycc3XAPebhXO9co8hCFs4mpQ+RXZ6Nf6aNIbt
6fduutLx/l0WYdwrx4MM74cqqxbgfZ2ScOKWKQ9G7Jq8983C85NmdFfFnAdu
QjP5Q7IUscl49ynKkgeMhPDLOTMp0p1nb84HHtCGPfJOT8f3yblpL8448aCv
8xSvEr/XGu9mTju8ngeaxlOjCsbFZNbk4u1+iTyI7wo0yvsiJlNHiXv/fh5I
4sd+BH0Wk/GvbUYJyTzIH8rbYozfj99aVPqL0nhQal8f/fCjmEgqM7d05PIg
RSly/OM7McnyT9joexHz302o+fAav5drhJ4+L3hQlGsp8xm/b9UTNKy89Pig
mfl5xaw8MSnbJqPdxuCDZ1PipMwcMbHZ2C/tx+KDcjrZpnBETHyW1T4P5vFB
MlXxiHymmBybu2lztAUfhBqxtbRUMVG5UFaQ58IHt84vTcWxYqL43Hr0ZRQf
qhe+v/AjUEym6a6/uuoeH39PXTnwgiMmXGuV8p0+RtDRfXrR3uuVJLJdodaZ
Zgx9WWvueetXkm8DaWuc8o1BMqHaOzutgjga1hc4cUxA9Ki6YqJTRO4MWP4a
fmIC0c1j9avmishWtlHLs6CFIGpsSE1PKiPWXwNfeE0zhQ6Xt42qOZeIPV15
hWyxKfTN/WVXeuwCYcT/E12zaBFIHE06jFNKCTPInOi2LII+/vDTsvlnSdCd
4P1UhBl0BKs8KS0/TUjRi8D+ueYQfkreM/ltERksnRg2vGYORQHPP/z4UEgC
dC9OK1hhAdVcdRWH+bmkn5ltWtlnAWCdYZL6IZ1Ulfzq/JFiCeAd0VN/L4F4
L9EBS3UroO0wGHw8JiTztyRf51ajf8UU2wdFCeZOD61Y4WENtEEfh9K1/whK
7Pbu6vNCyzotflv4j8Bob7pd9npriKfVHWZ2/iNw6RO9bPZDh6fQ329OFSS9
+jEaEIo+bOo1LTFNMFIct3hXAvZvjZg9qSJd0GKZ/fzsRWuodjwkfJOWKQje
UXLMqQzdI7nmL8oUDJVdCfossgaoLFr+5XmmQEG7eZh/FfPRk/nK87MEy2QW
qN2uxvasjz/rzmcJbr04G/j8JTrWTnP3/WyB86wqTlQzxvsWnYz8nC1odnww
pNyKtqJvipA7Ihi88SllQweO9335s/2eRwScU7zLPb3osTb65J4jglsttlFp
XzD+FmfERDZH4KzoLjDsQ9vRVLbycwQbk3c82/4D4+3b7YdicgSD1UkFSiPY
vn+xu/2JHEHiz7yAGz+xnvEWUWFNjkDO5Dzb5zfGh632HX2fIzix5caPiQmc
j7vrfDfMyBX8D7dt94A=
               "]]},
             Annotation[#, "Charting`Private`Tag$26346#1"]& ], 
            TagBox[
             {RGBColor[
               NCache[
                Rational[2, 3], 0.6666666666666666], 0, 
               NCache[
                Rational[2, 3], 0.6666666666666666]], AbsoluteThickness[1.6], 
              Opacity[1.], LineBox[CompressedData["
1:eJwV1nc81e8XAPCrKaMUIWmIRMidVl2O8iuk0rBatigNKXxFRoloSBJal9CS
kHJJjjSMVJS4KUJkJKPIaP1Of937fn0+z/Oc53w+n/McFZe9G9zHMRgMOTEG
49/vj6aKJ2oxacb0NyDzmmlx7WXF/0xF4SYM63ajOOZ8hJmvXBRFcSaMxOWW
+rpM9LO+WT9elGrCsD8fd18bcHqvQtxofa4JY+sFr+pF1vixaO3ewfpSE8Y1
mxC5uU64Uq27caD+tUnoh+LWOxL7cLRe/1x/fatJqHPMc/3yEHy84lpaTep3
E8Z9Va8hg1hU/ljw2UX7t4lT89/lsmnnUc7b8ebkFeNBsFzG9JfgMsaxVj5Y
ayMOsfqnNe9+S8V3icySARlpaH5vnNTNysCYtJBX42ZNh+qrf8qMTt9AhfhP
x89ekgWQnjZ67l4mRm6yMH79YyYIahbHWh25g76GKY4V4Yog+D3tyRpuDpr1
jQXu+aQEnr6CCabBuRi2bL2zksEccCot3zly5y4aZSXlHcZ5IPj5eM62L3no
PTIQWi6tArHOiZonxe7jqJZMk47NAqh2eCFdPicfl93KFCQkqIL53ufaEapC
HJhh6WRbqgaJ83TPbBcvwLYTTrb7J6uDgYmE94L+ArTo87do11sEI8a9PUsK
CrHHVdw3L0QD+j02jJwKf0D5VBgXWaoJggmh1x7pF+GMF+qnsvsWQ6dkzyud
10WoHHXHWk9PG7Lt+joqvR5iopahjOwOHQj9nmd7ofMhViqZ8r6fWQKJV9vv
c+yK0Ui5NFa3TheqC+O3fcZibFVVa+pq0IVmGUftdY+K8bjWMa20j7qg+OjR
3PzSYhQZWT5T7NKFkk1Oe44+LUZ/h9c/xX7pgobUwQK558W4ebUPp1uGCfNv
Hh0nVVeMCVFhl4v0mCD8wwiy+VKMU8enHnAOZ4JBslnrJlnESaO4ceAoE8S/
vlwjkEP809vIDotkgr1MbH73TMS+hlkDghN0vb08IkgRsTr3zO7mBCZ0nj8l
HT8HMc4lzMPxFhNKBLyXcYsQ5Uud7LfV0v174lmvjBCnCg/rf62j9cpWeo8t
pfWyLsoHv2PCdZ/76Wp8xOEkUe3FJiZEuTbJ+Zkginys13/oZEL1QHGblBli
sgpYbvnNhHJJ7bUSaxDnhs1b5qDOAnv1TS5m2xGzfMUXNGqwAIZ1Lls6Ihp7
DEx21mJBya6o1nVOiNtWP37jyWTBdfOqo3YuiBdn7tgVYMQCGY+vuls8EGfd
zEo+v5YFTgp+qtw9iHJv+KNv/VhgvuH3Oe1gxLSn6h8d/mOBaOGSTtnDiBzh
tKeNh2j9MbMVY+QNl1pi20NZILBmyj0JRTyzI0JjKJoFGr3rVKyO0v5/VdnJ
XWFBtqLRF50YxCkLt97fUEbxeFitN0hE3DnLxPJWBQsYab+tv5MrpRc0ja9i
gTBkfODtJMQTPzom3qtmAdNZznzeBZqv3NdGoYEFnYbHakcuIc7YFTP4vofW
N92bfeQqonJOIdt9BhtE3uLhI7cRg9IvPXsoxwaD5SrZiVmIjUmhm+UV2GAe
WDXZ4A7i5fCV4WWz6bpCC+dANuL8Ta9rNBfSeE1eSGsu4sLhrn29+mzIXi3R
lpCPuIQ/647/NjZUn2V8216CeFfV6+c4J7ruU3C6j2wgUbDqlAsbRqYcYYU8
Qlxeb9+ctoMNsY7WYRdKEW19Eqe/9mGDzNTJG8qfIIakKxzQPsaG+UGBBd/K
ESec2FGSH0XxVM1O8q1AjN6fL7Uihg3XS7uDvpPjTezSHWLZIBQorO+vRLz+
LqHuWDIbQoM/aDVV0fspLW/YksWGxNj/MqOrEW0G3SO8c9igaHzv1U9yQ8O9
muG7bCj5pj+8qwax7ZrNzqkFbOgvVtho8RpxxPTchaWPab0dXsYjbxBV/OT+
nKun/e0+1aZej5ix1c1SpYENjBMtVlFk7RV5CZkf2NB55UxBJ1lPZpPu4xY2
lG+WFmSIEC1vnnXq/0LzOyekyDcg7m+a8diSwYHrEmP+ZR8Qy59tfXhzHAcC
7FNQtpHe7zsZ+RITOdDvN0PbkVwZYpRZOYUDTHEb3+/kBSou5yxlObCv2vfB
9I+INa45OyzVOdA8WMVe2IKobvXT+aYGBxIrfcpcyUHc/22V0KLrVT2hKWSN
ie+sK3U54FTj6aLUihiawTCyNOSAjGvMR7FPiMyudVKWVhwosZV6fK0N8VhN
0qSbazkgkPRIF5E/FHxiSKznQLahIFO8HTEq2n+owobinSnU9CA3a11psnDk
QPmWiCb5z5QPuS7RDWcOjDwd6ADyiV/sN1PcaP9ty+V3kg1ePCur8ORA9en4
lgJy7J7ebIv9HLD3Hc9Z14H42dbg1o0D5NAU1/3kZSbh6VP8OTA/YVFBPLlz
mnxyxSGaL+vr6zqy8YhjvOZhitd9yfkf5PjmG6eOh9J+yuxDZ3YiQg7/iEUE
B6Je7XpkTU5Iigy+EckBawObWbvJPWE1/lOiaXyoZkIUOXGDu3fFKbruHP+n
iNz3/YSNRSIHhOaHomd3UT5EKbaXkmn/20OvMMmVD+/bDVyk/Sz602JGTots
dkhKofG1rn07yXHeQ5u/XqV86FgVBpFD1ktsNc2g+3/czj1J3jybu73rJuW3
vlHrNtmcYeHIv82B2IOZmQ/IvPZtTmfucCB06tDmCvKCyv3O7Tm0v5f5enVk
mTuRLoZ5lJ8vgyat5N9nL7qevE/5sc70+0ruDshxaxHS89nQ1DBMFm175s57
QPntj/YW60Z8uvy9x/GHFJ9xrpYEOXdR/45GpP0Fb1KcQRZITfRildL4Cz7s
WeSTA7N2Rjyh+bOnBM4jB9Yt2fXuGcX3Q7lPjez5YIW3TgUHRNtvndEk2wjs
d4c9p/1OvuesQ14esXvP2xd0f5OhI5PM3Bm+V7Oa8t9mGM0mz113fl/wa3r/
N91r5ZAluZk+NbXk/lueXPKI4qP9C+s5YC4zV/mfP/9+6/vfO3rfrSV//xv/
prX7wIv39Ly++kqyyCVlfw+qNHFA/L3dqiXkrEw5/4PNdP+3+9mLyRfOaAZU
tFJ8G8+sUidH+Rn/N6ed8l/2WVKF7LdlY6BPBwcUffN/K5FdwfPQ0y4OaEwc
P0eObL0wOGhWDz3vSxVeUmRjibjg3b30fclJto0na/VlHH7UT/HYlsWMUf4n
FVSHeg3R9/z0jms7efBSe9jDYYon7/3Zd+SW8LHw6WP0fLrDBqrIRVZqEQV/
aL+Pl/FyyDdYhsekxbhQvWD97FRygvzaSOfxXJDhfVwSR/Zp9j8+RZwLI6k7
mvaStz89Eb1Nggsa6By4jWx1MyUmR4oLgmu1KyzJ6geen3SYzgVRppqjClnO
ofnUbVkuMNhiOZJkMeOh02LydH+ODXOIvocPk+fF3VCi+WQ88p+SK3s4Z38r
cyHAUAUzyfk15vHr53GhxGfjYBw57sL+hFFVLjQLZndsJa/SfZZsocMF84Wc
3s/0vdpPMt9UrUvxesZdf0Le2Vghbcem+ZkSu1LIp2JehLrp0/yJIG5Pruuo
9Qgx5UL//4qu/qsfncW28yeZcSH7ZvXl0+Sxc6J3J1bSeLPRFDfyHLMPVsmr
ueBpF1EiSXYTfGLfs+FCVJ7/9rVUv/z83XuW2nMhUWNusvK/+ra2I710MxeY
nNrGLqp/mb+6FasdKR9TvYPDyN/tv/3p9uKCuJjBnHSqn+HTxZ7PP0zrw8Wm
h1Rv4zvDj14L5UJ5VVtyEDkDJxgvOULjS5iORuTK3eI5S6P+5f/V39xmxOmV
087bxlH+PWRSEqm+C8Lnup7I4MK+w1UuPKr/uQ4CZdkbFI9X0+U2Oj+eMBfU
Jd3iwvUjba1x5M6mhRbXsrkQOrcivOc9ou5SHd3SQi7Ahbcq8XT+FH9f+nP4
JV3/9Ot9Hp1XKVX5LhtruBALbtO3kI+mcyqz3nDB+tOLPQyyhZ1WkruIC/Z/
r6aY1yHWFirpv2mh/H/md7yspXoSNro/a5Diua83kEvnqbxMfrebEg/mx2iP
iOh8Hu1kbyhR5kG5Wa6WG/nDo6yC2fN4IFMmF9lL53mKb0bUa1UeNMvuuscg
a9efUwcdHlzfrdevVEb14fIBl9nAA0Hj9Eb1x4h7tNkNNe48SOy/fvxiIeLB
YaUxR08eiPMMzjHIQaXjlXp38qD/+ulU1wLEGPu3DhL7aP4Fp0vVhdQvHA14
tzyQ5tePV0i5h9j6oVh09xQPDPxqZT2o/7E9ubr+XD7NH2P/P1Y69Y/23GHV
Qh44+adHHEyj90V1jkJuEQ8CNvuUCanf8i3otX35iAfWDkHrlqXS+dV+pm5S
FQ/Mpyj66F+h58sXvfVvpvh5qiO/qb/j97rVOkzRA5k7OK6K+kH5B6tSiyT1
QJEZzPgbjdgbuXjfvKlk/qT5LPJllX7J9hnkcJ8ncVHUn286tGKfsh7E+nql
ro5AxAdnco/p6oHn28Lss9SPmh4vjr1rowcAyycG70P8n5riGulUPTA3tRu5
ux4x7+tTFbc0Gn/r9v48a0S1fN8fhRl6EPC+Qj5vHfVflq+ueN7Sg9DV5h+y
qd8u3Xvs2+M8PbBPldoqsKB69mDwfGCZHvWfi7TtTOl831DT2tGjB8K5ZaOq
TOovQqMDSvX1QbGw64KhJNWrpekTrYz0IWCTpF73FKqPwxj3dpk+mAtYb5LE
EQP2DGV2mupDSVqg/I+J1A9tdWqZaqUPUUnhJakMOj8M9Sy3OOmDRtChy1VD
xXjjW8vswSh9EImGnV0+FuNid0Nc2KAPI/HWP+PvFKN7sefRPB8DMI89uE64
upg+oFq3gZmGwGgd+vn81UMcvP53WDffkOrrcSW1lQ/RdeGtKclrjMD8Yreh
Q34RDiw+q5fbbwSMo19+3pMqQmHaz5ahqKVgb2Xdsnf7A9xspgpL5y4D4Wwv
/t70Qpy9O7JgSckyED/u03C/qgBnSnjnrLHjQ/kE8/p134WYtiI4sN+BDzI9
0mdd+4TIDj614uxWPjhdCV3k90WIa/uz34qc+WCezG44/0mIx+qGRl29+WDt
xHZ/8UaII6khywPD+BCl0jRBLE+IDUvPvsm4RWZ3j4/2FaLnwbSLFll80Fjf
IQzYK8QfWffce7L5wNQpMPPYJcQZC0TDrPu0/oMrzXxXIa4Wn6P8sIQPoh01
iz5uEGJRbYbbm7fkjmOfu1hCtJwq1PET8eF6b5HYMx0hilZV/FB8z4cStbff
BJpCHCz8ErW9mQ/zrfbablQRok4K83ZXNx/6JS6q3JSh+RpM/U585YPnBb3u
ICmaT26jiW4/HwR+BlFrxYXoEXmw5sAQH2J5XLPev/k4WHIsWWGExnOnuRT9
zMfwsfOuhWN86Dwga3N8OB9luDe0t/2m9W6x5th8z8fLuwuH/v7lQ/aSzYXz
+vLx//L+zCk=
               "]]},
             Annotation[#, "Charting`Private`Tag$26346#2"]& ], 
            TagBox[
             {RGBColor[
               NCache[
                Rational[2, 3], 0.6666666666666666], 0, 
               NCache[
                Rational[2, 3], 0.6666666666666666]], AbsoluteThickness[1.6], 
              Opacity[1.], LineBox[CompressedData["
1:eJwV0Hs8lPkeB/CJJVkcRC4hSla5XyLmecxXxJpKN1o6rNxK5yhnEZvdreEQ
clm3alalWTuvUmwuKztm8dWYhOfZ3DNRumqXrEvuyjrP+eP3+v3e/3y+n+/P
JCzmUKQci8U6yZz/3/PD7VLTLKEb8xQojng29ZXonnWXpXBYxgcEydu2IGh3
hunKCjgsyAjyMHfAhAN3BuRlpRzWtahaBTMP1JjQKVgaqOGw1Ce+vWNyGJ83
+MbMDkg4rIWaBkW9cPQyHXs2PdDDYQ2MavaujcOlAedLUwOvOLyQ5sM3RlKw
xeOWsLt0hiO45iaujChEg+f1b8MsVzjGStYlFSeuoVZ0yJ21HvLASzvTmXqu
FAvsvH7z9VcC3ue0ipr8LXzCt22eVlcFnsEdi7/1yjFLeL5TTk8D8lL95VYj
K1Gn6HVm4fX10KZi9K6/sRrT/Xzceua1QTT+Pj/r8i8Y5/JjSHuKLsjurxYb
pN9Dz8nlpNOv9aHLsD5vwvtXTCYOhurvNARjvkQx6L0IXe/+UHsON8GU77Z/
mdSIMXpxmtemagJVp7hfOno14JKF+rCV/2awrQfzlL8akSivEFy+vAUE9/b+
nngOcVqTe+yIxBRqzZYz6bhmfJN97EjsWjP4T1zX1lbb++gzmegz4vQZxEvE
md2D93E8XCmu9rw5yB5ZxXhnS5j/1JFLl2yDvuENuU0OLaj5u1lu1eR2eDFU
JlLsaEGDjMoDTk6WYKnIzS48LkW+hYv6+hNW8JR9SdL3Xood+u47ZvKtQXbw
QeFwwgN0NZDk2Ty2gYD7WSFarFZUky+ND02xhaKXGu6ZSa1olLyJCDSzgwqp
MeW21IrrtgbVHXpoB9HO9tLSmIdoTepVJgbbgx9/Na5F9hBjhzVbuCwHyBgp
k6rtbsPJmWx/H74DCDmVpjJhG3rbtBb7WDmCkjtl3bvShk0z7A8LjxzB/AuJ
63hAO562tB/sjtwBeSqLXbKydiQnIvoC1zlBUexcgdxyO+421d2nWuoExJrX
mjXQgea8i19LnJ3B842ZGiR34PZIF9w66AxReYHqLEkHRjZFpdZ+tRPKdl13
TV3qQBT0RUxru0B2sPubo7YUzpatLtj8yvjpZ54DxygM31q+rnifKxifSLt0
IJPC6e2FTjVTrlCUE6GqXEWhSPjh5VwGG3iGSmXBnRQ6ecQvcLPYEHVjyK2T
8b2X4yqCHDbQEdxc6KKwxmjYmVvABl1y5cjmbgor+M05JVfZ8LS+5/tXPRQK
stNcvO+yoeuMisD/MYWZ8f/I5/eyYW+EvrviMwqPem4BthEBfnG36vJHKVzp
U1JrMSYgI+JW8RJjQeTEEHcLAR9Vn28PHaPw7YX6xKPmBHxSvLTf5h2Fse37
K8/aE0D/tFDxcJzCi77fGom8CChSnq/5c5JCcUD/R8cYAoQz0rl3cxQGj4o7
Gr4iYNa6NMxnnkJWkoDvGU9A6nz/NzcZe139t6PfWQJ0RZ6/hCxQ2PNsTXTc
f5k+JwOcHi1SOBZmPVR9hQDRwqbcqx8o3Hgqvd66mZk3DhcXWDTmrh7fkSVh
8g1alzzX0ChX4FX9h5Tpl3jRuIDxWJ3CbUE7AV/v6S20kKNRzErla/YSEHA5
UeOf8jQeLeIlzo8QoP5D8ckKBRr5v53d0fQpCQ3KZfm6yjSq+AZW66uRoLuy
ZyyIMe/FTqtEdRIs3+xaFjCOUlg0tdUmYfytBZh/SqPz/gStUiMSavuXwx1U
aHz8KnYmzY6E2TplFUKNRm3l6Op9X5Ag+P7Byw2aNAo9vkuaCmTynpQpBDK2
/y7XozCIhMUrGp3FjH2nqvploSQoOSQcMlxP44XHc0vh0SRowY2NRlo0Lpae
35WUTIKofK1IbQONg+zC3pvlJFTliAwr9Jh+Z4TXfO6SIAzPn3nFeP7uvcjx
KhL6Nn8So6dPo+Zm2YJdHQnmJfVH0hjvUTI0aGxm+qTHjwZspLGh72ZEbz8J
bf43DSYNaOSqiawSZCTEi4/tNTakUebdPq87RIJnX6PJQcaz4ncZX74goUs/
rLGasdWPtj+PjpFQdiJUdNqIyRt0T8j+iwQ6h6N9nTFX6zDHZooE42ipDsX4
ePqZ7vg5Ej7ulqqabWLymi8U6ywy++6ENYcZpyxfCRcvk/B5T0Txecbqjrct
g1dIyEuzf1LOuOSUeG51lQS/7tuNA4z/B0BxQTg=
               "]]},
             Annotation[#, "Charting`Private`Tag$26346#3"]& ], 
            TagBox[
             {RGBColor[
               NCache[
                Rational[2, 3], 0.6666666666666666], 0, 
               NCache[
                Rational[2, 3], 0.6666666666666666]], AbsoluteThickness[1.6], 
              Opacity[1.], LineBox[CompressedData["
1:eJwVkn0w1AkcxvfUSGpLSiQkrW6T97Ref+23VKxOiqO6kcKqvUYvp0KmWoxQ
mgpd9pDRtnkp1XLOYbXftam8FJb92aVLetNR2t3Y9TZNt/fHM8/3+efzzHzn
WR1zPDTOgEKhBOv1v+sG21poOYJN+nNi144gsbzE4sxmZTqTcqI7JcGajmDW
FWOhzGNSksN8Vlp5YeKuu4o5Sj6TUlwkE60IxCVfzPOmFTVMSqRmh73ZXnzd
tPP4hELKpET1xyxeyMHttNFXGkUPk+IeZTQ7nYTTCs/f1Yq3zFTH0AhqXxY+
9i8XyPjjzFSLGzYZmTy0et0wHOP4jWnS4cgN+YGPy+IP3J3nPweExrlhb1PL
Mc9tu2hnuBGY6ErsZkLvYz/PVaIxoQIn7k7P15BqzBFwuwxWLIEKr0LtFuta
NL/+7mL+zaVQEWH4qrmjDrN+Zm3q0ZmBcORmpcCvAU963zrQlm4B3eJ5/zTL
RLhVNZNy7J0leF2tsu5aL8Y0v93Rll7WIFyYNmTKkKDPgz9qz+MqyJC+7Kcd
bsb4KU1qK3U1RNb8WdN7VorT600GncLtoDRhAcHmP0a/e1WlN26sgUhDQYiv
qAU1pkEHI6Q0KN5E5tQ3PsH3lw9GJMxbC928gLLJ1qfIUiWxPjB+hL2LVJUf
xc/wc6zRyVouHWwzTkOVtFX/T3ODLOk6WBhRsp8qakPTF2uvCFUO0HREuFVT
3I5W2Q93MRiOUDpy4RA/pwN5671Nlh52gtbXEdUt7OfYbrl543iuM9i+vGgY
7fECfayk11z6XEC9YZsjubgTF83hn4pOdwXO8ldNIYpOtElb5bdvrRsE6trj
5ZVdON8+si70mRv4XEpmHffuRmdixcOk/e6wvPM6NFzvxoRB08dBlA3Asb7N
X6btRtX45XAWbwOU5OWOFfwkwwCXp4UsJw8YaqoOopXKUDzuOzvZ6QEpqq+C
8CkZHnN0H5DFbYRkekHR3sAeJL6w5fvmM8D40omBO8U9uI1mEUzlM2D0TVKw
zUgP0lMvJUs9PcFwYJo7170XHeK80X7AE4aRGt51vhfjxJyM2t+8oOaqZfmB
ll7EUjlbY+YN0pHCIi5VjhMV3ydd/vaG7I6Tt43D5Bhrf29+YbAP0N5ntKpy
5ahxyGfUqH3AWbhAYiCXY71g9o022xeE6zoqRYtJ/GXrGvC18YOzTLPMpEAS
Vx7NanCW+IGxPZM9N4NEM+P46uA9BLSXjdJFDSQK/M+lqPcRsPxa3XRZI4nu
567450cSwGHtLs8TkbhTLSSV0QTMTZ3l/fqIxMw+7XRsPAGnZiP7zJpJnOJz
t6SkEWAbukZ0uJXEAd/83rJ7BNRb2Ptq+kjknBYUsx4QkGjfXqlUkKh78Ffc
ZyEBR55wtagk0dROOelWR+j3T6NdGSBxh5G11SMJAfEFVwfpgyQ2ycvYvSQB
UQFVbXs+kBi0qN4pUUlA8USwMTFMojKgTWfxkoC7PFu63UcSJxo/ZUcNETAk
Ozj76V8SnW653h8ZJSAh6ALl/Gc9b2Bz4uUxAjJ1ww4xY3resjCmi1rfX3HR
ffsXEg9lnZad0hLApxX2U9V6niSz0HyKAPbYgjMafU6fKYhtnCFALHmqlWtI
NPGodNz/jQBX3vOQ+q8klhxt1H7/TsCWpFVZReMk/gc6SHU8
               "]]},
             Annotation[#, "Charting`Private`Tag$26346#4"]& ], 
            TagBox[
             {GrayLevel[0], Thickness[Tiny], Opacity[1.], 
              Dashing[{Small, Small}], LineBox[CompressedData["
1:eJxNz38s1HEYwPEbf6CNneN2R4fhSNw5xHHu/OrETjuTomnkx7nyx2H5WTbh
1pxiVq50WRm3m4pCJiFxO63SVobjvl2LSrUlubudO46Zasvz8WzPnr3+eW+P
Z15xqtAKh8Px/+6/a16cekltVETj/o+6nXwpDhPH7DmWOJ1HxlrAFSndGmtM
DnZcI7VYNAPgpbHk4nWNCpxAXflk0MyCLZrwW3rNV/Ak975iRm4EU5ZGfuTR
dsDOouxuG6517J5bghOeJ6fZgj/IgpQGvD24UVEzbeXiCCbdXL4qvecElpzi
Rc+aieBSVmf2lJgMjtdtVRUtu4LrOCdyXSPcwJG9dwYvT3iARZuG2jf2nmBL
AH6RnuYF5vQ86mht9QYbCEk56Soq+FtTTnqJjS+Yp6vkfWceAq8KbEsHa/zA
CVSSlUR1GEx459vcr/MHUxr6UphMGlgWwMI7naeD37rGhRlvBKJ/KKrrjAUG
2MFaXpYrDgK713lwMnyDwXY+mUOpr5EDo1z6KrNCwCWLhMkk3BGwztiUxpMh
JzJetfHooeBxI3t74z1yES1EOyMMA0et5asz7JjgY1Qy316O7Fd77aIqPBzs
L2RN+GiRheMFVwYvRIAnOtT5BiILvP5gd4PxDFng02PXxo8EG/ylzAE98rBi
+4upgQ0+E+8dy3bngA8WSkYClcjEA6In/NNRYAW3ukqfgRxS3cyVZiIn6/vn
sVzk+gWTRSBC3pTXHK2qQ9aypXNdPcgF5Yq7vF5kc+9T4Wo/MsEL2wgeQj5u
60Z5oUQeU3flz80jJzkM0yswZCxxykz+iLw++qvh7GdkemfQ458r+3rauIqm
3/t6zidjGHrkc5LymTLTvp6yvo20iSzeui0Y3ULGhz6kZe0gtxeOmnZ3kf8A
GfoWIA==
               "]]},
             Annotation[#, "Charting`Private`Tag$26346#5"]& ]}, {}},
          AspectRatio->NCache[GoldenRatio^(-1), 0.6180339887498948],
          Axes->{True, True},
          AxesLabel->{None, None},
          AxesOrigin->{0., -0.4},
          DisplayFunction->Identity,
          Frame->{{False, False}, {False, False}},
          FrameLabel->{{None, None}, {None, None}},
          FrameTicks->{{Automatic, Automatic}, {Automatic, Automatic}},
          GridLines->{None, None},
          GridLinesStyle->Directive[
            GrayLevel[0.5, 0.4]],
          ImagePadding->{{23., 6.5}, {17.00000000000003, 20.49999999999997}},
          
          Method->{
           "DefaultBoundaryStyle" -> Automatic, 
            "DefaultGraphicsInteraction" -> {
             "Version" -> 1.2, "TrackMousePosition" -> {True, False}, 
              "Effects" -> {
               "Highlight" -> {"ratio" -> 2}, 
                "HighlightPoint" -> {"ratio" -> 2}, 
                "Droplines" -> {
                 "freeformCursorMode" -> True, 
                  "placement" -> {"x" -> "All", "y" -> "None"}}}}, 
            "DefaultMeshStyle" -> AbsolutePointSize[6], "ScalingFunctions" -> 
            None, "CoordinatesToolOptions" -> {"DisplayFunction" -> ({
                (Identity[#]& )[
                 Part[#, 1]], 
                (Identity[#]& )[
                 Part[#, 2]]}& ), "CopiedValueFunction" -> ({
                (Identity[#]& )[
                 Part[#, 1]], 
                (Identity[#]& )[
                 Part[#, 2]]}& )}},
          PlotLabel->FormBox["\"\"", TraditionalForm],
          PlotRange->{{0, 30}, {-0.4, 0.3}},
          PlotRangeClipping->True,
          PlotRangePadding->{{0, 0}, {0, 0}},
          Ticks->{Automatic, Automatic}], {504.5479384905794, -71.03089184349886},
          ImageScaled[{0.5, 0.5}], \
{187.73876781044814, 135.29693684475973}]}, {}},
      DisplayFunction->Identity,
      ImagePadding->{{8.881784197001252*^-16, 1.1368683772161603`*^-13}, {
       2.842170943040401*^-14, 1.4210854715202004`*^-14}},
      ImageSize->{
        UpTo[600], 
        UpTo[223]},
      PlotRange->{{0, 605.4575261886953}, {-142.06178368699773`, 0}},
      PlotRangePadding->{6, 5}], {315., -238.90000000000003}, 
     ImageScaled[{0.5, 0.5}], {600, 148}]}, {}},
  ImageSize->{
    UpTo[600], 
    UpTo[298]},
  PlotRange->{{0, 630.}, {-317.8666666666667, 0}},
  PlotRangePadding->{6, 5}]], "Output",
 CellChangeTimes->{
  3.8726894032219963`*^9, {3.8726894423301415`*^9, 3.872689470508054*^9}, 
   3.886259622126532*^9, 3.886259686542367*^9, 3.8862597829563365`*^9, 
   3.886259823849121*^9, 3.8862598599375534`*^9, 3.8874589647538233`*^9, 
   3.8874590064414616`*^9, 3.8874629919312806`*^9, 3.887463043576558*^9},
 CellLabel->
  "Out[120]=",ExpressionUUID->"6f82ff24-cd0c-4909-a64f-5420da178b50"]
}, Open  ]],

Cell["\<\
Finally, we have the ternary plots. These are especially ugly code, but  it \
works! Using the exact calculation here takes forever, so buckle in. \
\>", "Text",
 CellChangeTimes->{{3.8726895331647453`*^9, 3.87268954613041*^9}, {
  3.8726897059379377`*^9, 3.872689732516324*^9}, {3.872690133810216*^9, 
  3.872690143530774*^9}, {3.8726952304324465`*^9, 3.872695231665086*^9}, {
  3.8940094486986003`*^9, 
  3.894009462097441*^9}},ExpressionUUID->"08a083bc-bf68-4ee7-8a4b-\
42cbeff0889c"],

Cell[CellGroupData[{

Cell[BoxData[{
 RowBox[{"myColors", "=", 
  RowBox[{
   RowBox[{"Blend", "[", 
    RowBox[{
     RowBox[{"{", 
      RowBox[{
       RowBox[{"{", 
        RowBox[{"0.1`", ",", 
         RowBox[{"Directive", "[", 
          RowBox[{
           InterpretationBox[
            ButtonBox[
             TooltipBox[
              GraphicsBox[{
                {GrayLevel[0], RectangleBox[{0, 0}]}, 
                {GrayLevel[0], RectangleBox[{1, -1}]}, 
                {RGBColor[0.653833829251545, 0., 0.44489204242008085`], 
                 RectangleBox[{0, -1}, {2, 1}]}},
               AspectRatio->1,
               DefaultBaseStyle->"ColorSwatchGraphics",
               Frame->True,
               FrameStyle->RGBColor[0.43588921950103, 0., 0.2965946949467206],
               FrameTicks->None,
               
               ImageSize->
                Dynamic[{
                 Automatic, 
                  1.35 (CurrentValue["FontCapHeight"]/AbsoluteCurrentValue[
                   Magnification])}],
               PlotRangePadding->None],
              StyleBox[
               RowBox[{"RGBColor", "[", 
                 
                 RowBox[{
                  "0.653833829251545`", ",", "0.`", ",", 
                   "0.44489204242008085`"}], "]"}], NumberMarks -> False]],
             Appearance->None,
             BaseStyle->{},
             BaselinePosition->Baseline,
             ButtonFunction:>With[{Typeset`box$ = EvaluationBox[]}, 
               If[
                Not[
                 AbsoluteCurrentValue["Deployed"]], 
                SelectionMove[Typeset`box$, All, Expression]; 
                FrontEnd`Private`$ColorSelectorInitialAlpha = 1; 
                FrontEnd`Private`$ColorSelectorInitialColor = 
                 RGBColor[0.653833829251545, 0., 0.44489204242008085`]; 
                FrontEnd`Private`$ColorSelectorUseMakeBoxes = True; 
                MathLink`CallFrontEnd[
                  FrontEnd`AttachCell[Typeset`box$, 
                   FrontEndResource["RGBColorValueSelector"], {
                   0, {Left, Bottom}}, {Left, Top}, 
                   "ClosingActions" -> {
                    "SelectionDeparture", "ParentChanged", "EvaluatorQuit"}]]]
               ],
             DefaultBaseStyle->{},
             Evaluator->Automatic,
             Method->"Preemptive"],
            RGBColor[0.653833829251545, 0., 0.44489204242008085`],
            Editable->False,
            Selectable->False], ",", 
           RowBox[{"Opacity", "[", "1", "]"}]}], "]"}]}], "}"}], ",", 
       RowBox[{"{", 
        RowBox[{"0", ",", 
         RowBox[{"Directive", "[", 
          RowBox[{
           InterpretationBox[
            ButtonBox[
             TooltipBox[
              GraphicsBox[{
                {GrayLevel[0], RectangleBox[{0, 0}]}, 
                {GrayLevel[0], RectangleBox[{1, -1}]}, 
                {RGBColor[1., 1., 1.], RectangleBox[{0, -1}, {2, 1}]}},
               AspectRatio->1,
               DefaultBaseStyle->"ColorSwatchGraphics",
               Frame->True,
               
               FrameStyle->RGBColor[
                0.6666666666666667, 0.6666666666666667, 0.6666666666666667],
               FrameTicks->None,
               
               ImageSize->
                Dynamic[{
                 Automatic, 
                  1.35 (CurrentValue["FontCapHeight"]/AbsoluteCurrentValue[
                   Magnification])}],
               PlotRangePadding->None],
              StyleBox[
               RowBox[{"RGBColor", "[", 
                 RowBox[{"1.`", ",", "1.`", ",", "1.`"}], "]"}], NumberMarks -> 
               False]],
             Appearance->None,
             BaseStyle->{},
             BaselinePosition->Baseline,
             ButtonFunction:>With[{Typeset`box$ = EvaluationBox[]}, 
               If[
                Not[
                 AbsoluteCurrentValue["Deployed"]], 
                SelectionMove[Typeset`box$, All, Expression]; 
                FrontEnd`Private`$ColorSelectorInitialAlpha = 1; 
                FrontEnd`Private`$ColorSelectorInitialColor = 
                 RGBColor[1., 1., 1.]; 
                FrontEnd`Private`$ColorSelectorUseMakeBoxes = True; 
                MathLink`CallFrontEnd[
                  FrontEnd`AttachCell[Typeset`box$, 
                   FrontEndResource["RGBColorValueSelector"], {
                   0, {Left, Bottom}}, {Left, Top}, 
                   "ClosingActions" -> {
                    "SelectionDeparture", "ParentChanged", 
                    "EvaluatorQuit"}]]]],
             DefaultBaseStyle->{},
             Evaluator->Automatic,
             Method->"Preemptive"],
            RGBColor[1., 1., 1.],
            Editable->False,
            Selectable->False], ",", 
           RowBox[{"Opacity", "[", "1", "]"}]}], "]"}]}], "}"}], ",", 
       RowBox[{"{", 
        RowBox[{
         RowBox[{"-", "1"}], ",", 
         RowBox[{"Directive", "[", 
          RowBox[{
           InterpretationBox[
            ButtonBox[
             TooltipBox[
              GraphicsBox[{
                {GrayLevel[0], RectangleBox[{0, 0}]}, 
                {GrayLevel[0], RectangleBox[{1, -1}]}, 
                {RGBColor[0., 0.7236285954070344, 0.9615320057984283], 
                 RectangleBox[{0, -1}, {2, 1}]}},
               AspectRatio->1,
               DefaultBaseStyle->"ColorSwatchGraphics",
               Frame->True,
               
               FrameStyle->RGBColor[
                0., 0.4824190636046896, 0.6410213371989523],
               FrameTicks->None,
               
               ImageSize->
                Dynamic[{
                 Automatic, 
                  1.35 (CurrentValue["FontCapHeight"]/AbsoluteCurrentValue[
                   Magnification])}],
               PlotRangePadding->None],
              StyleBox[
               RowBox[{"RGBColor", "[", 
                 
                 RowBox[{
                  "0.`", ",", "0.7236285954070344`", ",", 
                   "0.9615320057984283`"}], "]"}], NumberMarks -> False]],
             Appearance->None,
             BaseStyle->{},
             BaselinePosition->Baseline,
             ButtonFunction:>With[{Typeset`box$ = EvaluationBox[]}, 
               If[
                Not[
                 AbsoluteCurrentValue["Deployed"]], 
                SelectionMove[Typeset`box$, All, Expression]; 
                FrontEnd`Private`$ColorSelectorInitialAlpha = 1; 
                FrontEnd`Private`$ColorSelectorInitialColor = 
                 RGBColor[0., 0.7236285954070344, 0.9615320057984283]; 
                FrontEnd`Private`$ColorSelectorUseMakeBoxes = True; 
                MathLink`CallFrontEnd[
                  FrontEnd`AttachCell[Typeset`box$, 
                   FrontEndResource["RGBColorValueSelector"], {
                   0, {Left, Bottom}}, {Left, Top}, 
                   "ClosingActions" -> {
                    "SelectionDeparture", "ParentChanged", 
                    "EvaluatorQuit"}]]]],
             DefaultBaseStyle->{},
             Evaluator->Automatic,
             Method->"Preemptive"],
            RGBColor[0., 0.7236285954070344, 0.9615320057984283],
            Editable->False,
            Selectable->False], ",", 
           RowBox[{"Opacity", "[", "1.`", "]"}]}], "]"}]}], "}"}]}], "}"}], 
     ",", "#1"}], "]"}], "&"}]}], "\[IndentingNewLine]", 
 RowBox[{
  RowBox[{"ColorData", "[", "1", "]"}], ";"}], "\n", 
 RowBox[{
  RowBox[{"new", " ", "=", " ", 
   RowBox[{"{", 
    RowBox[{
     RowBox[{"{", 
      RowBox[{"\"\<myColorFunction\>\"", ",", " ", "\"\<\>\"", ",", " ", 
       RowBox[{"{", "}"}]}], "}"}], ",", " ", 
     RowBox[{"{", "\"\<Gradients\>\"", "}"}], ",", " ", "1", ",", " ", 
     RowBox[{"{", 
      RowBox[{
       RowBox[{"-", "1"}], ",", " ", "0.1"}], "}"}], ",", " ", "myColors", 
     ",", " ", "\"\<\>\""}], "}"}]}], ";"}], "\n", 
 RowBox[{
  RowBox[{"AppendTo", "[", 
   RowBox[{"DataPaclets`ColorDataDump`colorSchemes", ",", "  ", "new"}], 
   "]"}], ";"}], "\n", 
 RowBox[{
  RowBox[{"AppendTo", "[", 
   RowBox[{
   "DataPaclets`ColorDataDump`colorSchemeNames", ",", "  ", 
    "\"\<myColorFunction\>\""}], "]"}], ";"}]}], "Input",
 CellChangeTimes->{{3.872697310933942*^9, 3.872697311071086*^9}, {
   3.8731943245867066`*^9, 3.873194324685797*^9}, 3.8879127156875577`*^9},
 CellLabel->"In[1]:=",ExpressionUUID->"7cbfe41f-b195-449c-a5d9-7d6299de2259"],

Cell[BoxData[
 RowBox[{
  RowBox[{"Blend", "[", 
   RowBox[{
    RowBox[{"{", 
     RowBox[{
      RowBox[{"{", 
       RowBox[{"0.1`", ",", 
        RowBox[{"Directive", "[", 
         RowBox[{
          InterpretationBox[
           ButtonBox[
            TooltipBox[
             GraphicsBox[{
               {GrayLevel[0], RectangleBox[{0, 0}]}, 
               {GrayLevel[0], RectangleBox[{1, -1}]}, 
               {RGBColor[0.653833829251545, 0., 0.44489204242008085`], 
                RectangleBox[{0, -1}, {2, 1}]}},
              AspectRatio->1,
              DefaultBaseStyle->"ColorSwatchGraphics",
              Frame->True,
              FrameStyle->RGBColor[0.43588921950103, 0., 0.2965946949467206],
              FrameTicks->None,
              
              ImageSize->
               Dynamic[{
                Automatic, 
                 1.35 (CurrentValue["FontCapHeight"]/AbsoluteCurrentValue[
                  Magnification])}],
              PlotRangePadding->None],
             StyleBox[
              RowBox[{"RGBColor", "[", 
                
                RowBox[{
                 "0.653833829251545`", ",", "0.`", ",", 
                  "0.44489204242008085`"}], "]"}], NumberMarks -> False]],
            Appearance->None,
            BaseStyle->{},
            BaselinePosition->Baseline,
            ButtonFunction:>With[{Typeset`box$ = EvaluationBox[]}, 
              If[
               Not[
                AbsoluteCurrentValue["Deployed"]], 
               SelectionMove[Typeset`box$, All, Expression]; 
               FrontEnd`Private`$ColorSelectorInitialAlpha = 1; 
               FrontEnd`Private`$ColorSelectorInitialColor = 
                RGBColor[0.653833829251545, 0., 0.44489204242008085`]; 
               FrontEnd`Private`$ColorSelectorUseMakeBoxes = True; 
               MathLink`CallFrontEnd[
                 FrontEnd`AttachCell[Typeset`box$, 
                  FrontEndResource["RGBColorValueSelector"], {
                  0, {Left, Bottom}}, {Left, Top}, 
                  "ClosingActions" -> {
                   "SelectionDeparture", "ParentChanged", "EvaluatorQuit"}]]]],
            DefaultBaseStyle->{},
            Evaluator->Automatic,
            Method->"Preemptive"],
           RGBColor[0.653833829251545, 0., 0.44489204242008085`],
           Editable->False,
           Selectable->False], ",", 
          RowBox[{"Opacity", "[", "1", "]"}]}], "]"}]}], "}"}], ",", 
      RowBox[{"{", 
       RowBox[{"0", ",", 
        RowBox[{"Directive", "[", 
         RowBox[{
          InterpretationBox[
           ButtonBox[
            TooltipBox[
             GraphicsBox[{
               {GrayLevel[0], RectangleBox[{0, 0}]}, 
               {GrayLevel[0], RectangleBox[{1, -1}]}, 
               {RGBColor[1., 1., 1.], RectangleBox[{0, -1}, {2, 1}]}},
              AspectRatio->1,
              DefaultBaseStyle->"ColorSwatchGraphics",
              Frame->True,
              
              FrameStyle->RGBColor[
               0.6666666666666667, 0.6666666666666667, 0.6666666666666667],
              FrameTicks->None,
              
              ImageSize->
               Dynamic[{
                Automatic, 
                 1.35 (CurrentValue["FontCapHeight"]/AbsoluteCurrentValue[
                  Magnification])}],
              PlotRangePadding->None],
             StyleBox[
              RowBox[{"RGBColor", "[", 
                RowBox[{"1.`", ",", "1.`", ",", "1.`"}], "]"}], NumberMarks -> 
              False]],
            Appearance->None,
            BaseStyle->{},
            BaselinePosition->Baseline,
            ButtonFunction:>With[{Typeset`box$ = EvaluationBox[]}, 
              If[
               Not[
                AbsoluteCurrentValue["Deployed"]], 
               SelectionMove[Typeset`box$, All, Expression]; 
               FrontEnd`Private`$ColorSelectorInitialAlpha = 1; 
               FrontEnd`Private`$ColorSelectorInitialColor = 
                RGBColor[1., 1., 1.]; 
               FrontEnd`Private`$ColorSelectorUseMakeBoxes = True; 
               MathLink`CallFrontEnd[
                 FrontEnd`AttachCell[Typeset`box$, 
                  FrontEndResource["RGBColorValueSelector"], {
                  0, {Left, Bottom}}, {Left, Top}, 
                  "ClosingActions" -> {
                   "SelectionDeparture", "ParentChanged", "EvaluatorQuit"}]]]],
            DefaultBaseStyle->{},
            Evaluator->Automatic,
            Method->"Preemptive"],
           RGBColor[1., 1., 1.],
           Editable->False,
           Selectable->False], ",", 
          RowBox[{"Opacity", "[", "1", "]"}]}], "]"}]}], "}"}], ",", 
      RowBox[{"{", 
       RowBox[{
        RowBox[{"-", "1"}], ",", 
        RowBox[{"Directive", "[", 
         RowBox[{
          InterpretationBox[
           ButtonBox[
            TooltipBox[
             GraphicsBox[{
               {GrayLevel[0], RectangleBox[{0, 0}]}, 
               {GrayLevel[0], RectangleBox[{1, -1}]}, 
               {RGBColor[0., 0.7236285954070344, 0.9615320057984283], 
                RectangleBox[{0, -1}, {2, 1}]}},
              AspectRatio->1,
              DefaultBaseStyle->"ColorSwatchGraphics",
              Frame->True,
              FrameStyle->RGBColor[0., 0.4824190636046896, 0.6410213371989523],
              FrameTicks->None,
              
              ImageSize->
               Dynamic[{
                Automatic, 
                 1.35 (CurrentValue["FontCapHeight"]/AbsoluteCurrentValue[
                  Magnification])}],
              PlotRangePadding->None],
             StyleBox[
              RowBox[{"RGBColor", "[", 
                
                RowBox[{
                 "0.`", ",", "0.7236285954070344`", ",", 
                  "0.9615320057984283`"}], "]"}], NumberMarks -> False]],
            Appearance->None,
            BaseStyle->{},
            BaselinePosition->Baseline,
            ButtonFunction:>With[{Typeset`box$ = EvaluationBox[]}, 
              If[
               Not[
                AbsoluteCurrentValue["Deployed"]], 
               SelectionMove[Typeset`box$, All, Expression]; 
               FrontEnd`Private`$ColorSelectorInitialAlpha = 1; 
               FrontEnd`Private`$ColorSelectorInitialColor = 
                RGBColor[0., 0.7236285954070344, 0.9615320057984283]; 
               FrontEnd`Private`$ColorSelectorUseMakeBoxes = True; 
               MathLink`CallFrontEnd[
                 FrontEnd`AttachCell[Typeset`box$, 
                  FrontEndResource["RGBColorValueSelector"], {
                  0, {Left, Bottom}}, {Left, Top}, 
                  "ClosingActions" -> {
                   "SelectionDeparture", "ParentChanged", "EvaluatorQuit"}]]]],
            DefaultBaseStyle->{},
            Evaluator->Automatic,
            Method->"Preemptive"],
           RGBColor[0., 0.7236285954070344, 0.9615320057984283],
           Editable->False,
           Selectable->False], ",", 
          RowBox[{"Opacity", "[", "1.`", "]"}]}], "]"}]}], "}"}]}], "}"}], 
    ",", "#1"}], "]"}], "&"}]], "Output",
 CellChangeTimes->{3.872697311630519*^9, 3.873188832255848*^9, 
  3.8731943276829967`*^9, 3.874573625719782*^9, 3.8878949059250526`*^9, 
  3.887912719113389*^9, 3.8883186297001123`*^9},
 CellLabel->"Out[1]=",ExpressionUUID->"ce238409-0369-4af4-a74b-5a304eb8ec10"]
}, Open  ]],

Cell[CellGroupData[{

Cell[BoxData[
 RowBox[{"\[IndentingNewLine]", 
  RowBox[{
   RowBox[{
    RowBox[{"\[Sigma]exact2", "[", 
     RowBox[{
     "fn_", ",", "fa_", ",", "fr_", ",", "x_", ",", "eb_", ",", "ew_", ",", 
      "b_", ",", "s_"}], "]"}], " ", ":=", 
    RowBox[{
     RowBox[{
      SuperscriptBox[
       RowBox[{"(", 
        RowBox[{"1", "+", "s"}], ")"}], 
       RowBox[{
        RowBox[{"x", "*", 
         RowBox[{"(", 
          RowBox[{"fn", "-", "fa"}], ")"}]}], "+", "b"}]], "*", 
      SuperscriptBox[
       RowBox[{"(", 
        RowBox[{"1", "+", "ew"}], ")"}], 
       RowBox[{
        RowBox[{"Binomial", "[", 
         RowBox[{
          RowBox[{"x", "*", 
           RowBox[{"(", 
            RowBox[{"fn", "+", "fr"}], ")"}]}], ",", "2"}], "]"}], "+", 
        RowBox[{"Binomial", "[", 
         RowBox[{
          RowBox[{"b", "-", 
           RowBox[{"x", "*", 
            RowBox[{"(", 
             RowBox[{"fr", "+", "fa"}], ")"}]}]}], ",", "2"}], "]"}]}]], "*", 
      " ", 
      RowBox[{
       SuperscriptBox[
        RowBox[{"(", 
         RowBox[{"1", "+", "eb"}], ")"}], 
        RowBox[{
         RowBox[{"(", 
          RowBox[{"b", "-", 
           RowBox[{"x", "*", 
            RowBox[{"(", 
             RowBox[{"fr", "+", "fa"}], ")"}]}]}], ")"}], "*", 
         RowBox[{"(", 
          RowBox[{"fn", "+", "fr"}], ")"}], "*", "x"}]], "/", 
       RowBox[{"(", 
        RowBox[{
         SuperscriptBox[
          RowBox[{"(", 
           RowBox[{"1", "+", "s"}], ")"}], "b"], "*", 
         SuperscriptBox[
          RowBox[{"(", 
           RowBox[{"1", "+", "ew"}], ")"}], 
          RowBox[{"Binomial", "[", 
           RowBox[{"b", ",", "2"}], "]"}]]}], ")"}]}]}], "-", "1"}]}], 
   "\[IndentingNewLine]", 
   RowBox[{"(*", 
    RowBox[{"find", " ", "the", " ", "transformation", " ", "function"}], 
    "*)"}], "\[IndentingNewLine]", 
   RowBox[{
    RowBox[{"tf", "=", 
     RowBox[{
      RowBox[{"FindGeometricTransform", "[", 
       RowBox[{
        RowBox[{"{", 
         RowBox[{
          RowBox[{"{", 
           RowBox[{"0", ",", "0", ",", "0"}], "}"}], ",", 
          RowBox[{"{", 
           RowBox[{"1", ",", "0", ",", "0"}], "}"}], ",", 
          RowBox[{"{", 
           RowBox[{"0.5", ",", 
            RowBox[{
             RowBox[{"Sqrt", "[", "3", "]"}], "/", "2"}], ",", "0"}], "}"}]}],
          "}"}], ",", 
        RowBox[{"{", 
         RowBox[{
          RowBox[{"{", 
           RowBox[{"1", ",", "0", ",", "0"}], "}"}], ",", 
          RowBox[{"{", 
           RowBox[{"0", ",", "1", ",", "0"}], "}"}], ",", 
          RowBox[{"{", 
           RowBox[{"0", ",", "0", ",", "1"}], "}"}]}], "}"}]}], "]"}], "[", 
      RowBox[{"[", "2", "]"}], "]"}]}], ";"}], "\n", 
   RowBox[{"(*", 
    RowBox[{
    "function", " ", "to", " ", "make", " ", "cartesian", " ", "coordinates", 
     " ", "out", " ", "of", " ", "ternary", " ", "coordinates"}], "*)"}], 
   "\[IndentingNewLine]", 
   RowBox[{
    RowBox[{
     RowBox[{"ccoords", "[", "pt_", "]"}], ":=", 
     RowBox[{
      RowBox[{"tf", "[", "pt", "]"}], "[", 
      RowBox[{"[", 
       RowBox[{"{", 
        RowBox[{"1", ",", "2"}], "}"}], "]"}], "]"}]}], ";"}], 
   "\[IndentingNewLine]", 
   RowBox[{"(*", 
    RowBox[{
    "Create", " ", "a", " ", "set", " ", "of", " ", "coordinates", " ", 
     "that", " ", "total", " ", "1"}], "*)"}], "\n", 
   RowBox[{
    RowBox[{"tcoords", "=", 
     RowBox[{
      RowBox[{"DeleteCases", "[", 
       RowBox[{
        RowBox[{"Tuples", "[", 
         RowBox[{
          RowBox[{"Range", "[", 
           RowBox[{"0", ",", "100", ",", "1"}], "]"}], ",", "3"}], "]"}], ",", 
        RowBox[{"x_", "/;", 
         RowBox[{
          RowBox[{"Total", "[", "x", "]"}], "!=", "100"}]}]}], "]"}], "/", 
      "100"}]}], ";"}], "\[IndentingNewLine]", 
   RowBox[{"Clear", "[", 
    RowBox[{
    "tickPoints", ",", "tickMarks", ",", "tickLabels", ",", "axesLabels", ",",
      "region"}], "]"}], "\n", 
   RowBox[{"(*", 
    RowBox[{
     RowBox[{"Now", " ", "assuming", " ", "10", " ", "tick", " ", "marks"}], 
     ",", 
     RowBox[{
      RowBox[{"not", " ", "debugged", " ", "with", " ", "num"}], "=!=", 
      "10"}]}], "*)"}], "\[IndentingNewLine]", 
   RowBox[{
    RowBox[{
     RowBox[{"tickPoints", "[", 
      RowBox[{"poly_", ",", 
       RowBox[{"num_", ":", "10"}]}], "]"}], ":=", 
     RowBox[{"Flatten", "[", 
      RowBox[{
       RowBox[{"Map", "[", 
        RowBox[{"(*", 
         RowBox[{"Segment", " ", "a", " ", "line"}], "*)"}], 
        RowBox[{
         RowBox[{
          RowBox[{"Table", "[", 
           RowBox[{
            RowBox[{
             RowBox[{"poly", "[", 
              RowBox[{"[", 
               RowBox[{"#", "[", 
                RowBox[{"[", "1", "]"}], "]"}], "]"}], "]"}], "+", 
             RowBox[{
              RowBox[{"1", "/", "num"}], " ", "i", " ", 
              RowBox[{"(", 
               RowBox[{
                RowBox[{"poly", "[", 
                 RowBox[{"[", 
                  RowBox[{"#", "[", 
                   RowBox[{"[", "2", "]"}], "]"}], "]"}], "]"}], "-", 
                RowBox[{"poly", "[", 
                 RowBox[{"[", 
                  RowBox[{"#", "[", 
                   RowBox[{"[", "1", "]"}], "]"}], "]"}], "]"}]}], ")"}]}]}], 
            ",", 
            RowBox[{"{", 
             RowBox[{"i", ",", "1", ",", "num"}], "}"}]}], "]"}], "&"}], ",", 
         RowBox[{"(*", 
          RowBox[{
           RowBox[{"Map", " ", "over", " ", "all", " ", "faces"}], ",", 
           RowBox[{
           "uses", " ", "same", " ", "number", " ", "of", " ", "ticks", " ", 
            "per", " ", "face"}], ",", 
           RowBox[{"not", " ", "equidistant", " ", "segments"}]}], "*)"}], 
         RowBox[{
          RowBox[{"Table", "[", 
           RowBox[{
            RowBox[{"{", 
             RowBox[{"i", ",", 
              RowBox[{"i", "+", "1"}]}], "}"}], ",", 
            RowBox[{"{", 
             RowBox[{"i", ",", "1", ",", "2"}], "}"}]}], "]"}], "~", "Join", 
          "~", 
          RowBox[{"{", 
           RowBox[{"{", 
            RowBox[{"3", ",", "1"}], "}"}], "}"}]}]}], "]"}], ",", "1"}], 
      "]"}]}], ";"}], "\[IndentingNewLine]", 
   RowBox[{"(*", 
    RowBox[{
    "Make", " ", "tick", " ", "marks", " ", "angled", " ", "such", " ", 
     "that", " ", "the", " ", "point", " ", "along", " ", "the", " ", 
     "ternary", " ", "axes"}], "*)"}], "\[IndentingNewLine]", "\n", 
   "\[IndentingNewLine]", 
   RowBox[{
    RowBox[{
     RowBox[{"tickMarks", "[", 
      RowBox[{"poly_", ",", 
       RowBox[{"num_", ":", "10"}]}], "]"}], ":=", 
     RowBox[{"(", 
      RowBox[{
       RowBox[{
        RowBox[{"GeometricTransformation", "[", 
         RowBox[{
          RowBox[{"Line", "[", "#", "]"}], ",", 
          RowBox[{"ScalingTransform", "[", 
           RowBox[{"0.25", ",", 
            RowBox[{
             RowBox[{"#", "[", 
              RowBox[{"[", "2", "]"}], "]"}], "-", 
             RowBox[{"#", "[", 
              RowBox[{"[", "1", "]"}], "]"}]}], ",", 
            RowBox[{"#", "[", 
             RowBox[{"[", "1", "]"}], "]"}]}], "]"}]}], "]"}], "&"}], "/@", 
       RowBox[{"Quiet", "@", 
        RowBox[{"Drop", "[", 
         RowBox[{
          RowBox[{"With", "[", 
           RowBox[{
            RowBox[{"{", 
             RowBox[{"list", "=", 
              RowBox[{"tickPoints", "[", 
               RowBox[{"region", ",", "10"}], "]"}]}], "}"}], ",", 
            RowBox[{"MapIndexed", "[", 
             RowBox[{
              RowBox[{
               RowBox[{"{", 
                RowBox[{"#1", ",", 
                 RowBox[{"Flatten", "[", 
                  RowBox[{
                   RowBox[{"RotationTransform", "[", 
                    RowBox[{
                    RowBox[{
                    RowBox[{"-", "60"}], " ", "Degree"}], ",", "#1"}], "]"}], 
                   "[", 
                   RowBox[{"list", "[", 
                    RowBox[{"[", 
                    RowBox[{"#2", "+", "1"}], "]"}], "]"}], "]"}], "]"}]}], 
                "}"}], "&"}], ",", "list"}], "]"}]}], "]"}], ",", 
          RowBox[{"{", 
           RowBox[{"10", ",", 
            RowBox[{"-", "1"}], ",", "10"}], "}"}]}], "]"}]}]}], ")"}]}], 
    ";"}], "\[IndentingNewLine]", "\[IndentingNewLine]", 
   RowBox[{"(*", 
    RowBox[{
     RowBox[{
     "Create", " ", "tick", " ", "labels", " ", "for", " ", "the", " ", 
      "ticks"}], "-", 
     RowBox[{
     "note", " ", "I", " ", "do", " ", "not", " ", "use", " ", "tick", " ", 
      "marks", " ", "on", " ", "the", " ", "vertices"}]}], "*)"}], "\n", 
   RowBox[{
    RowBox[{
     RowBox[{"tickLabels", "[", 
      RowBox[{"num_", ":", "10"}], "]"}], ":=", 
     RowBox[{"Module", "[", 
      RowBox[{
       RowBox[{"{", "t", "}"}], ",", 
       RowBox[{
        RowBox[{"t", "=", 
         RowBox[{"Quiet", "@", 
          RowBox[{"Drop", "[", 
           RowBox[{
            RowBox[{"With", "[", 
             RowBox[{
              RowBox[{"{", 
               RowBox[{"list", "=", 
                RowBox[{"tickPoints", "[", 
                 RowBox[{"region", ",", "num"}], "]"}]}], "}"}], ",", 
              RowBox[{
               RowBox[{"MapIndexed", "[", 
                RowBox[{
                 RowBox[{
                  RowBox[{"Flatten", "[", 
                   RowBox[{
                    RowBox[{"RotationTransform", "[", 
                    RowBox[{
                    RowBox[{
                    RowBox[{"-", "90"}], " ", "Degree"}], ",", "#1"}], "]"}], 
                    "[", 
                    RowBox[{
                    RowBox[{"tickPoints", "[", "region", "]"}], "[", 
                    RowBox[{"[", 
                    RowBox[{"#2", "+", "1"}], "]"}], "]"}], "]"}], "]"}], 
                  "&"}], ",", 
                 RowBox[{"tickPoints", "[", "region", "]"}]}], "]"}], "[", 
               RowBox[{"[", 
                RowBox[{"1", ";;", 
                 RowBox[{"-", "2"}]}], "]"}], "]"}]}], "]"}], ",", 
            RowBox[{"{", 
             RowBox[{"num", ",", 
              RowBox[{"-", "1"}], ",", "num"}], "}"}]}], "]"}]}]}], ";", 
        "\[IndentingNewLine]", 
        RowBox[{"MapThread", "[", 
         RowBox[{
          RowBox[{
           RowBox[{"Text", "[", 
            RowBox[{
             RowBox[{"N", "@", "#1"}], ",", "#2"}], "]"}], "&"}], ",", 
          RowBox[{"{", 
           RowBox[{
            RowBox[{"Flatten", "@", 
             RowBox[{"ConstantArray", "[", 
              RowBox[{
               RowBox[{"Range", "[", 
                RowBox[{
                 RowBox[{"0", "+", 
                  RowBox[{"1", "/", "num"}]}], ",", 
                 RowBox[{"1", "-", 
                  RowBox[{"1", "/", "num"}]}], ",", 
                 RowBox[{"1", "/", "num"}]}], "]"}], ",", "3"}], "]"}]}], ",",
             "t"}], "}"}]}], "]"}]}]}], "]"}]}], ";"}], "\n", 
   RowBox[{"(*", 
    RowBox[{
     RowBox[{"Instead", " ", "of", " ", "vertex", " ", "tick", " ", "marks"}],
      ",", 
     RowBox[{
     "I", " ", "use", " ", "a", " ", "separate", " ", "function", " ", "and", 
      " ", "call", " ", "these", " ", "labels"}]}], "*)"}], 
   "\[IndentingNewLine]", 
   RowBox[{
    RowBox[{
     RowBox[{"axesLabels", "[", 
      RowBox[{"a_", ",", "b_", ",", "c_"}], "]"}], ":=", 
     RowBox[{"{", 
      RowBox[{
       RowBox[{"Text", "[", 
        RowBox[{"a", ",", 
         RowBox[{"{", 
          RowBox[{
           RowBox[{"-", "0.01"}], ",", "0"}], "}"}], ",", 
         RowBox[{"{", 
          RowBox[{"1", ",", "0"}], "}"}]}], "]"}], ",", 
       RowBox[{"Text", "[", 
        RowBox[{"b", ",", 
         RowBox[{"{", 
          RowBox[{"1.01", ",", "0"}], "}"}], ",", 
         RowBox[{"{", 
          RowBox[{
           RowBox[{"-", "1"}], ",", "0"}], "}"}]}], "]"}], ",", 
       RowBox[{"Text", "[", 
        RowBox[{"c", ",", 
         RowBox[{"{", 
          RowBox[{"0.5", ",", 
           RowBox[{"1.02", " ", 
            RowBox[{
             RowBox[{"Sqrt", "[", "3", "]"}], "/", "2"}]}]}], "}"}]}], 
        "]"}]}], "}"}]}], ";"}], "\n", 
   RowBox[{"(*", 
    RowBox[{
    "These", " ", "functions", " ", "require", " ", "that", " ", "a", " ", 
     "polygon", " ", "is", " ", "defined"}], "*)"}], "\[IndentingNewLine]", 
   RowBox[{
    RowBox[{"region", "=", 
     RowBox[{"{", 
      RowBox[{
       RowBox[{"{", 
        RowBox[{"0", ",", "0"}], "}"}], ",", 
       RowBox[{"{", 
        RowBox[{"1", ",", "0"}], "}"}], ",", 
       RowBox[{"{", 
        RowBox[{"0.5", ",", 
         RowBox[{
          RowBox[{"Sqrt", "[", "3", "]"}], "/", "2"}]}], "}"}], ",", 
       RowBox[{"{", 
        RowBox[{"0", ",", "0"}], "}"}]}], "}"}]}], ";"}], 
   "\[IndentingNewLine]", 
   RowBox[{"(*", " ", 
    RowBox[{
    "Generate", " ", "all", " ", "of", " ", "the", " ", "plots", " ", 
     "queietly"}], "*)"}], "\[IndentingNewLine]", 
   RowBox[{
    RowBox[{
     RowBox[{"tfunc", "[", 
      RowBox[{"a_", ",", "b_", ",", "c_"}], "]"}], ":=", 
     RowBox[{"\[Sigma]exact2", "[", 
      RowBox[{"a", ",", "b", ",", "c", ",", "20", ",", 
       RowBox[{"-", 
        SuperscriptBox["10", 
         RowBox[{"-", "5"}]]}], ",", 
       SuperscriptBox["10", 
        RowBox[{"-", "4"}]], ",", "60", ",", "0"}], " ", "]"}]}], ";"}], 
   "\[IndentingNewLine]", 
   RowBox[{
    RowBox[{"div60x20", "=", 
     RowBox[{"ListContourPlot", "[", 
      RowBox[{
       RowBox[{"Partition", "[", 
        RowBox[{
         RowBox[{"Flatten", "@", 
          RowBox[{"Transpose", "[", 
           RowBox[{"{", 
            RowBox[{
             RowBox[{"ccoords", "/@", "tcoords"}], ",", 
             RowBox[{"tfunc", "@@@", "tcoords"}]}], "}"}], "]"}]}], ",", 
         "3"}], "]"}], ",", 
       RowBox[{"ColorFunctionScaling", "->", "False"}], ",", 
       RowBox[{"ColorFunction", "\[Rule]", 
        RowBox[{"ColorData", "[", "\"\<myColorFunction\>\"", "]"}]}], ",", 
       RowBox[{"Epilog", "->", 
        RowBox[{"{", 
         RowBox[{
          RowBox[{"Line", "@", "region"}], ",", "Black", ",", 
          RowBox[{"Quiet", "@", 
           RowBox[{"tickMarks", "[", 
            RowBox[{"region", ",", "10"}], "]"}]}], ",", 
          RowBox[{"tickLabels", "[", "]"}], ",", 
          RowBox[{"axesLabels", "[", 
           RowBox[{"\"\<\>\"", ",", "\"\<\>\"", ",", "\"\<\>\""}], "]"}]}], 
         "}"}]}], ",", 
       RowBox[{"Frame", "->", "None"}], ",", 
       RowBox[{"PlotRange", "->", 
        RowBox[{"{", 
         RowBox[{
          RowBox[{"{", 
           RowBox[{
            RowBox[{"-", "0.1"}], ",", "1.1"}], "}"}], ",", 
          RowBox[{"{", 
           RowBox[{
            RowBox[{"-", "0.1"}], ",", "1.1"}], "}"}]}], "}"}]}], ",", 
       RowBox[{"PlotLegends", "->", "None"}], ",", 
       RowBox[{"Contours", "->", 
        RowBox[{"{", 
         RowBox[{"0", ",", 
          RowBox[{"-", "0.05"}], ",", 
          RowBox[{"-", "0.1"}]}], "}"}]}], ",", 
       RowBox[{"ContourLabels", "\[Rule]", "True"}]}], "]"}]}], ";"}], 
   "\[IndentingNewLine]", 
   RowBox[{
    RowBox[{
     RowBox[{"tfunc", "[", 
      RowBox[{"a_", ",", "b_", ",", "c_"}], "]"}], ":=", 
     RowBox[{"\[Sigma]exact2", "[", 
      RowBox[{"a", ",", "b", ",", "c", ",", "40", ",", 
       RowBox[{"-", 
        SuperscriptBox["10", 
         RowBox[{"-", "5"}]]}], ",", 
       SuperscriptBox["10", 
        RowBox[{"-", "4"}]], ",", "60", ",", "0"}], "]"}]}], ";"}], 
   "\[IndentingNewLine]", 
   RowBox[{
    RowBox[{"div60x40", "=", 
     RowBox[{"ListContourPlot", "[", 
      RowBox[{
       RowBox[{"Partition", "[", 
        RowBox[{
         RowBox[{"Flatten", "@", 
          RowBox[{"Transpose", "[", 
           RowBox[{"{", 
            RowBox[{
             RowBox[{"ccoords", "/@", "tcoords"}], ",", 
             RowBox[{"tfunc", "@@@", "tcoords"}]}], "}"}], "]"}]}], ",", 
         "3"}], "]"}], ",", 
       RowBox[{"ColorFunctionScaling", "->", "False"}], ",", 
       RowBox[{"ColorFunction", "\[Rule]", 
        RowBox[{"ColorData", "[", "\"\<myColorFunction\>\"", "]"}]}], ",", 
       RowBox[{"Epilog", "->", 
        RowBox[{"{", 
         RowBox[{
          RowBox[{"Line", "@", "region"}], ",", "Black", ",", 
          RowBox[{"Quiet", "@", 
           RowBox[{"tickMarks", "[", 
            RowBox[{"region", ",", "10"}], "]"}]}], ",", 
          RowBox[{"tickLabels", "[", "]"}], ",", 
          RowBox[{"axesLabels", "[", 
           RowBox[{"\"\<\>\"", ",", "\"\<\>\"", ",", "\"\<\>\""}], "]"}]}], 
         "}"}]}], ",", 
       RowBox[{"Frame", "->", "None"}], ",", 
       RowBox[{"PlotRange", "->", 
        RowBox[{"{", 
         RowBox[{
          RowBox[{"{", 
           RowBox[{
            RowBox[{"-", "0.1"}], ",", "1.1"}], "}"}], ",", 
          RowBox[{"{", 
           RowBox[{
            RowBox[{"-", "0.1"}], ",", "1.1"}], "}"}]}], "}"}]}], ",", 
       RowBox[{"PlotLegends", "->", "None"}], ",", 
       RowBox[{"Contours", "->", 
        RowBox[{"{", 
         RowBox[{"0.1", ",", "0", ",", 
          RowBox[{"-", ".05"}], ",", 
          RowBox[{"-", "0.1"}], ",", 
          RowBox[{"-", "0.15"}]}], "}"}]}], ",", 
       RowBox[{"ContourLabels", "\[Rule]", "True"}]}], "]"}]}], ";"}], 
   "\[IndentingNewLine]", 
   RowBox[{
    RowBox[{
     RowBox[{"tfunc", "[", 
      RowBox[{"a_", ",", "b_", ",", "c_"}], "]"}], ":=", 
     RowBox[{"\[Sigma]exact2", "[", 
      RowBox[{"a", ",", "b", ",", "c", ",", "60", ",", 
       RowBox[{"-", 
        SuperscriptBox["10", 
         RowBox[{"-", "5"}]]}], ",", 
       SuperscriptBox["10", 
        RowBox[{"-", "4"}]], ",", "60", ",", "0"}], "]"}]}], ";"}], 
   "\[IndentingNewLine]", 
   RowBox[{
    RowBox[{"div60x60", "=", 
     RowBox[{"ListContourPlot", "[", 
      RowBox[{
       RowBox[{"Partition", "[", 
        RowBox[{
         RowBox[{"Flatten", "@", 
          RowBox[{"Transpose", "[", 
           RowBox[{"{", 
            RowBox[{
             RowBox[{"ccoords", "/@", "tcoords"}], ",", 
             RowBox[{"tfunc", "@@@", "tcoords"}]}], "}"}], "]"}]}], ",", 
         "3"}], "]"}], ",", 
       RowBox[{"ColorFunctionScaling", "->", "False"}], ",", 
       RowBox[{"ColorFunction", "\[Rule]", 
        RowBox[{"ColorData", "[", "\"\<myColorFunction\>\"", "]"}]}], ",", 
       RowBox[{"Epilog", "->", 
        RowBox[{"{", 
         RowBox[{
          RowBox[{"Line", "@", "region"}], ",", "Black", ",", 
          RowBox[{"Quiet", "@", 
           RowBox[{"tickMarks", "[", 
            RowBox[{"region", ",", "10"}], "]"}]}], ",", 
          RowBox[{"tickLabels", "[", "]"}], ",", 
          RowBox[{"axesLabels", "[", 
           RowBox[{"\"\<\>\"", ",", "\"\<\>\"", ",", "\"\<\>\""}], "]"}]}], 
         "}"}]}], ",", 
       RowBox[{"Frame", "->", "None"}], ",", 
       RowBox[{"PlotRange", "->", 
        RowBox[{"{", 
         RowBox[{
          RowBox[{"{", 
           RowBox[{
            RowBox[{"-", "0.1"}], ",", "1.1"}], "}"}], ",", 
          RowBox[{"{", 
           RowBox[{
            RowBox[{"-", "0.1"}], ",", "1.1"}], "}"}]}], "}"}]}], ",", 
       RowBox[{"PlotLegends", "->", " ", "None"}], ",", 
       RowBox[{"Contours", "->", 
        RowBox[{"{", 
         RowBox[{"0.1", ",", "0", ",", 
          RowBox[{"-", ".05"}], ",", 
          RowBox[{"-", "0.1"}], ",", 
          RowBox[{"-", "0.15"}]}], "}"}]}], ",", 
       RowBox[{"ContourLabels", "\[Rule]", "True"}]}], "]"}]}], ";"}], 
   "\[IndentingNewLine]", "\[IndentingNewLine]", 
   RowBox[{
    RowBox[{
     RowBox[{"tfunc", "[", 
      RowBox[{"a_", ",", "b_", ",", "c_"}], "]"}], ":=", 
     RowBox[{"\[Sigma]exact2", "[", 
      RowBox[{"a", ",", "b", ",", "c", ",", "20", ",", 
       RowBox[{"-", 
        SuperscriptBox["10", 
         RowBox[{"-", "5"}]]}], ",", 
       SuperscriptBox["10", 
        RowBox[{"-", "4"}]], ",", "120", ",", "0"}], "]"}]}], ";"}], 
   "\[IndentingNewLine]", 
   RowBox[{
    RowBox[{"div120x20", "=", 
     RowBox[{"ListContourPlot", "[", 
      RowBox[{
       RowBox[{"Partition", "[", 
        RowBox[{
         RowBox[{"Flatten", "@", 
          RowBox[{"Transpose", "[", 
           RowBox[{"{", 
            RowBox[{
             RowBox[{"ccoords", "/@", "tcoords"}], ",", 
             RowBox[{"tfunc", "@@@", "tcoords"}]}], "}"}], "]"}]}], ",", 
         "3"}], "]"}], ",", 
       RowBox[{"ColorFunctionScaling", "->", "False"}], ",", 
       RowBox[{"ColorFunction", "\[Rule]", 
        RowBox[{"ColorData", "[", "\"\<myColorFunction\>\"", "]"}]}], ",", 
       RowBox[{"Epilog", "->", 
        RowBox[{"{", 
         RowBox[{
          RowBox[{"Line", "@", "region"}], ",", "Black", ",", 
          RowBox[{"Quiet", "@", 
           RowBox[{"tickMarks", "[", 
            RowBox[{"region", ",", "10"}], "]"}]}], ",", 
          RowBox[{"tickLabels", "[", "]"}], ",", 
          RowBox[{"axesLabels", "[", 
           RowBox[{"\"\<\>\"", ",", "\"\<\>\"", ",", "\"\<\>\""}], "]"}]}], 
         "}"}]}], ",", 
       RowBox[{"Frame", "->", "None"}], ",", 
       RowBox[{"PlotRange", "->", 
        RowBox[{"{", 
         RowBox[{
          RowBox[{"{", 
           RowBox[{
            RowBox[{"-", "0.1"}], ",", "1.1"}], "}"}], ",", 
          RowBox[{"{", 
           RowBox[{
            RowBox[{"-", "0.1"}], ",", "1.1"}], "}"}]}], "}"}]}], ",", 
       RowBox[{"PlotLegends", "->", "None"}], ",", 
       RowBox[{"Contours", "->", 
        RowBox[{"{", 
         RowBox[{"0", ",", 
          RowBox[{"-", "0.05"}], ",", 
          RowBox[{"-", "0.1"}], ",", 
          RowBox[{"-", "0.15"}]}], "}"}]}], ",", 
       RowBox[{"ContourLabels", "\[Rule]", "True"}]}], "]"}]}], ";"}], 
   "\[IndentingNewLine]", 
   RowBox[{
    RowBox[{
     RowBox[{"tfunc", "[", 
      RowBox[{"a_", ",", "b_", ",", "c_"}], "]"}], ":=", 
     RowBox[{"\[Sigma]exact2", "[", 
      RowBox[{"a", ",", "b", ",", "c", ",", "40", ",", 
       RowBox[{"-", 
        SuperscriptBox["10", 
         RowBox[{"-", "5"}]]}], ",", 
       SuperscriptBox["10", 
        RowBox[{"-", "4"}]], ",", "120", ",", "0"}], "]"}]}], ";"}], 
   "\[IndentingNewLine]", 
   RowBox[{
    RowBox[{"div120x40", "=", 
     RowBox[{"ListContourPlot", "[", 
      RowBox[{
       RowBox[{"Partition", "[", 
        RowBox[{
         RowBox[{"Flatten", "@", 
          RowBox[{"Transpose", "[", 
           RowBox[{"{", 
            RowBox[{
             RowBox[{"ccoords", "/@", "tcoords"}], ",", 
             RowBox[{"tfunc", "@@@", "tcoords"}]}], "}"}], "]"}]}], ",", 
         "3"}], "]"}], ",", 
       RowBox[{"ColorFunctionScaling", "->", "False"}], ",", 
       RowBox[{"ColorFunction", "\[Rule]", 
        RowBox[{"ColorData", "[", "\"\<myColorFunction\>\"", "]"}]}], ",", 
       RowBox[{"Epilog", "->", 
        RowBox[{"{", 
         RowBox[{
          RowBox[{"Line", "@", "region"}], ",", "Black", ",", 
          RowBox[{"Quiet", "@", 
           RowBox[{"tickMarks", "[", 
            RowBox[{"region", ",", "10"}], "]"}]}], ",", 
          RowBox[{"tickLabels", "[", "]"}], ",", 
          RowBox[{"axesLabels", "[", 
           RowBox[{"\"\<\>\"", ",", "\"\<\>\"", ",", "\"\<\>\""}], "]"}]}], 
         "}"}]}], ",", 
       RowBox[{"Frame", "->", "None"}], ",", 
       RowBox[{"PlotRange", "->", 
        RowBox[{"{", 
         RowBox[{
          RowBox[{"{", 
           RowBox[{
            RowBox[{"-", "0.1"}], ",", "1.1"}], "}"}], ",", 
          RowBox[{"{", 
           RowBox[{
            RowBox[{"-", "0.1"}], ",", "1.1"}], "}"}]}], "}"}]}], ",", 
       RowBox[{"PlotLegends", "->", "None"}], ",", 
       RowBox[{"Contours", "->", 
        RowBox[{"{", 
         RowBox[{"0", ",", 
          RowBox[{"-", "0.1"}], ",", 
          RowBox[{"-", "0.2"}], ",", 
          RowBox[{"-", "0.3"}], ",", 
          RowBox[{"-", "0.4"}]}], "}"}]}], ",", 
       RowBox[{"ContourLabels", "\[Rule]", "True"}]}], "]"}]}], ";"}], 
   "\[IndentingNewLine]", 
   RowBox[{
    RowBox[{
     RowBox[{"tfunc", "[", 
      RowBox[{"a_", ",", "b_", ",", "c_"}], "]"}], ":=", 
     RowBox[{"\[Sigma]exact2", "[", 
      RowBox[{"a", ",", "b", ",", "c", ",", "60", ",", 
       RowBox[{"-", 
        SuperscriptBox["10", 
         RowBox[{"-", "5"}]]}], ",", 
       SuperscriptBox["10", 
        RowBox[{"-", "4"}]], ",", "120", ",", "0"}], "]"}]}], ";"}], 
   "\[IndentingNewLine]", 
   RowBox[{
    RowBox[{"div120x60", "=", 
     RowBox[{"ListContourPlot", "[", 
      RowBox[{
       RowBox[{"Partition", "[", 
        RowBox[{
         RowBox[{"Flatten", "@", 
          RowBox[{"Transpose", "[", 
           RowBox[{"{", 
            RowBox[{
             RowBox[{"ccoords", "/@", "tcoords"}], ",", 
             RowBox[{"tfunc", "@@@", "tcoords"}]}], "}"}], "]"}]}], ",", 
         "3"}], "]"}], ",", 
       RowBox[{"ColorFunctionScaling", "->", "False"}], ",", 
       RowBox[{"ColorFunction", "\[Rule]", 
        RowBox[{"ColorData", "[", "\"\<myColorFunction\>\"", "]"}]}], ",", 
       RowBox[{"Epilog", "->", 
        RowBox[{"{", 
         RowBox[{
          RowBox[{"Line", "@", "region"}], ",", "Black", ",", 
          RowBox[{"Quiet", "@", 
           RowBox[{"tickMarks", "[", 
            RowBox[{"region", ",", "10"}], "]"}]}], ",", 
          RowBox[{"tickLabels", "[", "]"}], ",", 
          RowBox[{"axesLabels", "[", 
           RowBox[{"\"\<\>\"", ",", "\"\<\>\"", ",", "\"\<\>\""}], "]"}]}], 
         "}"}]}], ",", 
       RowBox[{"Frame", "->", "None"}], ",", 
       RowBox[{"PlotRange", "->", 
        RowBox[{"{", 
         RowBox[{
          RowBox[{"{", 
           RowBox[{
            RowBox[{"-", "0.1"}], ",", "1.1"}], "}"}], ",", 
          RowBox[{"{", 
           RowBox[{
            RowBox[{"-", "0.1"}], ",", "1.1"}], "}"}]}], "}"}]}], ",", 
       RowBox[{"PlotLegends", "->", " ", "None"}], ",", 
       RowBox[{"Contours", "->", 
        RowBox[{"{", 
         RowBox[{"0.05", ",", "0", ",", 
          RowBox[{"-", "0.1"}], ",", 
          RowBox[{"-", "0.2"}], ",", 
          RowBox[{"-", "0.3"}], ",", 
          RowBox[{"-", "0.4"}], ",", 
          RowBox[{"-", "0.5"}]}], "}"}]}], ",", 
       RowBox[{"ContourLabels", "\[Rule]", "True"}]}], "]"}]}], ";"}], 
   "\[IndentingNewLine]", "\[IndentingNewLine]", 
   RowBox[{
    RowBox[{
     RowBox[{"tfunc", "[", 
      RowBox[{"a_", ",", "b_", ",", "c_"}], "]"}], ":=", 
     RowBox[{"\[Sigma]exact2", "[", 
      RowBox[{"a", ",", "b", ",", "c", ",", "20", ",", 
       RowBox[{"-", 
        SuperscriptBox["10", 
         RowBox[{"-", "5"}]]}], ",", 
       SuperscriptBox["10", 
        RowBox[{"-", "4"}]], ",", "240", ",", "0"}], "]"}]}], ";"}], 
   "\[IndentingNewLine]", 
   RowBox[{
    RowBox[{"div240x20", "=", 
     RowBox[{"ListContourPlot", "[", 
      RowBox[{
       RowBox[{"Partition", "[", 
        RowBox[{
         RowBox[{"Flatten", "@", 
          RowBox[{"Transpose", "[", 
           RowBox[{"{", 
            RowBox[{
             RowBox[{"ccoords", "/@", "tcoords"}], ",", 
             RowBox[{"tfunc", "@@@", "tcoords"}]}], "}"}], "]"}]}], ",", 
         "3"}], "]"}], ",", 
       RowBox[{"ColorFunctionScaling", "->", "False"}], ",", 
       RowBox[{"ColorFunction", "\[Rule]", 
        RowBox[{"ColorData", "[", "\"\<myColorFunction\>\"", "]"}]}], ",", 
       RowBox[{"Epilog", "->", 
        RowBox[{"{", 
         RowBox[{
          RowBox[{"Line", "@", "region"}], ",", "Black", ",", 
          RowBox[{"Quiet", "@", 
           RowBox[{"tickMarks", "[", 
            RowBox[{"region", ",", "4"}], "]"}]}], ",", 
          RowBox[{"tickLabels", "[", "]"}], ",", 
          RowBox[{"axesLabels", "[", 
           RowBox[{"\"\<\>\"", ",", "\"\<\>\"", ",", "\"\<\>\""}], "]"}]}], 
         "}"}]}], ",", 
       RowBox[{"Frame", "->", "None"}], ",", 
       RowBox[{"PlotRange", "->", 
        RowBox[{"{", 
         RowBox[{
          RowBox[{"{", 
           RowBox[{
            RowBox[{"-", "0.1"}], ",", "1.1"}], "}"}], ",", 
          RowBox[{"{", 
           RowBox[{
            RowBox[{"-", "0.1"}], ",", "1.1"}], "}"}]}], "}"}]}], ",", 
       RowBox[{"PlotLegends", "->", "None"}], ",", 
       RowBox[{"Contours", "->", 
        RowBox[{"{", 
         RowBox[{"0", ",", 
          RowBox[{"-", "0.1"}], ",", 
          RowBox[{"-", "0.2"}], ",", 
          RowBox[{"-", "0.3"}]}], "}"}]}], ",", 
       RowBox[{"ContourLabels", "\[Rule]", "True"}]}], "]"}]}], ";"}], 
   "\[IndentingNewLine]", 
   RowBox[{
    RowBox[{
     RowBox[{"tfunc", "[", 
      RowBox[{"a_", ",", "b_", ",", "c_"}], "]"}], ":=", 
     RowBox[{"\[Sigma]exact2", "[", 
      RowBox[{"a", ",", "b", ",", "c", ",", "40", ",", 
       RowBox[{"-", 
        SuperscriptBox["10", 
         RowBox[{"-", "5"}]]}], ",", 
       SuperscriptBox["10", 
        RowBox[{"-", "4"}]], ",", "240", ",", "0"}], "]"}]}], ";"}], 
   "\[IndentingNewLine]", 
   RowBox[{
    RowBox[{"div240x40", "=", 
     RowBox[{"ListContourPlot", "[", 
      RowBox[{
       RowBox[{"Partition", "[", 
        RowBox[{
         RowBox[{"Flatten", "@", 
          RowBox[{"Transpose", "[", 
           RowBox[{"{", 
            RowBox[{
             RowBox[{"ccoords", "/@", "tcoords"}], ",", 
             RowBox[{"tfunc", "@@@", "tcoords"}]}], "}"}], "]"}]}], ",", 
         "3"}], "]"}], ",", 
       RowBox[{"ColorFunctionScaling", "->", "False"}], ",", 
       RowBox[{"ColorFunction", "\[Rule]", 
        RowBox[{"ColorData", "[", "\"\<myColorFunction\>\"", "]"}]}], ",", 
       RowBox[{"Epilog", "->", 
        RowBox[{"{", 
         RowBox[{
          RowBox[{"Line", "@", "region"}], ",", "Black", ",", 
          RowBox[{"Quiet", "@", 
           RowBox[{"tickMarks", "[", 
            RowBox[{"region", ",", "4"}], "]"}]}], ",", 
          RowBox[{"tickLabels", "[", "]"}], ",", 
          RowBox[{"axesLabels", "[", 
           RowBox[{"\"\<\>\"", ",", "\"\<\>\"", ",", "\"\<\>\""}], "]"}]}], 
         "}"}]}], ",", 
       RowBox[{"Frame", "->", "None"}], ",", 
       RowBox[{"PlotRange", "->", 
        RowBox[{"{", 
         RowBox[{
          RowBox[{"{", 
           RowBox[{
            RowBox[{"-", "0.1"}], ",", "1.1"}], "}"}], ",", 
          RowBox[{"{", 
           RowBox[{
            RowBox[{"-", "0.1"}], ",", "1.1"}], "}"}]}], "}"}]}], ",", 
       RowBox[{"PlotLegends", "->", "None"}], ",", 
       RowBox[{"Contours", "->", 
        RowBox[{"{", 
         RowBox[{"0", ",", 
          RowBox[{"-", "0.1"}], ",", 
          RowBox[{"-", "0.2"}], ",", 
          RowBox[{"-", "0.3"}], ",", 
          RowBox[{"-", "0.4"}], ",", 
          RowBox[{"-", "0.5"}]}], "}"}]}], ",", 
       RowBox[{"ContourLabels", "\[Rule]", "True"}]}], "]"}]}], ";"}], 
   "\[IndentingNewLine]", 
   RowBox[{
    RowBox[{
     RowBox[{"tfunc", "[", 
      RowBox[{"a_", ",", "b_", ",", "c_"}], "]"}], ":=", 
     RowBox[{"\[Sigma]exact2", "[", 
      RowBox[{"a", ",", "b", ",", "c", ",", "60", ",", 
       RowBox[{"-", 
        SuperscriptBox["10", 
         RowBox[{"-", "5"}]]}], ",", 
       SuperscriptBox["10", 
        RowBox[{"-", "4"}]], ",", "240", ",", "0"}], "]"}]}], ";"}], 
   "\[IndentingNewLine]", 
   RowBox[{
    RowBox[{"div240x60", "=", 
     RowBox[{"ListContourPlot", "[", 
      RowBox[{
       RowBox[{"Partition", "[", 
        RowBox[{
         RowBox[{"Flatten", "@", 
          RowBox[{"Transpose", "[", 
           RowBox[{"{", 
            RowBox[{
             RowBox[{"ccoords", "/@", "tcoords"}], ",", 
             RowBox[{"tfunc", "@@@", "tcoords"}]}], "}"}], "]"}]}], ",", 
         "3"}], "]"}], ",", 
       RowBox[{"ColorFunctionScaling", "->", "False"}], ",", 
       RowBox[{"ColorFunction", "\[Rule]", 
        RowBox[{"ColorData", "[", "\"\<myColorFunction\>\"", "]"}]}], ",", 
       RowBox[{"Epilog", "->", 
        RowBox[{"{", 
         RowBox[{
          RowBox[{"Line", "@", "region"}], ",", "Black", ",", 
          RowBox[{"Quiet", "@", 
           RowBox[{"tickMarks", "[", 
            RowBox[{"region", ",", "4"}], "]"}]}], ",", 
          RowBox[{"tickLabels", "[", "]"}], ",", 
          RowBox[{"axesLabels", "[", 
           RowBox[{"\"\<\>\"", ",", "\"\<\>\"", ",", "\"\<\>\""}], "]"}]}], 
         "}"}]}], ",", 
       RowBox[{"Frame", "->", "None"}], ",", 
       RowBox[{"PlotRange", "->", 
        RowBox[{"{", 
         RowBox[{
          RowBox[{"{", 
           RowBox[{
            RowBox[{"-", "0.1"}], ",", "1.1"}], "}"}], ",", 
          RowBox[{"{", 
           RowBox[{
            RowBox[{"-", "0.1"}], ",", "1.1"}], "}"}]}], "}"}]}], ",", 
       RowBox[{"PlotLegends", "->", " ", "None"}], ",", 
       RowBox[{"Contours", "->", 
        RowBox[{"{", 
         RowBox[{"0", ",", 
          RowBox[{"-", "0.2"}], ",", 
          RowBox[{"-", "0.4"}], ",", 
          RowBox[{"-", "0.6"}]}], "}"}]}], ",", 
       RowBox[{"ContourLabels", "\[Rule]", "True"}]}], "]"}]}], ";"}], 
   "\[IndentingNewLine]"}]}]], "Input",
 CellChangeTimes->{{3.8726897007771964`*^9, 3.8726897013836565`*^9}, {
   3.8726897444109793`*^9, 3.8726898547007246`*^9}, {3.8726899004312706`*^9, 
   3.872689940568082*^9}, {3.8726899924158916`*^9, 3.872690014604102*^9}, {
   3.872690064238409*^9, 3.8726901149638233`*^9}, 3.872690255335762*^9, {
   3.872692361632078*^9, 3.8726923623232594`*^9}, {3.872694714645533*^9, 
   3.8726947173941436`*^9}, {3.8726950560477943`*^9, 
   3.8726950741068883`*^9}, {3.872695129026061*^9, 3.8726952464458046`*^9}, {
   3.872696215771826*^9, 3.8726962957000203`*^9}, {3.8726972952684994`*^9, 
   3.872697298753538*^9}, {3.8726973398772454`*^9, 3.872697514390977*^9}, {
   3.8726975551805944`*^9, 3.872697634280392*^9}, {3.8726982258300734`*^9, 
   3.8726983160187373`*^9}, {3.8731889375833125`*^9, 
   3.8731889765124297`*^9}, {3.873189031268545*^9, 3.8731890348596897`*^9}, {
   3.87318909023208*^9, 3.873189091090377*^9}, {3.8731922213944445`*^9, 
   3.873192230232232*^9}, {3.87319239746047*^9, 3.8731923975974054`*^9}, {
   3.873194222990861*^9, 3.8731943169076877`*^9}, {3.8731943587858915`*^9, 
   3.8731944381539526`*^9}},
 CellLabel->"In[6]:=",ExpressionUUID->"98602256-c572-4648-be6c-012b59797d60"],

Cell[BoxData["$Aborted"], "Output",
 CellChangeTimes->{3.8879140600104895`*^9},
 CellLabel->"Out[33]=",ExpressionUUID->"8196a35e-0455-4c38-a6f4-3534c7b55d12"]
}, Open  ]],

Cell[CellGroupData[{

Cell[BoxData[
 RowBox[{
  RowBox[{"GraphicsColumn", "[", 
   RowBox[{"{", 
    RowBox[{
     RowBox[{"GraphicsRow", "[", 
      RowBox[{"{", 
       RowBox[{"div60x20", ",", "div60x40", ",", "div60x60"}], "}"}], "]"}], 
     "\[IndentingNewLine]", ",", 
     RowBox[{"GraphicsRow", "[", 
      RowBox[{"{", 
       RowBox[{"div120x20", ",", "div120x40", ",", "div120x60"}], "}"}], 
      "]"}], "\[IndentingNewLine]", ",", 
     RowBox[{"GraphicsRow", "[", 
      RowBox[{"{", 
       RowBox[{"div240x20", ",", "div240x40", ",", "div240x60"}], "}"}], 
      "]"}]}], "\[IndentingNewLine]", "}"}], "]"}], 
  "\[IndentingNewLine]"}]], "Input",
 CellChangeTimes->{{3.8726946998132005`*^9, 3.8726947249633102`*^9}, {
  3.872695052076133*^9, 3.8726950767366323`*^9}},
 CellLabel->
  "In[109]:=",ExpressionUUID->"50c87464-e5b9-4f90-83e5-26ec850409d8"],

Cell[BoxData[
 GraphicsBox[{{}, {InsetBox[
     GraphicsBox[{{}, {InsetBox[
         GraphicsBox[GraphicsComplexBox[CompressedData["
1:eJxl3XucXWV5L3BAsAqIikARFVJRijdqAYGq8CpeEK1ahRa8gKgtUVEgFLWF
KFgBr0cSuYpRGQWUAYSIRMiJhDAQhmEIM0kmc9szk4QQAoEQK3hB6zm69/t9
1nn24Q/98HFMZq/3+X1/a629Ln/zsdPe/2/bbbPNNj27bbPNX/6788/act0/
Hr/prEWbyys+fOGdT+2/thz3tdazv3ba5vL+W/c+f/P71pbtl5/0qsv231zO
3u2nR607a225abuH/vHqdY+Wq04/fMfRH60tHy6fPPXmKx4t9w/+5Z+15Vlz
H79w2TGPlt/s/5c/cG255dY5Cx/Y+dGyz5//tFv3Xlc+9tRTK6fufqS8Y91Z
f/kTyy4HnvXk5i8+Utp/3OnryuJT/7T704c+Uq74zl/+WVdOvu6/Dn3WrzaV
P/9yf/4D15UXbHrmB/bo3VT+8qedv3ldueNl3zjrZR/fVNq/3m7ry6c/+twF
B754U2n/cYevL3t+/6Jfvmnk4XJy+5/15a6Jv555z7ceLhe2/8D15fS/XrDN
CUc9XNof99b15SXHznrpKds8XDq/3vpy77yr3vKft20s7T9uxwfL5+7f/9++
csbGclD7nwfLS3e84YJLXrWxtDffhx8sD7z973/yow0PlfbHPf/BcvaXb7l3
4fceKu1f76cPlv3v+IfNS//lodL+40YfLKv/+MudVzz3odJZjw3l3H848oBW
/4a6HhvKqz+3/L2PfmlDXY8NZexn75zzu9dvqOuxoZz/xIpvP/PJB+t6bCh/
/+pjfr7bDQ/W9dhQpj8xOvLSkx+s67GhfP3qD/32tfs8WNfjoXLo+pk9y9j6
uh4PlQf3/tfXv3v++jKnvQEfKhd+aNOHPvTO9XU9HipvvPzTX/jkM9bX9Xio
bFq99fufX7KuPNZej4fKxc//7B3nf3Zd2b39gTeWN73n9+suOmBdOaK9ATeW
x7/+hWf88OG1ZXZ7PTaWK+7Z9uU3Xbm2zGv/gRvL27e/4O23f2BtXY+N5b/f
tOMnBnddW9a312NjOfwPL37BLZfN1PV4uFx65sv/ZfjZM+Xg9no8XLY8/prv
PH72dF2Ph8s7Zh/SevaWqboeD5cr1x6xz34nTdX1eLg8/YGjPnbkylZdj4fL
+1a99+oT39qq67Gp9LbzMVnXY1N5RjsPk3U9NpUPtud/oq7HpvLz9rxP1PXY
VHZuz/d4XY9NdZ7H6npsKre353estD/u3o+Uv27P62hdj0fqfI7WfDxS+tvz
uKauxyN1/tbU9XiknNWet5G6Ho+UVe35Gqn5eLS8qj1Pq+t6PFrOa8/PqpqP
R0urPS+r6no8Wg5pz8fKuh6Plm+152FlXY9Hy8Pt9R+u67G5rvdwzcfmcnl7
fYfqemwuv2qv51Bdj83lkvb6PVDXY3N5e3u97q/rsbn8tr0+g3U9His/aa/H
feWV7T/wsfKB9vYfqOvxWNmxvb3vLXPbH/ixsqS9ffvrejxWTm1vz3vKivZ6
PFZmtbff8roej5Wh9va6u+bj8fJf7e3TV9fj8XJwe3vcWfPxeNnY/vzL6no8
Xi5tf947Sl97PR4v89qfb2ldj8fLf7c/z5Kajy3l2Pbvv7iux5Zya/v3vbXm
Y0t5cfv3W1TXY0v5Yvv3ubnc1l6PLWV9++9fWNdjSzmv/ffdWNfjifJP7T+/
t+bjibJn+8+7pq7HE2Vt+//fUy5or8cT5U3tn7+irscT5Y72/z6/jLXX44ly
Zfvfv1TXY2v97yuXdH5+JvpDv+gP/aI/9Iv+0C/6Q7/oD/2iP/SL/tAv+kO/
6I85tV/0h37RH/pFfzxW+0V/6Bf9oV/0h37RH/pFf+gX/aFf9Id+0R/6RX/o
F/2hX/SHftEf+kV/6Bf9oV/0h37RH/pFf+gX/aFf9Id+0R/6RX/oF/1xeu0X
/aFf9Id+0R/6RX/oF/2hX/THybVf9Id+0R/6RX/oF/2hX/SHftEf+kV/6Jf3
1/7QL/pDv+gP/fKh2h/6RX/oF/2hX/SHftEf+mWP2h/6RX/oF/2hX/SHftEf
+kV/6JdX1/7QL/pDv+gP/aI/9Iv+0C/6Q7/oj3W1X75T+0O/6A/9oj/0i/7Q
L7+r/aFf9MdY7Rf9oV92qv2hX/SHftEf+kV/6Jfh2h/6RX/oF/2hX/SHfrm8
9od+0R/6RX/oF/2hX/SHftEf+kV/6Bf9oV++WftDv7yj9od+0R/6RX/oF/2h
X/SHftEf+kV/dH5+JvpCn+gLfaIv9Im+0Cf6Qp/oC32iL/SJvtAn+kKf6At9
oi/0ib7QJ/qir/aJvtAn+kKf6At9oi/0ib7QJ/pCn+gLfaIv9Im+0Cf6Qp/o
C32iL/SJvtAn+kKf6At9oi/0ib7QJ/pCn+gLfaIv9Im+0Cf6Qp/oC32iL/SJ
vuirfaIv9Im+0Cf6Qp/oC31yWe0LfaIv9Im+0Cf6Qp/oi4Nqn+gLfaIv9Im+
0Cf6Qp/oC32iL/SJvtAn+kKfON7QJ/pisPaJvtAn+kKf6At9oi/0ib7QJ/pC
n+gLfaIv9Im+0Cf6Qp/oC33ieEOf/HftC32iL/SJvtAn+kKfXFv7Qp/oC32i
L/TJL2tf6BN9oU/0hT7RF/pEX+gTfXF/7RN9oU/0hT65uPaFPtEX+kRf6BN9
oU/0hT7RF/pEX+gTfaFPHG/ok+fVvri19om+0Cf6Qp8M1b7QJ/pCn+iLzs83
/aA/9IP+0A/6Qz/oD/2gP/SD/tAP+kM/6A/9oD/0g/7QD/pDP+gP/aA/9IP+
0A/Od+kH/aEf9Id+0B/6QX/oB/2hH/SHftAf+kF/6Af9MV77QX/oB/2hH/SH
ftAf+kF/6Af9oR/0x7zaD/pDP+gP/aA/9IP+0A/6Qz8436Uf9Id+0B/6QX/o
B/2hH/THE7UfnO/SD/pDP9xW+0M/6A/9oD/0g+OR7Ws/6A/9cEHtD/2gP55T
+2Gs9od+0B/6QX/oB/2hH/SHftAf+kF/6Af9sbr2g/7QD/pDP+iPqdoP+kM/
6A/9oD821X7QH/pBf+gH/eF44sLaH5fWftAf+kF/6Af9oR/0xwdrP+gP/XBB
7Q/9oD/0g/7QD/pDP+gP/aA/9IP+eKj2g/7QD/pDP+iP39R+0B/6QX/oB/2h
H/SHftAf+kF/6Af9oR/0h+MJ/TFW+0F/6Af9oR/0xx21H/SHfuj8/HT0gb7Q
B/pCH+gLfaAv9IG+0Af6Qh/oC32gL/SBvtAH+kIf6At9oC/m1D7QF/pAX+gD
56/0geMNfaAv9IG+0Af6Qh/Mq32hD/SFPtAX+kBf6AN9oQ/0hT7QF/pAX+gD
faEP9IU+0Bf6QF/oA32hD/SFPtAX+kBf6AN9oQ/0hT7QF/pAX+gDfeH8kr5w
vKAv9IG+0Af64ve1D/SF7yf0hT7QF44X9IU+0Bf6QF84XtAX+kBf6AN94fyS
vtAH+kIf6Iu/qX1wVu0LfaAvHC/oC32gL/SBvnC8oC/0gb7QB/rC8YK+0Af6
Qh/oi621D/TFxbUP9IU+0Be+n9AXzi/pC8cL+kIf6Avnl/SFPtAX+kBf+H5C
X+gDfaEP9IU+0Be+nzi79oXzS/pCH+iL42sf6At9oC/0gb7QB/pCH+gLfaAv
9IG+0Af6wvGCvtAHJ9e+0Af6Qh/oi852mbek8/PT4b9+4L9+4L9+4L9+4L9+
4L9+4L9+4L9+4L9+4L9+4L9+4L9+4L9+4L9+4L9+4L9+4L9+4L9+4P8RtR/4
rx/473iC//qB//qB//qB//qB//qB//qB//qB//qB//qB//qB//qB//qB//qB
//qB//qB//qB//qB//qB//qB//qB//qB//rB8YB+4L9+4L9+4L/zUfzXD/zX
D/zXD/zXD/zXD/zXD/zXD/zXD44HXln7gf/6gf/6gf/6gf/6gf/6gf/6gf/6
gf/6gf/6gf/6gf/6gf/64W3Vf/3geEA/8N/5KP7rB/77/tzxgH7g/8G1H/iv
HxwP6Af+6wf+6wf+6wf+6wf+6wf+O57gv35YUv33/Qb/9QP/Z9V+4L9+4P8Z
tR/4rx/4f1ftB/7rB/7vUfvB9wv6gf/6gf+d9Wu81we81we81we81we81we8
1we81we81we81we81we81we81we81we81we81we81we8d36J984v8V4f8F4f
8F4f8N7xAu/1Ae/1Ae/1Ae/1Ae/1Ae/1ge8H9AHv9QHv9QHv9QHv9QHv9QHv
9QHv9QHv9QHv9YHzP/qA9/qA9/qA9/qA9/rA+R99wHt9wHt9wHt9wHt94PyP
PuC9PuC9PnD+Rx/wXh/wXh/wXh/wXh+srN47XuC9PuC980vO/+gD3vu+m/f6
wPmffWof8F4f8H5O7QPnf/QB7/tqH/BeH9jf1wfO/+gD3usD3usD3usD3usD
3u9U+4D3+oD3J9Q+4L0+4P2NtQ94rw94v23tA98P6APe6wPe5++7F0Uf8F4f
8F4f8F4f8F4f8F4f8F4f8F4f2N/XB74fcLzA+06fT4Xv/Oc7//nOf77zn+/8
5zv/+c5/vvOf7/znO//5zn++85/v/Oc7//nOf77zn+/857vjAb47HuA7//nO
f77zn+/85zv/+c5/vvOf7/y3P89/vvOf7/znO//fXH3nP9/5z3f+853/fOc/
3/nPd/47v89/vvOf7/znO//5zn++85/v/Oc7//nu+2m+85/v/Oc7//nOf77z
n+/85zv/+c5/+/P8d70p//nOf77zn+/85zv/+c5/vvOf7/znO/99/8t/vvOf
7/y3P89/5/f5z3f+853/fOc/3/nPd/7znf985z/f+c93/vOd/3znv/P7jgec
z8nfTy8K//nOf77zn+/8d70Q//nOf+f3+c93/tuf57/9ef47v985npsKz3nP
c97znPc85z3Pec9z3vOc9zznPc95z3Pe85z3POc9z3nPc97znPc85z3Pec9z
3vPc/j7Pec9z3vOc9zznPc+d/+E573nOe57znue85znvec57nvOe57znOe95
znue857nvOc57+2v857nvOc573nOe57znue85znvec57nvOe57znuf39pdVz
3vPc9wM85z3Pd6re85z3PD+hes9z3ttfv7F6z3PXI/Gc9zzn/YXVc97znPc8
573rP3nPc97znPfOz/Oe57znOe/trzv/s3P1nPc85z3Pec9z3q+snvOe57dV
73nOe9fz8J7nvOc573nOe57znue8d36G9zznPc95z3Pe21/nvet5eM9z3vOc
9zznvf113vO8c/6u8Zvv+f6vqfCb7/zmO7/5zm++85vv/OY7v/nOb77zm+/8
5ju/+c5vvvOb7/zmO7/5zm++85vv/OY7v/nOb77zm+/85ju/7c/zm+/8Xl99
5zff+c13fvOd33znN9/5zXd+853ffOc33+2P853ffOc33/nNd37znd98d70N
3/nNd37znd985zff+c33PavffOc33/nNd37znd985zff+c13fvPd+XX78/zm
O7/5zm++85vv/Oa76zH5zm++85vvzq/znd985zff7Y/z/fbqN9/5zXd+853f
+f64vvCd33znN99db8N3fvOd33znN9/5zXd+O7/Pb77zm+/85ju/+W5/nO/8
5ju/+c5vvvOb7/zurF+r6/r5xmue5/utpsJrnuf7dafDa57zmue85jmvec5r
nvOa57zmOa95zmue85rnvOY5r3nOa57zmue85jmvec5rnvN69+o5r3nOa57z
mue85jmvee78OM95zXNe85zXPOc1z3nNc17znNc85zXPec1zXvPc96E85zXP
7W/znNc85zXPec1zXvOc1zznNc95zXNe85zXPOc1z3nNc17znNc8t7/t/Ayv
3T/Aa57zmue85rnzJzy3v81zXvOc1zznNc+dH+f58dVrnrtfl+euh/F97enV
a57zmufOn/Dc/jbPec1zXs+unvOa566P5Dmvec5rnvOa57zmOa95zmue85rn
vOY5r3nu/DjPec1zXvOc1zzndWf9WuEzv/P1643Pc6rffOY3n/k9J90PO132
rj7zOz9PofGZ33zmN5/5zWd+85nffOY3n/nNZ37zmd985jef+c1nfvOZ33zm
N5/5zWf743zmN5/5zWd+25/mN5+db+Ezv/nMbz7zm8/85jO/+cxvPvO7p/rM
bz7z2/40v/nMbz7zm8/85jO/+cxvPvObz/zmM7/5zO97q8/85jO/+cxvPvOb
z/zmM7/57Pw6n/nt/Da/+cxvPvP7iuozv/nMbz7zm8/85jO/+cxv57f5zWd+
85nf9qfz/cTLw28+85vP/OYzv/nMbz7n6zGXht+uV+E3n/nNZ37zmd985jef
XW/DZ37zmd985jef+c1nfvOZ33zmN58769fqun6wFR7zOl8/3njM6znpfqKp
8JjX+X7T6fCY1/n5BI3HvM7Pt5kJj3nNY17zmNc85jWPec1jXvOY1zzmNY95
zWNe85jXPOY1j3nNY/vbPOY1j2dXr3nMax7zmse85jGvecxrHvPa+Wle85jX
9pd5zWNe85jXPOY1j3nNY17zmNc85jWPee37Rl47P81rHvPa/jKvecxrHvOa
x7zmMa95zGvnN3wfymNe85jXrh90vy6Pee38Bq+d3+A1j3nNY17zmNfOb/Da
+Q1eO7/Bax7zmse8tr/s+kjnN3jNY17zmNc85jWPee38xu7Vax7z2vUkvOYx
r3nMax7zmse85jGvecxrHvOax7zmMa9dT8JrHvOax531mwx/+Zyv52uFv3zO
1283/vJ5IN2/MxX+8jnfzzkd/vI53+/f+Mvn/HyYmfCXz/zlM3/5zF8+85fP
/OUzf/nMXz7zl8/85TN/+cxfPvOXz/zlM3/5zF8+89f3l/zlM3/5zF8+2x/m
M3/5zF8+85fP/OUzf/ns/DKf+ctn/vKZv3zmL5/tD/OZv3zmL5/5y2f+8pm/
fOYvn/nLZ/7ymb+uV+Evn/nLZ/vDfOYvn/nLZ/7y2f2cfOYvn/nLZ/vDfOYv
n/nLZ98P8pm/fOYvn+0P5/ub+sJn/vKZv3zmb75ecWn4zF8+85fPrufjM3/5
zF8+85fP/OUzf12/zl8+85fP/OUzf/nseg8+87ezfpPhLY95y+N8fV0rvOXx
QLp+uvHW+el90/0yU+Etj/P9ktPhLY/z/fONtzzOz1eZCW95zFse85bHvOUx
b3nMWx7zlse85TFvecxbHvOWx7zlMW95zFse85bHvHV+g7c85i2Pectj3vKY
tzzmLY95y2Pe8tj+Lo95y2Pe8pi3POYtj3nLY+cfeMxbHvOWx7zlMW957P55
HvOWx7zlsfMPu1WPectj3vKYtzzmLY+dH15XPeYtj3nL46OqtzzmLY95y2Pn
H3jMWx7zlse85TFvecxbHtvfdT/RIdVbHvOWx7zlMW95zFse89b1g/Z38/eN
i8Jj3vKYtzzmLY95y2Pe8pi3POYtj3nLY97ymLed9Wt85S9f+ctX/g6k691a
4St/+cpfvtof5it/+crffD/idPjK33w/euMrf/PzSWbCV/7ylb985S9f+ctX
/vKVv3zlL1/5y1f+8pW/W6qv/OUrf/nKX77yl6/85St/+ep8BV/56/wuf/nK
X77yl6/8tT/LX77yl6/85St/+cpfvvKXr/zlK3/5yl++8pev/OUrf/nKX77y
l6/85St/+Wp/mK/85avzFfZn+ev8Ln/5yl++8vf31Vf+8pW/fOWv6934y1f+
8pW/fHU/J1/5y9e51V/7s/x9uPrKX77yl6/85St/+cpfvubvBxfV64UfCV/5
y9c9qr985S9fP1H95St/XS/h+m2+8pev/OUrf/naWb+J8JS3POUtT3nLU97y
lLc85W2+frjx1P5uvh9kKjzlbb7fbzo85e0F6f7uxlPe5ud7zISnvOUpb3nK
W57ylqe85SlvecpbnvLW/ipvecpbnvKWp7zlKW956vs8nvKWp7zlqf1dnvKW
p7zlKW95ytsPV095y1Pe8pS3POUtT3nLU97ylLc85S1PectT3vKUtzzl7fnV
U97ylLc85a3rGXjLU97ylLc85a39Vd46P3th9ZanvOUpb3urp7zlKW95ylvX
n/GWp7zlKW+dn+UtT3nLU97aX3X/PE95y1Pe8jRfj7E4vHV+gLfOD5xRveUp
b3nKW57ylqe85Slv7a/ylqe85Slvecrbznaat6SzfhPhJ1/5yVd+8pWffOUn
X/P1YK3wk6/8dP0yP/nKT77yk6/5frrp8JOv+X7pxk++5udjzISffOUnX/nJ
V37ylZ985Sdf+clXfvKVn3zlJ1/5yVd+8pWf7kfnJ1/5eXj1lZ985Sdf+clX
x/t8tT/KV37ylZ985Sdf+clXfvKVn3x1vQFf+clXfvLV+VW+8pOv9kf5yk++
8pOv/OQrP/nKT7463uer/VG+8jOev179dD7B8T5f7Y/ylZ985Sdf+clX14Px
lZ98tT/KV37ylZ985Sdf+clXfvKVn3zlJ1/5mb9/WxS+8pOv/OQrP/nKT77y
k6/85Cs/+ep6A9cv85Ov/OzkqfGSp/l9BRPhJU/z+24mw0ue8pKn+fqsVnjJ
03z9bOOl8wP2N13PwEue5vvVpsNLnub7jxsveTovPV9iJrzkKS95ykue8pKn
jt95ykue8pKnvOQpL3nKS57ykqe85Ckv7a/ykqe8tL/KS57y0vkBXvKUlzzl
JU95eXD1lJc85eUF1VNe8pSXPOUlT3nJU17ylJc85SVPeclTXvKUl/n548Ph
KS95ykue8pKnvIznj1cvecpLnvKSp7x0foCXPOWl78t4yVPXZ7n+jJc85aX7
QXjJU166v5uXPOWl87O85CkvnZ/lZf6+bFF8X/Zf1Uue8nJW9ZSXPOUlT3nJ
U17ylJc8tb/JU9cD8JSXnZ8fDx+PqH7ycV71Mz+ffyJ85Gd+n8tk+MjP/D6w
Vtf1Uq3wkZ8XpOtXGx/5me8vmAofd69+8nF29ZOP/Mz38zY+8jM/n2EmfOQn
H/lpf5KffOQnH/nJR34eUX3kJx/5yUd+8pGfvj/iJx/5yUd+8tH5Vcfj/OSj
6w34aH+Uj/zkIz/5uFP1k4/85OMJ1U/H4/ZH+chPPvLT8Tg/+fjK6icf+clH
fvKRn3zMz98eDj/5yE/H4/zkIz/5GM/frj7yk4/8dL2U77f4yE8+8pOP/HQ8
zk/7k/x0PM5PPvKTj/zkIz/dz8tP10vxk4/85CM/+Zi/31oUfvKRnxurj/zk
Iz/5yE8+8pOP/OQjP/nIT/uT/HR+s/Pz4+EhL3nISx7a38zPo58ID3mZ31cy
GR7ycjy936rxkJf5/YitrutHGw95ma/nnwoPeZnvt5oOD3mZ749tPORlfr7B
THjISx7ykoe85CEv7S/ykoe85CEvechL+4u85CEvechLHvKSh7zkIS95yEse
2t/kIS95yEseul+Nh7zkIS95aH+Th7zkIS95yEse8pKH9jd5yEse5udPD4eX
POQlD3np/CQveRjPn64e8pKHvLS/yEvXL/GSh7zkIS/tL/KSh7zkIS9dv8RL
HvKSh7y0v8hLHvLS/Va85KHjdx7m76MWhZeOr/P50YXhJQ95ycMV1Use8pKH
vOQhLx1f85KHvORh5+fHy1B6HuN4+MfH/Pzdxj/7k/xbX33k38HVR/5dUH3k
Hx8PTO9ranVdT9Tqer9fq+v6zamu98NOdV0/PxX+8ZF/9if5d1v18c3pftOZ
OF4+ofrIvxurj/zjI//4aH+Qj5dX//i4tfrHR/7xkX985B8f+cfH66p/fOQf
H30/w0f+8ZF/fOQfH/nHR/45HuffbdVHx8t85B8f+cdH/vGRf47HfT/DR/6N
VR/5x0f+5ecvD4eP/OMj//jIPz76vjuev1z94yP/+Mg/Ptof5KPrie6sPvKP
j/zjo+NlPvKPj/zjo+uJ+Mg/PvKPj46X+Wh/kI/84yP/8vdHi8JH+4P5/ObC
8PHi6l8+Hu8NH/nHR/7xkX98tD/IR/7x0fFy5+fHwjse5ucTjod3PMzPn228
4yHveMg7Hh6Y3jcxGd7xML9/qNV1fU+r6/10ra7rJxvveJivV5/qeh/2dNf9
QtPhnf1F3u1UPeQdD/P99TPhHQ/t7/HQ/h4PecdD3vGQdzzkHQ/t7/GQdzzk
HQ95x0Pe8ZB3POSd85O84yHveMg7HvKOh7zjIe+cn+QdD3nHQ97xkHc85B0P
ecdD3uXnTw6Fh7zjIe946PtoHvKOh7zjIe94aH+Ph67v4SHveMg7Hq6q3vGQ
dzzkHQ9d38ND3vGQdzzkHQ95x0PX9+TvexbF9z28y+cnF4aH9vfy8XVveMg7
HvLO9Uu84yHveMg7Htrf6/z8WNfznsbCN/7l5/WNh2/8y89fbXzjH9/4xzfH
y/l9CpPhG//y+3RaXdfbtLrer9bqun6x8Y1/+frwqa73NTe+OV7mm/1BvvHP
8azj5Xx/+kz4xj++8Y9v/OMb//jGP77xz/cf/OMb//jGP77xj2/84xv/+Jbf
Dzsa/vGNf3xzfpFv/PP9B//4xj/Hs/zjG//4xj++8Y9v/OOb42W+8Y9v/HM8
G8/frb7xj2/84xv/+MY/vuX7TfvDP+f3Tk/3My0P//jGP77xz/Es/+zP8Y9v
/OMb//jGP77xj2/8c70N/xzP5vOLC8M/vvHP8Sz/+MY/vsXzuqpv/OMb//jG
P751fr7xjHf5eUhj4Rnv8vPrxsMz3h2Ynj/aeMY7nvGOZ/b3eOb4l2dj1bv8
fphW1/Uvra73g7W6rh+civ013uXrsae63ifceGZ/z/4a73jGO57Z3+OZ41+e
8Y5nvOMZ73jGO/trvHN+jnc84x3PeMcz3vGMdzzL7zMdDe94lt9PtyaOf3mW
3z80Et7xjHc84x3PeMczx7884x3PfJ/CM97xjHc8491l1TPe8Yx3POMdz3jH
M97xjHc84539Nd45P8c7nuXr1fvCO/trzg/yjHc88300z3jHM9dP8ox3jk89
D4VnvOOZ51n5Ptf1PY5Peccz3vGMdzzjHc94xzPX9/CMd45PO/891vV8isYv
vuXnBY2FX3w7MD3PbTz84lt+/mbjF9/4xTd+8Y1ffOOX/bn8vpNW1/UorfCL
b/n6vamu9xtOdV3/PBV+8c35Nb7xi2/84hu/+Jbvj54Jv/jm/Brf+MU3+2N8
4xffdql+8Y1ffOMX3/jFN37xjV/5/Wprwrezq1984xff+MU3fvGNX3zjF9/4
lZ+/Ohy+8Ytv/OIbv3z/wS++vaP6xTd+8Y1ffOMX3/jFN37xjV/5fpzl4Zvr
UfjGL77xK1+/uCx84xff+MU3fvGNX3zjF98cb/KNX3zjF9/sj+Xj2d7wjV98
4xff+MU3fvGNX3zjV+fnR8MrnuXnOTRe8ezA9DydsfCKZ/n5ZuPlsOoVz/Lz
JxuveJafFzwRXvEsP+99Mrzi2Zb0/o5W1/Uhra73M7W6rp9rvOIZr3i2Nb2P
tfGKZz3p/dzT4RXPeOX49Lp0f/FMeMUzXvGMVzyzv8UzXvGMVzzjFc94xTNe
5feDrQnPeJXfDzMSnvEqvy9gVXjGK57xime8ys8fHQ7PeMUzXvGMVzzjleNT
XvHs6eoVz3jFM17xjFc84xXPeJXvd1kentnf4pnrQ3jGq3z94LLw7IrqFc94
xTNe8YxXPOMVz3jFM+fHeMYrnvGKZ/a3XI89q3rFM17xjFc84xXPeMUzXnV+
fjR84hef+HVgev5B4xO/8vNmxmJ/il/5eV/j4RO/8vMXG5/4lZ+POxE+Ob+2
JT3PfDJ84ld+H0Wr63qNVvjEr3z92lTsT/ErX987FT7xi0/8en96X/R0+OT7
Vj7xi0/84hO/+MQvPvGLT/ziE7/4xC8+5fdbrQm/HA/m952MhF984pf9KX7x
iV984hef8vM3h8MvPuXnuQ2FX3zil/P3/HL+3v0k7ifjl/vJ+MUnfvGJX3zi
l/Nb/HI8yC/fV+brn/vCL+e3+OX8Pb/sT/GLT/ziE7/4xC8+8YtP/LI/xS/n
t/jFJ37xiV/2p5xf21R94hef+MUnfvGJX3zq/HzjEa94xCse8So/L6DxiFf5
eSxj4RGv8vOvxsMjXuXnDzYe8WpLeh7sRHjEq/y87snwiFdHpPcrtLqun2iF
R7zK1481HvEqX0871fU+y8YjXm2f3l88HR7xKr+/fqbr/taZ8IhXPOIVj3jF
I17xKL+faU14xaP8/o6R8IpH+Xnvq8IrHvGKR7ziUX7+5HB4xaP8fLOh8IpH
vOIRr3jEKx75PoBHvPpQ9YhXPOIVj3hlf4lXPOIVj3jFI17ZX+KV81O84hGv
eMSrp6tHvOIRr3jEKx7xikf5/NjC8IpHvOJRvL+jesQr+0vuf+MRr3jEKx7x
ikedn18T/vApvz99NPzhk+M1PuX76xt/+JSfVzIW/vApPw9qPPzh05b0/L3G
Hz7xx/4UfxwP8sf5Lf44f781vS+g1XU9Qyv84VO+fmuq6/1cU+EPn7ZP71ts
/OHTLdUf+1POLzke5I/zW/xx/p4/fOIPn/iT3y+0JnxyvJbfRzESPvEnP898
Vfg0Xf3hE3/4xJ/8/MXh8Ik/+XlfQ+ETf/LzZh4In/jDJ/7wiT984o/9qedU
fxwP8sf5Lf44f+947cbqE39cr8EfPvHH/RD2h/jEHz7xh0/84RN/+MSffP5+
UfjkeI1P/OETf/LxYG/zPorqD5/4E8+bqf6cnHyaH/tT/OETfzo/v6br/a5r
whse8YZHG6o3POINj/L96GPlkeoNj/LzPMbCGx7l5yONhzc8ys+fa7zhEW94
xBse8YZHvLG/lJ9/3+q6vqAV3vDounT91FTX+6Smuq4XnQpveMQbHvGGR/n+
ocYbHuX7K2fCGx7xhke8ye9XGAmPeJOf170qPOJNfh7syvCIN/n5g8PhEW/y
86+GwiPe5OexPBAeOT/EI97wiDf5/taB8Ig3PFpaveERb/L9BsvDI+eHeMQb
+0u84RFveMQbHvGGR7zhEW94dEf1hke84RFveMQbHvEmH9/1Nu9XqN7wiDfx
PJbqDY/s7/CINzziTed6i8YX/vCFP/Zn+JPfHz0avvDH/gx/8v3bjS/82ZKe
dzEWvvAnPy9oPHzhzxHp+WuNL/xxPMUfvjhe60nPE54MX/iTn+fe+MKf7dP7
NVpd1y9Ndb3/aCp84U9+X13jC3/2TO8bne66H6fxxfFavj9xJnzhD1/4wxf+
OL/DH8dT/LE/wx++5OfvDYc/fMnPgxoKf/iSn1fyQPjDF/7whT/OP/PH+R3+
OJ7ij/0Z/vAlX8+/PPzhC3/44njN+R3+OJ7iD1/4wxf+OL/jeI0v/LE/wx++
8Icv/OELf3zfzx/HU/zhC3/4Es8rqb7why/84Yvrt/jSud5rJDzhjf0V3uT3
X64JT3iT3188Gp7wJr+PvvGENzzhTX4exFh4wpsj0vNzxsMT3mxNzx9rPHF/
ZX6e40R4wpv8vNzJ8IQ3+fnkra7v31uxv8KbXdL1Q1Nd7+vxPsCx8Ca/T63x
hDf3pvdfTocnzg/xhDf5/r6Z8IQ39ld4k99H33jCG57k588Nhzf5ffRrwxPe
8CQ/z+OB8IYn+X70wfDG/gpveMIbnvCGJ7zhSb5efnl4w5N8vWhfnB+yv8Ib
nvCGJ7zhCW94whue8IYn+Xz2ovCGJ/n80MLwhif5+Ks3vOEJb3gSz/OonvCG
J7zhCW940rm+dCT2R/iS3/fV+MGX/D7GNeEHX/L7c0fDD77k95+Pdd0f3PjB
l/y8hLHwgy9b0/NkxsMPvuTnbzV+8CU/v3Ai/OBLfh7sZPjBl/y87cYPvuT3
G7S6rt9p/OBLvv5wqut9X9Nd11NPx/ld55/z/SKNH3zJ98fNdL3/vPGDL/n9
540ffMnvP2/84As/+OL8Ll+cX+GL/RG+8IMv/OBLfv/5uvCDL/zI16MvD1/4
ka/P7Iv7t/nBF8c7fOEHX/jBF37whR98cT11Pv+8KHzhB1/4wRfHO/l4qjd8
4Qdf+BHPu6h+8IUffOEHXzq/l/efN17whBc84QVPeMGT/H7ANeEFT/L7W0fD
C57k922Pdd1P23jBk63peQJj4QVPetLzVcbDi83VE17whBc82T49r28ivOBJ
ft7pZHjBk/z86FbX99Otrufzt7qun2m84Em+3m8q9jd4wgv3t/CCJ7zgifMj
PMn3l810vW+78YIn+X3bjRc8ye/bXhv7GzzhBU94wRNe8MT5EZ7wgie84Akv
8vXey8MTXuTrIfvi/j5e8IQXPMnv214fXvCEFzzhBU/sb/CEFzzhBU94wRP7
G/n4qDc84UV+HkRPeMILnvCCJ7zgCS86P786fNin+uH86ZzqxyXVh77qBx/4
wQd+5PfVrQkf+JHfHzoaPvCDD/zYmu4/bXzgxw/T/fZj4QM/8vNGxsMH+yP5
+UuND86vOB5xfoUPzu/Orj44v+t4xPdNfHhl9WNO+r7Y+w7WhB/5+pXGB37k
6+umwgd+XJCuB54OHxzvHJbuZ/C8wpVxfpcPvm/K73dufOAHH/jBB344Hsn3
Bw+GH9el9zu7vnEg/Nglvd95XZw/5Ud+v3PjAz/4wA8+8IMP+fqdZbE/4vo6
flye3u+8PnzgBx+cX+EDP/jg/C4ffB/OB37wYTQd7/SGH66vy89L6Ak/Tqo+
8IMPcX63+sAPxyOdn18dHvCCB7zI75sYCQ/sb/CAFzzgRX5/2prwgBc84AUP
eJHfJ9x4wIv8vvexrvvRx8IDXuTnb4yHB7y4JT1/qPGAF/YXeMEDXuTnVU7G
/gIv8vN9W13f37bCg/z86JHwIr9vYir2F3jBg/y8vpXhBQ94ke8PaDzIz1cZ
iv0NHvCCB7zgQb6fdjC8sL+Q7y8bCC98n5Lvv+gPL3iQr1deHl7wIF/v1xde
8CBfP7MsvMjvE17f9T7h9fF9Ci94wAse8IIHvOBBPj+yMPY3eHB+On7pDS94
wAse8ML+Ai98f8sLHvCCB52fb/LPh/x879WRfz7Iv+MR+eeD/PNB/vkg/3yQ
fz7k9yeORv75kN9fO9Z1f2OTfz5sn+7XHov88+GW9DyK8cg/H2an5+80+edD
fv7YROwP8EH++SD/jkfOTs+rbXV9n9rqer53K/YH+CD/fDgsXT82FfnPz18a
Dh/knw/5evsm/45H8v1BM5F/Psg/H+wP8EH++SD/+X6G/vBB/vP1wMvDB/nn
g/zzQf7z9SvLwgf7A3yQfz7IPx/y+2ub/PNB/vkg/3yQfz44v3BQOh7pDR/k
nw/yzwf554P880H++SD/nX5aFXl/ZfVA3udWD+R9RfVA3mdVD+T9jOqBvDu+
kPfdqwfyPrt6IO+3VQ/kfafqgbyfUD2Qdx7IOw/y/YBN3nlwS7qfeSzyzoP8
fIbxyDsP8vNnJqLveZCftzUReeeBvPNA3u0v5OevtqLv51YP5H1F9eCQdP1E
k/f8/KHh8CC/D2W663rR6ch7vh/9gfBA3vP9moNxfKHvt60eyPsrqwfODxxT
PXB+gAfynq+3XR4eyDsP5J0H8p6vH1kWHsg7D+z/8yC/L3Vd1/tS13e9L7XJ
Ow/knQfyzgN9z4P8vtQm7/l+9J7wwP6/8xP5fakPdr0v9cHIe+fnV0W+5V++
5V++5V++5V++5V++HS/It/zLt/zLt/zLt/zLt/zLt/0B+ZZ/+Zb/W9L9c02+
5T/f7zsW+Zb//LyC8ehz+c/PX2nyLf9np+dLTUS+5T8/T28y+lz+5Vv+7c/L
f36+cqvr+oWprufPT3VdHzUV+Zb/fD3mdOQ73984GPnX5/Iv3/Kvz+VfvuVf
vvP1rMsj//It//It//n9nGsj3/Iv3/Iv3/Kvz+U/v59zXeRb/vP7OZt8y798
y7985+OF3sh/fj/n+si3/Mu3/Otz+c/v52zy3fn5Js/yLs/yLs/yLs/yLs/y
Ls/2//Pz0kfifL68y7O8y7O8y7O8y7P9//z+stE4ny/v8izv+X6zJs/ynu+H
Het6v/l41/3745FneT87PX+kybO85+cpTUSe5X06PS9uMvpa3uVZ3vP3f62u
5wO3uq4faPIs7/l6pKk4ny/v+XrH6ehrec/XV89EX8u7PMu7PMu7PNv/l+d8
vVZf5F2e5d35fHnP74NcG/vn8i7P8i7P8i7P8i7P8i7P8i7P8p7fB9nkWd7z
+yDXx/d/vo/I74NcH3mW9/w+yCbPnZ9fGfmVb/mVb/mVb/mVb/mV76NrfuVb
H+tz+bU/L7931XxfX/O7R823/H6i5lt+F9d86+Oda77l98Sab8fXN9Z8y++2
Nd/ye0zNtz6Wb+fbf1vzvW/N79E13/l+9vHIr3zn5280+ZXv6fT8oIk4vpbv
eel5aJORX/mWX/mWX30uv/bn5XdWzbc+PiPdPzdY12Mq+jjfnzIQ+Xa+PV8P
3l/Xo8nviel6zOXlpppv+ZVv+dXn8mt/Xh/PrfnWx1fXfOvjFTXf8pu/L1gc
+Xa9snzLr3zLr3zLr3zr47w/3xv5tr+dvy/oae73Te8fbPKrz9fW/Mr3NvWf
zs+vjLzKs7zKs7zKs7zKs7zKs7zKs7zKs7zKs7zKs7zKs7zKs7zKs7zKs7zK
s7w6PpdXeZZXeR5I9zM1eb265nluzas85/cvj3fd3z0eeZXn6fT8iSav8jwv
PS9nIvIqz29Oz/uajLzKs7zKs7zKs7zKs7zKs7zKs7zqa3mV5zvS9XrTkdfF
6XrH5ZFneZVnedXX8irP8irP8irP8irP8irP8qqv5VWeX1bzKs/yKs/yKs/y
mvfPeyPP8prP5/dEnu0/y7PjY3mWV3mW187PN/mUX/mUX/mUX/vD8iuf8iuf
8iuf8mt/WH7lU37lU37lU37lU37lU37lU37l0/G1fMqvfMpvfr/aWPSpPpZP
+c33G45FPuV3Ot3vPB75lN956fkLTT7lNz8fZiLyKb/yKb/yKb/yKb/yKb/y
Kb/2h+XX8a397aXp+papyGe+nnB5XY/pyKf8yqf8ymf+/n5Z5Fc+5Vc+5Vc+
5df+sPzKp/3t/H61tXW9bo78yqf8ymfe3+5tnveY3q/W5DPuF03vV1sXfSq/
9oflVz47Pz8ceZRXeZRXfSmv8iiv8iiv8iiv+lJe5VFe5VFe5VFe5VFe5VFe
5VFe5VFe5dHxsTzKq76UV3l0fCyP+lYe5VUe7T/n+/HGIo/yOi/d/zterx8Y
jry+OT1/oMmjvObnoUxEHuVVHuVVHuVVHuVVX8qrPMpr/v64yWO+Xm955FUe
96h5lUd5lUd5lUfHx/Ior/Ior/Ior/Ior/Ior/l9Xk0e5TW/z2tt5FFe5VFe
9WU+H97T3E+Z3ufV5FFe8/u81sXxaefnhyN/8il/8il/8il/8il/8il/8il/
8il/8il/8il/8il/8il/8il/8il/8il/zl/Jn3zaX5XP/P6U0cifPpU/+ZxO
95c0+ZPPeel+tbHIn3weme6HHY/8yWe+/77Jn3zKn3zKn3zKn3zKn3zaX5VP
+ZPP/HzHVtf3t65/uzvyKX+Ob+VPPuVPPuXP8a38yaf8yaf9VfmUP/mUP/mU
P+ev8vuj1pYF6f1RTf7kU/7y+eqe5n7D9P6oJn/ymd8ftS76sPPzw7H/KY8/
TO/3HY68yaO8yaP9T3mUN3mUN3mUN3mUN3l0PlYe5U0e5U0e5U0enY+Vx/w8
6DXRd/Iob/Iob84ny5s8ypu+9P2K/dt56X6Msdj/lMd8P9dY5E0e8/2h45E3
ecz3n0/E+Vh5lDd5tP8pj/pOHp2PlUd5k8f8/Uqr6/mEra7vT5u8OT6VN3l0
PlYe8/VS05E3eczXT87E+Vh5lDd5dHwoj/l9RWu73lfU5C2eL5feV9TkLe7H
S+8rWhvHh3G+qeZNHvVd5+eHIl/y94eaL/k7Jr0fdjj6TP62T+/PXhn5kr9F
NV/yJ1/yp8/kT77kT77k74yaL/nTZ/Knz+RPn8mffOnD19R82V+VL/mTL32o
z+yvypc+1Gf6UJ/ZX5Uvx5e/rvlyfujymi/ne+Xru+n+ksHyeM3fden+64no
M/nTZ/l6z/7I3xnpeTKTkS/502fyd0HNlz48rObL/qp8Ob7UZ/Knz+RPvuRP
n+lDfWZ/1fkXx5f6zPkh+XK+V5/l/dXe6MP9a77y+d6eOL50/kX+9Jnzvfn9
OGujzzo/PxR9JW/5/XpNnuQtv190OPIkb/pK3uRJ3man99E3eZI3eZI3fSVv
8iRv8iRv+kre5Ene9JW8yZO+kyd9J0/yJk/ylt9fMBrHZ/ImT/Kmr+RNX8mb
PMmbPMmbPMmbvtJ3u6T7jydi/1De8vMMJiJP8paflzIZfSVv+flMra7vH1qR
J3mTJ3mTJ3nTV/ImT/Kmr+RNX8mbPMmbvpI3edJ39g/z+dieyFt+H0uTpzif
U/Mkb/qq8/NDXe8zGor8yFd+X1uTH/mSH/mSH/mSH/mSH/nK7ytv8iNf8iNf
8iNf+ki+5Ee+5Ee+5Mf1CfLj+gT5kS/5ka/8POo1kR/5ys/PH438yJf8yJf8
yJf8yJf8yJc+kq/npPvpxqOP5Cvff9vkR77y/fsTkR/5kp/8/eWyyJf8yFf+
PqAV+ZEv+ZEv+ZEv+ZEvfSRf8iNf8rM47U/2Rr7kJ58v7Yl86SP5kp84/1Lz
I1/bpH+avMhTfl/OUORFnuRFnuRFnman9xsOR17kKb/PdWXkRZ4G0vusm7zI
k7zIk7zIk7zIk7y43l9eXO8jL/IkL/Jk/02e5EWe8vOR10Re5Ele5Ele8vX+
g5EneZEneZEnfSNP+sbx2Rnp/rLxyIs8rU73n050vc91out+9YnIizzJS35e
5dLIk7zk85mLI0/yIk/yIk/yIk/yIk/yIk/yIk/yks9n9sTxmbzIk7zE+ZKa
l21qniSlc3z9QNf7DZp8yI/jG/mRD/mZnd4n1eRDfvL78Ybj+EZ+BtL7P1dG
PuRnbnrfcZMP+XF8Iz/y4X4Z+XC/jHzIj3zk+2+HIz+Ob+QnPy+zyYf8OL6R
H/nI18cPxvkN+cjXxw5EfnZJ11+PRZ/IT77fYqwePyyP/KxO91uNx/GN/OT7
L5t8yI985OcrLo38yEc+37g48iMf8iMf8iMf8iMf8uP4Ju/v9UZ+5COfb+yJ
/MiH8xvyIT++X5Yf+ehcD7ai6/rGByIP8iIP8jI7ve9jKPIgL/n9RE0e5GUg
vV9tOPIgL3PT+yJXRh7kRR7kRR7Or3mRh9GaF3mQF3nI958OR17kId9fNhR5
kYd8P8kDkZejax7y9eSDkRd5yNeXDkRe5EFe5EFe9IW85Pd9jJWRdD/CWORB
Xg5L9x+NRx7kRR7y8wCXRl7kQV7kQV7kQV4c78uLPMiLPMiLPOT9t97Iizzk
84E9kRd5kBd5cD5QHuRFHjr3B66I/SX5MP/yMTs9v72Zf/nI75MYiv0l+RhI
77sZjvPJ8pHfzzUc8y8f+f2CK2P+19V8mP+Daj6cT5YP8y8f+Xkdq2N/ST7y
831Wx/zLR34+2Ej0Qb7+ejDyYf7lw/y7/9L8y4f9JfnQB/Jh/uUjX9871vU+
ibGu6/XHYv7lI9+PM971fq7xmH/5yO8XnIj5lw99IB+Oz+XD/MuH/SX5MP/y
Yf7z+bqeyIfjc/kw/3H+oM6/60HMf+f+2ftj3uXBvMuDeZeH/LzwZt7lYSC9
r2AovJeHs9P7U5p5l4f8fqfhmHd5MO8X1jzwXh7MuzyYd3kw7/KQnz/RzLs8
5OfTrI55lwfzLg/mXR7MuzyYd/cj814ezLs8mHd5MO/ykJ8X3sx7/v5oWeTh
inQ9+1h4Lw/5/pTxrvc7jce8y0N+H91E1/2mEzHv8X61Ou/yYN7lwbzn82k9
kQfey4N5j+P9Ou/yYN4HO//EfJt/823+zbf5N9/mfyA9n7qZb/M/Nz0Pfyjm
2/zn93E0823+p9P7gYZjvg+v82++zb/5Nv/m2/ybb/Of3xe7qut5Cs18m//8
fJXVMd/m33ybf/Nt/s23+/Htz5h/823+zbf5z8+PHY35Nv/m2/yb7/x8sKUx
//l677Gu93E0823+8/uBxmN/xvyb73g/V7q/ciLm2/yb73y+qyfm33yb/3y+
tRXzbf7Nd/vj7D8Y82zezbN5t39u3s2zeTfP5n1ueh5yM8/mPT9vfSjm2bzn
9zs082zezfPmOu/2z827eTbv5tm8m2fzbv/cvOf3h66KeTbv5tm8m2fzbp7N
u3k27+b5zjrvjlfNu+NV856fP7gm5tm8m2fzbp7Nu3k27+Y532++OOY9Xw89
1vV+h2aezXt+v8x4zHPe/+mNeTfP+XxUT8x7vl94MubZvNs/N+/mufPz95UX
puddDXZ9nzwY83tGne+X1fndo863+V1c53ukzu+Jdb4PqPO7bZ1v82u+p9Pz
vIdifs33vPS+gOHyaJ1f8+34kufm1/6M75Pt33+nzq/j33fW+XX8+8c6v84X
3VDn1/miE9L97qvLc+v8Ot+6rM6v7y/Mr+8vzK/vBx1f5u8H++L7eMeXvo9/
tM6v673Nr/NFC+r8Ot9qfn1/cVKdX/v3+frEsTi+dL4oXy88Vv/+hTHfji/N
90l1fn0f7/vkks4X9ZT5db7Nr/k2v+Z7m5H/937YyZjfzs8PxLyaZ/Nqns2r
eTav5jlf/7AizoeYZ/NqnqfT816beTXP89LzoofCW/NsXs2zeTXP+f0Ww+Gt
eXY+xDz/oc6reeZtvr5rIOaZt/n6kv6YZ/Nqns2reTav+fu4vphn82qeeWue
zesn0vnPpXE+x7yaZ96aZ/Nqns2reTav5jk/L3os5jXvn/TGPPPW993m1Tyb
V/Oc36cz0XW/2ETX/ScDMZ/m13yaX/NpfvP3oYMxn+bXfJpf82l+zaf5nZee
L9rMp/k9Mj2PeCjm0/zy1PyaT/NrPs2v+TS/16f3r6yM+TS/5jNfr9Ef82s+
za/5NL/mM3//1Rfzaz7N7yN1Ps2v+TS/5tP8ms98vmVxzK/5NL/m0/yaT/Nr
Ps2v+bS/kZ9HPBae5vMtPfF9svk0v+bT/JpP+xvms7N+98Y8mte56XkXA9Hv
5vU16Xk2gzGP5tU8mlfzaF7No3k1j/aPj0zPs2zm0byaR/Oq382reczX8w3G
vJpH86rfzat5zNc/9Me8mkfzah7Nq3nM3zf1xbyaR/Oq382reczPY1ka82oe
8/2ei+N8iHk0r+bRvJpH86rfzat5NK/5eZbNPObzIT0xr+bR97Xm0byaR/Nq
Hjvr1x/zZz5H0vnbgdi/NJ/mz3zm560MxvyZT/NnPs2f+TR/jt/MH09/nZ6f
2Myf+bR/aT7Nn/k0f+bT/JlP+5f5eoL+mE/zZz7Nn/k0f/n7nb6YT/NnPs2f
+VxQ5y8/P2RpzKf5y/czLo75NH996fhtUcyn+Zud9m8XxnyaP/Np/syn+cvn
K3piPs2f+TR/9m/Nn/k0f52f7+86v9Qf3pnHfP50oOt5AgMxb+ZxXnoeyGDM
m3k0b+bRvDmfYP+Ql/qXl7wzj+bNPNo/zNe3DMQ85uf3NvNmHs2beTRv5tHx
eP4+pS/m0byZR/uH5pF3+XkXS2MezVu+X29xzKN5M4/5eQIjMW/mMT8PpJk3
85if77Mm9g/z9Zg9cT7BvJnH/Ly+Zt7sn5q3zs/fE/Nl/vL5nv6u+2vvjfky
f/n+94GYL/N3ZHpexWDMl/kzX85nmS8emi8e/iFdn/BAeGb+zJf5M1/5++7+
mD/zZf7Ml/njWf7+oi/mz3yZP/t35s985eczLI35M1/5frTFMX/mKx8fLYr5
M1/OZ/HM/Jkv85efV9HMV75esSfmz3w5n5WfHzUa82X+zFfn5++JeTJv+f60
/q7zL/1d94feG/Nk3o5M92sPxDyZt1+n5ykMxjw5f3p0ev7J/TFPvDNP5k0/
mjfzZN7Mk3kzT+bNPJk385S/L+iLeTNP5s08mbf8vPGVMU/mzTzl4/HFMW/m
KR/PLIp5M0/mLd8fujrmybzl+7VHoh/70vF4T8ybeTJv5sn5U/Nk3sxT53zr
8pgf82V+zFe+36q/63xIf9f9jfd2nb8biPkxX/avzJf5cX7e/PDM/PDM/Jgv
+1f5+9j+mC/zY77Mj/kyP/n8fF/Ml/kxX+bHfOXn0w7H/Jiv/HzqlTE/5sv8
5OOPRTFf5ifv3y1s9u/S+29Wx/k782V+zFe+v3gk5sd85fv9m/lxft78dM7n
3x3zYp7Mi3kyL+bJ9xXmKZ+f6O+6P+/ervNnA133ww7E9xXn1XnK96MPRn/x
ijf5+83+mCffL5un/P3yA7F/ZJ7Mi3nKz0sbiv0j85Sff9jMi3kyL/l+mcUx
T+YlHy8sinkyL+aJN+bJ9xXmiTe+79Ff5infn7c65sU85fthR7retzYS89Le
nHvfHfNhfsyH+eGJ+cnPu7+n6/0X/TEf5ocn5ufpdP5qIOZjbZ2ffH71vpiP
/H1hf8wPT8yP+TA/5sP8mA/zwxPzYz7Mj/kwP+bD/OTn6TXzYX7MR96/XxTz
Yz7Mj/kwP+bD/JgP85Ofd78q5sP85PdfrI75MD88MT/mo/3Xn3VXzIN5MQ/m
xTyYF/NgXsyDeTEP5iUfv/fHPJgX8/DGOi/5fsOBmAfemAfzol/Mi3kwL+bB
vJgH86JfzIt5MC/mwbyYh3w8uDjmJT+frZkH82IezIt+MS/6xbyYB/OSn4fc
zIPvl82DeTEP5sU8mBfz0PGpL9Z/bp2P79b1n1Xn48m6/nfV+bB/8Yk6H87f
7Fznw/eDN9X58P3gsXU+TkzH0/2xf2E+lqXzNwOx/vn7gOXhyZp0v+lg1/ns
wVh/+8/O3zhec/7G+QLfDzp/9af0/JKh+H7wmDof1v/qOh/71/X/bZ0P6390
+n52YcyH9Tcf9i/Mh/0L87G1rr/5yM/LXVX/9/nhie8H9ZH17/x8X6y3ebDe
5uGK9DzGu2O9zYP1Ng/W2zxYb/PwvLrevFiWjm/7u+5Pubfr/MlArLd5+Go6
X3dfrLd5yOeLB2O9zYP1Ng/W2zxYb/NwV3peRrPe5sF6mwfrbR6sNy+st3mw
3ubBepsH620e5N08WG/zYL07P39nHC9Yf3m2/tbX+vPc+jtesP6OF6y/PFt/
nusL62v98/Fmfxwv5POHfbH+1jefv1kW65/v1xvsOh872HW/6/3hufXP94+v
CM+tv/W1/tbX+ltf62999YX1tf48t/7W1/pbX+ufn9+3Mta38/PLYj2td75+
oy/yar2tp/W2ntbbelpvebXeZ6TrRe+J9bTeI+n66P6u47/+rvsD7o28Wu98
v8xA1/mo+7ruJxvsOt85GOuZr89ZFOttPa239bTe+XkAzXpab+tp/0Berbf1
tN7W03pbT+ttPTs/vyzWz/paP+t7Q7qeoS/Wz/rm62/uivWzvtbP+lo/+38j
6XrIe2L9rO9h6Xrf/lg/68vbfLy5NNY3398xEN5a33y/02DX+cTBWL/c7wub
fk/3z66I9bO+1s/6Wj/7f/l5DkOxftbX+llf69f5+TtivaznDen71GXRj9bz
uen7/b5YL+uZrz+5K9bLelov+/PWy3oelq73uyfWy3paL+u5IB0f9Uc/Ws+T
0vHzQKxX3l9bFOuZ78cZjPWKfk73p90f62U9rZf1tF7W03ptk9ZzfqynfrSe
1mu79n/eEetzTV0/6/POun72X7bU9bM+367rZ30OqetnfSbq+tl/+WJdP+vz
0rp++fqgu2N9PlXXz/roV+tj/8r62N+2Pr+r62d9FtT1s//yprp+1mdDXT/r
89W6ftbn1XX9rM9QXT/rc2ZdP+uzZ10/67Mkrd/8WD/rs11dP+vT+fnbwzfr
JS/Wy3pYL+thvayH9ZIX62U9rJf1+GI6fl4WedNPy+t68U0/8s166SfrZT2O
TftDi2K9rMeC1I8LY72sx4bkZ2+sl/WwXvY3rJf1sF58s158kzfr0fn5X8b2
tz62v/Wx/a2P7W99bH/rY/tbH9vf+siD9bkiff9+V2x/ecrXf9zd9byg5bH9
d077L4tifWz/Y1O/LYz1sf0XJA97Y31sf+sjD9bH9rc+tr/1sf2tj+3f+fkl
sb2th+1tPWxv62F7Ww/b23rY3tbD9rYe/LEe+f7+vvBHXvgjL7Z33t9YFOth
e++c+mlhrIftnX3rjfWwva2H7W09bG/rYXtbD/5YD9u78/OLY/va/rav7c93
29/2tf1tX9vf9rX9bV/bn++2/5/S92V9sX3lIX//eldsX9vf9s39sjC2v+1r
+9u+tr/ta/vbvra/7Zu3//zY/rav7W/7dn7+ttietrd5tb1tT9vb9rS9+Wx7
88H2Nq+2Nx9sbz7YH7M9c58vinnP3z/eFdvT9rY9be/8PIrlsT1tbz7b3ran
7W1ebW8+2N62Z+fnb43tZ/vafrav7Wf72n62r+1n+9p+tq/tZ/vafrZvPl++
LLafec7fp/TF9rN9bb+5yZPe2L62n+2bn1ewPLaf7Wv72b62n+1r+z2v/fO/
iPNLx9ft+fq6va6s23Nz3V6b6vaU39fW7Sm//1G3p/zeUben/G5ft6fzS7an
/TPb8+t1e5nXLXV7hc91ex2SfOgNH2wvPsuvvrS97M/Ir/1P+d2lbs96dumN
/e2fvyW2j+1n+9h+to/tZ/vYfraP7Wf72H62j+1n+5hH28f2s33C17p9bD/b
x/azfWw/28f2s33y9psf28/2sf1sn3PbP//z2B62l+1he9ketpftYXvZHraX
7WF72R62l+0hv7aH7XVV3R621yfq9rC9bA/by/awvWyPvL3mx/ayPWwv2+Ow
9s/fHJ/f9vH5bR+f3/bx+W0fn9/28fltH77YPnzhm3lYkvLYG9vH57d9fH7b
x+fP22d+bB+f3/bhy9b2zy+Mz2t7+Ly2h89re/i8tofPa3v4vLaHzxs+peO3
JfF5bQ+f1/bweW0Pnzdvj/mxPXxe28Pn/Un752+Kz+fz+3w+v8/n8/t8Pr95
9vnNc/hSP1/OS2/0XT4eWhKfz+fPx6e3x+fz+X0+n988dzz6aXwen9fn8Xl9
Hp/X5/F5fZ7woX6ePP+98Xnz/u5t8Xl83nx8sSQ+j8/r8/i8Pk8nL9d3efvT
+P19Pr+/z+f39/n44vPxxefz+/t8fn/7L3l/8rb4/X2+vL++JH7/zvpfG7+v
z+P39Xn8vj6P39fn8fv6PH5fn8fv6/Pk/Y1fxO/r8/h9fR6/b+fz/7grv9dG
fv3+5iHPW2/8/n4/v7/9Ib+/38/vn5/XcUvsD/n95bfz81fF7+P3zXm7Nn4f
v6/fx+9re/l9/T5+X7+P39fvM7f+vtnPnvj7/X7+fr+fv9/v5+/3+/n7/X7+
fr+fv9/v5+8fav/892M+fld/n9fWv++r9ff5nfNf9fc5t/59P6m/T2ce/vx5
6+9jPvrr72M+bmr//Hfiz/f3+/P9/f58f78/398/q/758fe3/7nyjfPaP39x
bB9/n+3j7zPP/j6/b/x99fdd2/75bzXfV6Y/f378+f7//vzIb/vnz4uf9+f5
eX9e+Nv+9zPjf/f/9793//dTF73urS/crnm/Vdn2+r/78NPD5Y/rZn35/H1n
yskvefmNlxy4stz/wvKeWZ+cLsd9/nufvm2vlWXHT826ZZdbp8uKOWceuv/x
zft2jlxx8t5vPmVl2WX+GXPOvXGqnPTQv+78iy837//Y8dFF89951cry2M9v
P+XLv2mVnS55xpcuurF5H8juTxx08MZXN+/z2Wmnf1/9jyMry9vO2e7SvT/Q
Kt/Y97Tz+yeb9xf0HHn/3YumVpb3Lr9yzt8f0SrXrpn1nq88q3l/yMr9Lzxm
wV+vKtuet/qahRdMlmt/ecfMJa9r3iey4vD/KTPvW1X++OT1F696YKK89J+e
+9ynPta87+Do+9d/8Zxvriq3/3qH/S574UQZ3eu/f3b1vOb9B3d84NmP/ucP
VpX3z7/jda+YGS/n7PP0OSO3N89rv+Lv9rlx/j2ryi9/9/JdZ/3rePnemh3e
9ZnHV8X7Ef7noAtn7/iM1WWHHb94yQdvHCtzTvzI3ce/uHlfwhsWnzY4c8Tq
MvzBuxe87g+j5VV7POv+y9/VPN998023Dz3/7NXlvbue+fyFf3k+6K1HHXnA
2c3z3r/11L4nfPfP//7wghf9bK+3j5YdfvLk7OOva55XfeMFO5++5Bery/c/
deAp/3PxmrL1wGf/anyyeX71t29+8p/7nvzz//9vv3D5I+tHyq8P//nBN+88
Es8POu2RHxy834Ejpfzdl3b97N+PlAfOuXWvhw5vnm99yGWX3LngMyPlsa27
D+z/ldXlyAM+3n/Gac3zrv959+c9/dCf/33D6+d+tufc1eWE56w5/uKe5vm9
Z5Td79rrpyPlG7fee8HlQ6vKWdf+28bnrW6e5zvrDXut7X1spOz78t/3veZv
VpWfLbn8pEee2Twf+xeX3F0u/fPnmPvw3+320TNWlj0fPPu2vV/fPO/3kFPP
Xd361Joy///sf+KBdw2XJZ+77qGFn2me//vNXR75/cfOWlPOO/rUfx//znDZ
5eilJ6zoaZ5vesU5mxbP611Tjnvj0m2W7TFcVh951T3HrWmed3rmvce96OpH
15SnR779y998cqgs3vU3//HmnZrnBR912YZn7faq0bL9jl//4bfPfqD8538s
OPWbb2qeh/r0za89c+qU0XLcbqcdOedlK8oNHz/0J//wueb5qO9a/VD/6p+M
lsMfvH63ORsGy31vXvDVd1/fPA/y6qd/dct2N4yWr8z+1fbfWjFYPnnVS8tv
1jfPh7z/6otOvXTLaBn/7gdPf8VZ95WVN/zszmfs1TxP9T9f9dE/fvm1Y+WI
77575z/uN1AGVlz7os+/r3l+5KH7Hvre+84YKzffs/7KHUb6y44T7/jn932t
eZ7k7J/f8i+fvmWs7LTfR59623n3lGsvW/qFi5Y1z5c87po3bTf7d2Plf19y
xNCSg5eXU+Yfds0RTzfPm3zuHu9YeNn242XZ9t+cOeh3d5fTdnr2wrMOap4/
Of2FhSMDbxgvm/b/yNYfbLyrrJgpY6/4TPM8ypV/89H9vnHOeJn8zboz+77T
V34z/xXXvfXH4/X5bHeWP7146vSr+sbLWe/e5sAXvefOMvOuz7x1cF3zfL6L
DrjnR3s8a6L8auOFm695xrJy5mRr2bIXN8+vHHvb+Tes+8eJsvrSA+4dPHNp
eep7X3rrfsc3z+/bctGb5+7w7Ymy60sW3P6zDUvKU9ddu/Xpi5rn+V27/76v
3XDlROn525lPDh6/pCw4amTZR4ea5/sdsmD4p98anSgjx7zjb487bnHpufmG
t73lOc3z/u55w4Yv/ftLJsvnf/zpj3xu8Bfl8rFd77rsnZM1v4vK7S97wak3
fXyy3P7pFz7527fcUu47+4ennPRVz0+/uRx0370nva13snz5fRf/6+Qvf1ZG
33rmqd9f3jwf7ZNzDzvqwF9Nlr866GsHzHr9TWXZa/bf7pgdWuXSur/xujOO
3eXzh7XK99+x+4JvzLmuvPONT33knLc2z0/78cbRH77g3FYZfOxlZ1/279eU
F15w610vO695ntozH37+ty+7ulXuOXK//7V08kflsnufvc8/39U8b2rOf/yf
F+3S3ypnff36j9x6Vk85a9X6d++6w1R5W+3Tt+8260snP2+qfGafr5w49Zzv
lEdO6T3vXW9vnr+208dv3GGPD0yVmYteMnz6R75VJvp/uNN2X22eT3Xsmusv
efEPp8qsN84d/NMpny3v+eTWAw4daJ5XtdeLF+0+/+kflNn181x+zmt+9YZz
f1AufeNfbVx91HXl/EdvOe2Lf7iy7Hn82Lvff9+Py4e2PeV1f/WznrJ86IUf
2rb/6vLgCUe95Zp9fxT7J2+5b8/N913zo7LbS/7XnbPefWW54tIflCcXXxX7
K8/72jfmPvm9q8s/ffMfpu+5/pKy3wsuWLH0W83+1MiyXd9347HXxP7Mdnsd
vfjcy35cPrX54Ne/8sLzy3bLd3n+1NYfl71q/6975n2rX/fFa8ux/zNz04m3
Hlru3vDHPS++8Nryv9+5x4qfrv3B/9f/3Z/3/wJGs90f
           "], {{{}, 
             {RGBColor[0.925, 0.9792721446555276, 0.9971149004348822], 
              Opacity[1.], EdgeForm[None], 
              GraphicsGroupBox[{PolygonBox[CompressedData["
1:eJxcnXnclVMX9+8zn3MbG0RljIhCGoRUkinKFJUmQkJSCokKIWWsSFIpQ+Z5
zJh5nmePeZ4yD5m9+/uu7/nc533/WJ+9ht9ae+/ruvb+rXPjeTY4eMy+R2fr
6upar1NXl0vjYUlGJsGXT3JEkoL64drEc2KwjxRzuP6R+or6j02yWpLxSUr6
RylFsSXto9QZy86bsza+0foZK+pjk6ycZKUk9UmOTjJGfUyNv2LsGPHkraI9
zvWxzlXFVZxndf3Hil/5/8tZVf849THWXslc8o5L0jzJlCQtkjRJ0jjJBGPH
J2nk2Fi9ifETHBsbb6KvaZJmSU5MclKSiUnWqPGvUROblGRN8ybWYE7ST3wt
dd7H80lecL0nu+bmYiarT66JtxRzijq+tdXxTU2ybpJ19J+qvrr7b6T/FGOT
nWuS9lTxp1kHez3109QZT0/SKskGSaZpn5FkfccN1FsZP9NxA+Ot9G2YpHWS
GUnOSjI9yUY1/o2MzUqyeZJ25k2vwZC3sePZ6oybqLdRP0ed8Vx1xk0dz1M/
R/zZ+jbT31b9fGUz4zNc53QxxGYqs1xzW+12PsPTfT6z3Re4LbQvSDInyUVJ
ttKPb0vHC9WJz03SwfHiJB0d5yXplCRTF3cNd8glSeYn2doazNFeLLHOzrW5
6wC7IEmXuvi++c4nmtveNXAHPZPkWXXGw13TVq4R33P6O9asdyvrzDF+hJjn
1Z9zD9U9cU5erIv7q7Oxee6ns3s40tznfR98K9+4h63d0zba7G1hkm31VW30
l+riHnzROP5LtY9yDaPFvazOeLR4sNvpe0X/G3Vxd70u/ijzu4pdpCzW92pd
3HGv6Nte//bal9XF/QfuNfUx2q+oHy0ebDdxzM+9erm+y5x3O9c9VlwVc0WS
7ko3fTsnuS7JLtYbJ76H+Cvr4s5mz2+qj9PuYXyHJEscsXdMclWSq815qy7u
9J41WHzH6eeOfjvJ/8zbUex486uY48Rd73qvc/3Xql+TpJfzUuuduuCB47XR
dxJzjXKtvnfr4q5/R6lyyLXOsZPPo4fPb6I576mfoL2j8/cy9n5dnLn9ktyT
ZP8kdyS5M8nexk8Ss6v7ul65QR/jbuofiH9fH7Ebk3yY5KO64IFJYsDelKS3
mFuT3Jakr5gPzJvkSO7u4m9SbtZH7Sli8O2hfw/tW+qCwz5O8onjFPNOVv/Y
NfQRv4djH/dyo3OT/2ldcFtf47da5xP9n9UFz32qnKqf/e1p3p7at9cF/5Hz
ufqp2nsa38v3spc2uC/qgiOnap/mO6tieYf76PuyLrjgC+V08fuIu6su7jTu
Pu6cM8z5KsnSuvg++okHu2+Sux3vEvd1XXDvGdrTzKli77YWPu7KM835uq6B
t/lW+S6r3yR4vsvp5iy3/umu7966+GbB/JpkYCKi33znjZPeJMm3dcHZ8Od3
6t9ac7n++5IMSNJf2d/aA4zdn2RIksFJHqoLzj7Lemc7fi8e7MAkDzjeb637
rA3uh7rg/7O10QcleTDJsiQ/1kWv8INyrpgHxBxQFz0BuJ/MXeb6ztN3vrjq
Wlj3w+7jPGtW838W/5A1ljnPIGv8Uhd9BbgnkgxP8nhd9BMzjVN7qPWHaj+i
zjhM/C++q0f1EVtRFz3Hb2KIzxbzWJIDHQ9S/1XsbMcL1A8Sx9q4x7nvy5no
D/5I8mdd9BUXOOdBYtkP/cHv4g7W94TypL5D1J+qi96Cen/5XGb6DC/W97dz
rbDuk+ZThx7inyT/1kVv8bf2IdY+1Jw51pgv9r8kI4w/XRfndatM9Av0X/RI
1f5o8+TfIhPrmeua8ON7znFL9Y6Z6BE6+Kzm+ByI0+M85zovdq3t9RNnDc/r
m+/e/nVt+FjfAvfwn/F57he7zji4Du6lg+t50bVf5LMGS48Enp7nJde+0Fgm
E8/lUJ8jfnyXiu+UiZ6lc6ahf3nZGsToT8BmtTuLz2WiF6r2Tdj5JIVM9DXo
W1uTHPJz1qPHwb+1/ktd02LzyOeb5iw8Kr5LJvodeiDizLNNJvqa141vI6aY
Ce6v9lDYJdeGjp8+hdxtxRK/Uhs/tV5zjdQuGwf3prjt1Bnpj8BUMnHOumai
93nLeFcx2+vvKpb+CTwjdr0+xmpf9LZ5K+kj1j0T/cs7Yoh3E7NyJnoleo3V
kr56JjDE33Hsrg6WnqnaW2GvkqSH9bsbx0fPtqojNry0QyZ6G3TwPfQzEgPP
Gqo9UrUG87EX1tszE73N+673BrE7GMP/YV1gdsyEoPcUy/7oRRo5YoPvlYl+
5kPzsOmRqliksb6dMtHvfGTeTuYShzurvRX8SQ9U7Zl2zoR8bI2mxsHRg+yW
xt6ZwO+Sid6HHqdZJvoW+iTwTc1dIxO+XTPR73xq3q7mEr+trqE3xG7mXJ85
327mkkPfwzxrZkJur2vAs64v3At72CXT8C32NGcta2yQCf6DN+ll6DX2cG+7
WwcsvdMdxsDsro9Yc3VGeqQWaWyZiT6Imn0y0ftgV+PrZqJPuFf7LvP7ZqL/
+dq8vuZSb6k16GXA7JkJQe9rfO1M9EjrOK6tn3x0cvfKRF/E3FXscusR+8p9
Mv86rvVe8/Y2l5FeCJ19gFkvEz0O/n0yId+JBUOcHml9xyp+30z0Pt+bh837
qGKRDfT1y0Qv84N5/czdT38/3yf4VpnoeX40jh/fMp8ha6cn3FAfsQGZ6Fv6
m0ve/pnol5aJRTbS1188fQE4bHTiD9c19GLYrTPRz4Af4PfFt/SFGOL0SBs7
tnYN+1uT+5Lfnty3W2QTJyd5wZrUoyemJ9okjW2SHJCJnoS+aaA2Ov0G/kGZ
wJLzqDZ+cPRC9EubZkLQqfm7uMGZ6CvOTzLTGm0yDTmbWYNeZGjSh2WC14dk
wqZHAtM2E/3BgWk8KBM9B9gDxRB/Siw2NdvpI0YP8JQ+ehFqDM9ET8MamY9e
iR6JnojeY3aSC9zDHz6PuZngxM6u8w/Xyvr/dA/sc1YmeqG/3dswfe31s5e/
3c/BSehV6H1miwG7lXp1HRdmog+qM+cQMRfoZ1//uLc5mehhyOEOPzbJcUlG
ZKIPyVqHGvQehzpidzL/IvWO2tka7KHWyoqb6zPppN3Z9z7T/ebEH5bkYp/h
XNfX0fXnjNMDjXTEhi/h27GZ6EW2tkahBoscrm9ekksy0cPQe8xPssDcefqL
4o9QZ6S3gY/pL0YnOVLfEWKL1qfmttYtiwG7MBN9SFcxC9RHZaK3Kfuufk7y
i/GFmYZeCNxR1hol/lJrLnRN9WLmuwb22U3cIuscJa6buZeK29a9d/H5zbPm
0e6bceVMQw+FPSbJZZnoZxYr6N3FjKl5N6to72DO5eo9tHfQ11P8Mb5bfFfo
X+Qc1Oc88E0PF7uaePoWepzx+sbV2Ktrd7NWd2vvaH16myuTLHHc0Xgv9Wrs
qkz0M6s59zgxS/Qz17GuhbGxOms92LVfnYm+4iplZ3OPz0R/xHmk5wB3TZJD
Sqk/SXJHKXqhJmLpcU7IRN+CPSET8V3Mo8+5LhN9z7WZ4OMbk9ykvZuYa7TR
J1qPur3Nvz4TfcqJSU4Sg76msRsywUWnZYI31zfWTGxvcbur72bdE627pjX2
EDPBvTU1zpzNXfseYifpO0nsBNfcRwzYFmIm6Wff9DmTM9HPED85ySmZ6FOI
3yympbgpSW7JRG9zs7KnmL3Ub1G/NRO9CuNt6i2tsbZzrO2cd2WiN7jTZ8az
O91nR18zNcntmehnblP2seYk11btA1n/qeqn1uSvp72vte5QmLOfmNOc8xTz
1xG/jzn7mgOe7/fRJI85YvNdw63nZoJPN3Af9EJnOGLv757vVt9Pe2kmeg/6
ng1r8u42hp/eZ1qSM5OcnYk+4awk95i71JxpmYbeCiz9z3RH7BmZ6Fc2Vqrx
6cbwcV45f5yxgdZnnnuT3JeJ3mZgjW+gI/77M9Hb3Oce73b99+k/wPlnuP5N
HNu49o1c/2BrPaA+SJse4sEkyzLRWzygTW9CH7WFz+ecTPRQ5/huqv3UOb4n
eouHkjyciZ6A8ZFMcBA9xc/WHuL8w5yTnHa+5/OUtta803faz3zq/JQJnv8x
E33LMPewzDW1cb1DnetBsT+JP9Cch/TN1s9a+f6GKwfpY64frHGQ+Q+7L3iV
noJ+9/lM9L/0rNV++WvfC98CfQp9zW/m/Wou3zvf/iHG5hh7XB+xQ9Xx0dc8
keRJa67IRG/zhDGw9A/PZKKXeNwY/t8zwcVzzftdfYT16H/miflDuVjcSONP
KU/re0r/k+b+mQn+f9p1jNT/h7GL3OcK40+7VmJ/mcs4Xx2+zmWDN591T+D/
FgP2SP3PKs/po+f5JxP9zAJzsP/LRJ/yr9hR4v/Vv9B3epTvdbQ6vkVi/jPv
OTHEXhTLXcz9/GGSbDb6kUw2csnjH1SDPTrT0BNhvyQO/GJx2IvFEKfnednx
JZ/PZc6zwGfCPsfWYJFX9C2y7mJzyeP5Ej9GzMrJXiUbnJjPRp9yhe8h77sA
+2omepXXHLHpT15P8kamoe8pZKOHqWKX6CsmqSSpz0av8Lr5441f6fylbPQt
9DVFbXR6jIq56GDK2RB0cJxD7kTO5ZuZuIdZ2/HqbzrnGzX2W8YZJ6i/5vrG
6yP2tvOWa/ZBD3Kteyy6zmN8/q+aSx59xUriyZuo73/KO5nwXe/7uEGdHGzi
J2Ya+ibsdzPx3uhTwNN7oK+aDQxxepv3HN91rhNcE2eDM7DQnButt1qS1bPR
p9xkDN/7megZJrm261wfmNXEEwf3gfO+L5569DhgOCdTxEyqWSM9D5hG2ajz
gbhG5lKDM8j5O8o6H2Xi/JHbOBs9Dr5TMg19GfbHSZpkox+5TWwT8fQmTZO+
RjbwYE/Vf7uxT9L4aSb6HXj2iyRfiiEP7vrEvI/FnpZp6I+wP8tEj0Ev87n+
z2rs07XhRPjwe2s3sz69AP3OmvrQ79RGxwdmrWz0M03dbxP94Ih97vrPcJym
PtX1s4/m2ehPllqvuTXpU/C3yIbcIxbe+yYTvchXmeiVeD7T1b9SvtZHnZbZ
6GvWzkZvgk7PgL5O8i233jfima+lsra562aD88mjf4G74XD6g/VSbH3rfJuJ
PuFBc4hNc43VnpC5lluL+cGRd06moSfC/s53c676OY7nmne/e6LnYP4NstFD
MLbyWX3tvuB+egB6A7hx0xTfLBv9x95p3Ccbe3nQ/eDHRy/zkPtkjg2z0c88
YnxfMYz0Uuj0If2SvV+SAUkGZoPr8f9s7GHrbmA96m5kzv7ZWG9r7tls9Bro
9Cxg+meD68FxHjm3ja2zkbj9xfzqvPtlG/qfx6xHrwCGeuyHNbVyzifErjA+
QB+xTXy+G5oHZoB7BEOcvoV905/gp5/B1yb52maj1+D5HyAGLDHeC1j6FmKD
sqH/oY2Oj/5kcDY4GX2I+mBrPJ1p6Kc2cz7yBpvbz/fFe6PX2Dwb990/1hqa
Df1v7TbuaRPX3y4bPVE786v9Efbm5g/Lxr1/YDb6E+wtnGdz81lXW+caKn6Y
eHR6CvIPSnJtLvFiknw+zZPGGUk2z0WP0z4bfUudWPob/mZMjB5qK+Pt9RFD
PzgbvcrwbPBw5zRunY3e5iXzhouhJnYH4znzD3HO4WJy4g8WC0eDH5GN/uNQ
MeTljXfMBo8fYjzvWFDvlI21veYaWSs6ucxB/mFJRmajPyFGPfKK1hmhPkJs
J+fsqP8wc+kDRiU5Kht9Cz1Ml2wIOs/n8Gz0JyP1byN2pH7qVMQdoc5YL5Y+
Bzy+I/Vvl41+YVvxZfPf0keMda1kTp9s3G17uOaVXDe9B9jtrNlVHyP9TLUP
wt7efY7ORk/Cv2i+qjYY4vQzr7tv9r+yOau4jpVcfzex25u/qhh6DvzdxHTX
NyaNY7PRb6wm/mjj9DNg8I8Rg49YD3VGepcd0tgzG33KMdm4D8dqV+M7ZaM3
+ET7A/O5N8kZp95Im3r0M9QgNj4b/N5YbBPjO2ajD+nluKN+8tGPzUZ/QD5z
V7Hj9TdxrY3cYy/XCnYNMdRYw/E4n9XRPhf2BH5nMcTpT47PNvQvYIjT8+zi
iE1/UvUhu+qjD5mQ5ARlYjZ6D+L0MWAmWJ951lKf4PzHOy9YcnbLxjfMd7+t
+BOs2TsbvcFuztNCPz0M/t5idtdHT3JikpMcW5jXUh0fnA9+D/Owyf3CeahL
/qRs9A9fe4a+sf5J+idno8+YpKyjn94FLOevbzZ6leU1Nvq65k8xjn/PbPjX
MUY/cXKSU7LR59Db7CUeLPYGxk/NBoffng1uX8/a5NOL0cPQs0wxxjy3ZoPn
9nWu9cTTt9yifwNjp+i7VT+Ym/W1ElddAzVv055qfC/Xu6exftbaUMxpjhuK
30/c7fqI07uc7oh9RzZ6j/3F3aHeugaLnKFvgPg7lf7mEN8429BPYU9LcmY2
+HyaueTcJWaasbuz0XfQn8DT9BJnibtb/1n6Z1hzejb6hUHmLlUOMIf4ptmG
fme6ueDvyUaPMsice8TMqJn7bNdybzZ6k8Hi7lVv49pZy1NJns7GPT1U/H3Z
4NALk8zRj+9+a7fLNvQ42OeoM1Z7G7D0KefqI0YPQK/yoPEHajDnZaP3gatn
JZlt/EAxD6o/IHbLbMM/98Y+3/rglunHRw8z0xH7oWz0HcPFL1NfZmy4eNaw
lVKtsYV7Yb2HWOdhsR3EPqz/ITGPZKNPOcTYI2LZH33FBY7Yj2aj9zhU3KPq
nWqwF/he8B0m/jFlhDkX+v6qPRHvcGvxj2ejBznMHOyLjIOjH+AOnpfkiWz0
F+C5my821kX8RcpcfUeIf1I53Bpzza/2QXOtBZ7v70j1J7X51vgO73Ud24rn
Ox0l/nFrszbOJudtoPhL3McjPvP1ctGPPJPk2WzojKP1jbI2/c78bPQnl2hT
Z4E+Youzwd07WOM56zAerd5N/AJlob6u1qXOGPHPK0dbY1E2+o5LxbyQDf4f
Iw67uzXBvJiNfmSsa+phjZf0vyi2u2vo6R4us9aL5o4T/5L5i63X3Xl6iHk5
G73JkiRXZaMvwPeK/p7Wpre53BG7V40P7LHisa8wTm/wWjb6g1fFgN1JzJXq
jDuLP1bscY6vubadxTXLxT25Ri56CnqQN8S97ly7iF9ibIIx9rdrtqH3wb46
yTXZ6BPQTzDnTZ/PSz6PE/RNtNYE59rVvP/b82SjH5ko9i313saZh/7k2iTX
ZRt6mreVE83B/79s9CDXmtNb/9vG6D3oYa5X9rAmsXfMhctXSc9p1VzUuK4m
5wZr0D/Qm7yrTDa/r5gbs9FDvJfkffHvavc1vqfYvta8SR+xvdTxnWKND5xj
suukl6H3oAdhravlopd4z7mn+Oyu9Tmcop9ap2pT88Ns9Byn1tjoq+ei96Du
VP0fZaPHINYoF/pt2uj46CU+zkZv8pH5YG51no+M3eK6bzWvsbl843zfnIXT
xVKvSS56D3CfZKM/qfY12J9m4/4D1zQX+p3ajc2t9jlg6V3AcSboNz7T96nz
fWL9u8RVMZ9no2c4Uzy+NTxfdxufnm3ocbC/SPJlNvoTdPoQzuSaudCX1thr
5eLOny52hvg19X+VjX7jLGt+pU4enAEGHqcHWDsXsRlizxb/dTZ6j+Yp3iIX
+n3a32SjTwFDrGUu+o37tdHPFfONNb+usZcbJ481POA6HtTX3HWyXrDniV8m
bp1c+Ih9a5yRvuU7R2xw6+aix1imjT6zBot8rw/+gwfXNQ/9IeOzsg39DvYP
2eBNctZXNshFXzHLOL3Kj45V/Ppifknyazb6ggtqsBum+Ea54OxWueg9NrA2
Ork/ZaN3qfY42D9ng+vJoQb6Y9oXGp/jvHO0W+eil9hI/IbOe1EN9kfrMxf3
PlyRc43kguce3yLZW+aiZ/ktG33IXPeI/ZTzbZxkhfGq/8ma2Ca56DEY6TnQ
54knr41+4vBy21z8DY86G5v7ezb6h2qPg/1HNvoQ8jfNhR8fPcafjtjENstF
j/GsdlV/xvwFNXnMT79BDvZf2YivcN55xsBQZ6GYvx0Ximcvz1tvoXH6iX8c
sdtV/04pvp36ohos8q8+3gk8u7l56C8aX5xt6F+w/0vC//jAZeq805essVgf
Md5x+1z0G/SHo3wuLxt7xe+D7ySbi5qZXPQvW+Wi92hvDXTwxLnTqz0ONrmv
mdNB/VXtK6x9pd/XXL9ZcB1z0Ue8pv26dS9zf/wzNv59pCn+jfc//65MHv1J
tZ8p5KL/oN/A3ynZ+VzEOAdF4wV9xNA7J9k6F/0G3F2f9JVywbNXm0fNzmKw
S8a75KIP2VpMp5p6+MGDha/Bb5P0bXPB+fQnb1uDeDnX0LfgA/s/c8BXcrG2
610ja0W/1jnIp0/YLo1dxV1nHnPSq7xjHB1fxTmrue8ah7uPzgXH0o/QO8Ht
K+eil+H50HMwz/bOh00N+psbxdILjMpFv8B4lDo9Cfjt9a2un36kWxq7m3uk
ed2MkddI/Ohc3HN7pXFv1zzadYOlBn1JD0dseoCqD9lB35hcQ0/RVH2scXqG
j/02VnL/zDFG/GjXc5RYcnqa30Qcfnz0ITs6Yo/LRY+whvOSc0wu+o8q9hhx
YLB7GWekD0HfORd9xU656CmoOd74TsbgcTh9N/3kV/HH5oK71zQPm97iC2sf
lwuOX8vYceq75KL3qPYs2LvmImcXa7Qw93ixxFnH8fqPc85m7nM34+BamDdB
nbGlz+oYnwn43rnYH/ETxEzMRe9xgvHl2YZeBnt3fYz0Hns4YtN3nJiLnuKk
XPQM6PQeVew61p+oPtGcE/SzBnB9zONb5zvmGz7RutSkNwHTN8kk5zpJPz76
kD0dselHJueiv1hf/CT1ScbAcy7oBZBqjT7WZT1TctFrbCD2J7HkT9G/oZiT
lVbGwHLm6EnoORj3yYX8bIzcU3LRd+DfNxfYDa1F7NRc9BFgpqqfKvZXa2+s
nzjcPi0X/FzN30hsv1z0J/s5YpN7Wi56D/i9Gkf213d6LnqETcSerr6xc54m
lt4A/Kbiz9BHrL9rYN39jLWx1oBc9Cn9xffPNfQtZ7gf+hB8A8QP1HdmLvqL
zcSdqU6cXqTav2AfkIv+Avx0pa05YIjTkwxyxEYfnIsepJ05M7Sr2LNy0VPQ
jwzLBdfXiTtL/1Bj+OlNqDkkF/0FuWcrW5gDhjg9ylDHKv6cXPQaW5pzjnWr
2IxzHZjk3Fz0F+3Fnas+2DnYx/ykL8jFfd9B/HlJjsjFfX64fnznW5/a9CsH
OWLnanwdxHbUHm4c7qcHmGV8ppi8mIOTHJYLvh1hvJOYWeozxYOlPznE8WDr
g5udiz6kGkcO1XdBLvqHrcXPVp9tDL0kfoRjydzhzs1etrHOhcZHuO4L9V8g
Zk4ueoltjGFXxB6mjNR3US76i23FXaROvD7X0OOM9L10FT9X2c6ceuO8P3oT
+oRVxYO7OBf9x0q+Z+xqn/JMkmdzwcv0Fk8keTIXnP60ceyncsHpo7TR5+Xi
Dq/e5diXmDfanKfUjxJDnN5jviM23xrf4bnOO9oaPWqwF1t/e98H72WJvccz
rp9n+KPP5NJc9BQLc9GDLNRGX6ANZz6X5HnHsT6LY9TxvZILzn3Zmoty0Xfs
aL1LzX8hF3x9jPY4a411beT1yjX0LNiLc9E/wPcv6sdHH3KZ42Jrj7fmzjXx
l1wXPQP9xeVJrrDWePNedv3HmXO5NS43Z2fX8JKYY81/yTj16D3g6DdywcVX
8uxz0WtM8Bm9qn58jf1aLvh/N2tcKebVXEMfclUueoze1rzKvIlimPd1514i
jnpXm3eVmIniuPe+SPJlLv4dGTh+D/HXqFPrTffSRz//Ts1buegZ3lQmiZms
Tvy6XPQd17qfXX1GffT1dY7dnXOyeW/noufoaw3ken3E/peLXoLxZHXie+Ua
+hfsG9QZ6SveEU/ejfqIvZvkvVz0BKeIeUfMTbnoQeDqW5PcJuYd805xPFXs
vrmGngX7ZmtPzTX0J/jg+lscsekV3k/ygeNU805Tf188a6j2IdUa+7iXG83/
MBf9w62uez/rfKB/ss+R5/ZRLnqJD8WyP/qMAY63K/2NTTPnY/13iMX+JBc9
wzTtM/VNVx8o/k4xZ1jrDmMDXMcZrvNTc6nB98p3+5pYatCHzBD3WS56Dnx3
KXfrI/Z5LvqHGdpVfbr5YAeL50ycbc5gY0uteYBzfy6GOvfkogdZKn6p9jli
qDdU3z3KvbmG3gf9vlycw69ycbefo43+dS7u/a/EDjP3K/1g6CXoNe5XDrTm
+WKoAY9/lwv+HWa8mvOANb5JsjwXvcT52ujDxTyY5Ntc9BLLlVk1GOIHix1u
zWX6HnQNs6wx2/E75/ra+Q4Rv8zY964Z+yHjjIfmGvoX7IeT/JCLXuJ75UJz
DzVOL/KII/Ycc35Uv1D7sBos8qg+cD/lgjd/zkXP8JPxkbmGngX7MWNzxW+U
D67eMB8Y4vQi9Ait8sH/F4un9hHGH89Fn0K/Ue0pNshHzhPq+H4x/2dH7HnW
3tD6G7qGp4z/mmvoReZpP+68rI++kr+JdRRD/Ldc8BLctXk+eo4VuegVnnGf
rfOhP11jb5wPngc73zpgWuunz/g9yR/qC7TJo78AA9fCuZvlo87v4si51Dx6
ik1SvE2+oV/BJv5nLvoJYpvmg/ef137B+F9i/rQmtRfrI0Yea3jBdbyobxPX
yXoXi/3bNYNrmw/7Muv9o171YdNrgGuXj37kJe2Xjf+ba+hdLtfmHfAu2pmH
/rIY4v8pV+p71ZwtlC3zca/yP0p7ZQ0We4n4LcTwrOkLexjPiNkqjR3y0Qu0
z8d9vaW10cml/wCfVa7W94Y51EB/XTsnporFvsbvZr7f4xvO/abxvBjqLnE+
/ttV/hsN/r3vjvnoMVgr/x0x/20y/30OHFyffCsl2SYffAv/YsOxxKvcvG0+
OJ8eYGt1xi754FXqM08xH71LIR+CTt/ztvFO+eg/Smks56M+tbfLx8hcrIW5
b3J93D97pLFPknXycTdxj+H/wdje+Tine6Vxx3zwT880Nk7SJB981sV9ssdK
PmozB2tk3fRP74oDc6O4mxyxy66jbz7uOfbTOR/9FSPPB5154c5GadwhH2uB
P+FRuH91441dG/y8gxie/cr56GW6pbF7PvoBnhXP6UPjq+Qb+jNG7NXyUZs5
/iikbzrJFYWoD+f3yIfew3Wx75J739r1d/bdsN8blOt9Z/A86+WZrux3spLv
r6tra+Te7vS9d/L5MCdrYD93+gwauT/87HFd3y/vmXe8tu9893y8a/gNftwt
2b2T7JoPPl2uDx3fmvngePgeDm6e7BZJdsoH59JHNM1HX8Ke1lDHRw/C97Oj
+2WvVT++Xvng7J05T9Zd5jzIA87X1G/v6CRHJjkiyaPszxF7vt8r38cC9fmu
fa181FpLmz2hN9d/j+umP2I9rGW5+tc169tVfy/3/5UxMNg8o2Y+s0lJJueD
M+HKPfNxploZw9/S/bbwbPbxLDzi+6MPAMO7e8jzybvjHRJfTwzv9yHfMe+U
9/m94+7q2+ejX+7qelgL5/xn1/aLz6CZz+FL9/mV7/5e98bz5Z1+7vfzrd/L
MtfKOjjT1GUv6+ejJ6AfYO8nuX9s1k98T/F99T9qrKtr/tCzyblcVbldH9wL
d56aD647PckZjvDmaUn6JxmQD65Eh1v3NwZmU3M3M4+egr5jSj74mz6hXz7m
Yp6p1vrLen9a7y/XM9Wa+xmjxmp+u5zVuUkuzsd55V66SN9qfstH6t/e2BHG
VvWb2sjvh9rMsb9rZr0nO/9pruGcfPAFnHVgPjhuWD7u+X3ywYeM9EPoK7T3
zQcnDjNnqDZ8CmfCsWclGZIPnhys/2znypkzTN85+g/IR18xUPxZxqcnmZEP
zqdX4X2BqbM2cxzus1jVeYe6nhmuh9xT/B429pmcrH6yMfR+vhvey6niT/EZ
sO/q+/5dO+v8Q1xve+fkO5uWj77pXJ8z+xzgHvhGfkj6j75v1r2K++CevzAf
3/iIJIfl4/6HM+GPmWIuEDc7H7y+jb5t9ZFTb40u5s3KB1ewpvPUO2rDR/DP
wfmGXuEC86lzaD44+lDtLtZjXr5Bzh374Dc63yhcc7vfN1z5sXdNNzEfab/F
+0n82b4Q3ynfMN/yIc7Huvg+D8pHv1Mxxjr4Lrmr9nYts10P2KL4ovZw93x+
Pvh3Xj74kucPf8Ajo/PRLxxVo482dkk+eIN7bgdt9JV9RyPVR/oujzK/ke91
FWOj8nHWq2eZ8815n5OP59HV+j1c48Xq3X03h/hMzvd76Ox7PE99pv7z3fvw
mvda0ua55H2ujVzPKOed595GuYdG7o+98U1d6FpZ5z+eV87tY+Yc6Z64n77P
B1fAuXDvmHxwCbx9TJJx+eDEXsYX5oNP4c5FYskZK4b4TmKILza/mfXWENtM
7KXij8sHB8Gnx2q3UJrro9Zl+eDyXbTRr8vH93VtPnoD1jxefXxNfnPty/PB
e9TqrX2Fa9nZ9Ywzf01xuzlXb/XLnZO593FvzdzbZ/k4r9wnS/LB/Vfmo0e4
Kh9ceWI+eHJikgn54P/jXQfY3X0ex+cb+r+1xVLjauv0cY6rjJ0g9krn3d3n
wlr3Uq7R92Y+zvMb+eDxq431dh3VNRznOvh7Az0AvcD6rp990BO8luR16+9p
navVWecin+2lzse8k815Q32SNvrJro+7Bw4ZlOSOJLc7DvLZX59v4Lx9tMl5
Ox+8cLI2OtwKZ/xPPNgbtE81B+64MR8cw7mBD241F9w75vSzBtib8g1cvp/2
LfnoL27Wf5P6zfrx/elvE36jTLU23P9ePnqZd/W9q/9d/ehniHvfdZ/qHqv9
03vOc4t7uMV9DHDN/dwH+R/kgwvP0Eb/MMmZxj5Qn+a74PnfmeS2fPQEA30v
B9T4bvcdTbfWR8rH+eDfT/LBxx9ba4i1pzvXh+ofiadn5qys5zvl++H7oP/4
NB9njRp35aO3ONs5PnV9t7q2u8TdKeYscfjvzjf0PUO1l+bjDh6mVH0fmzvD
OT5zDZ/n4+x/5ppPcN2cU87jEn3EOKf3J3kgH5wB93CPP5SPO3x5km/zwZtf
Jfk6H1y/TBw8AW/emw9uOdf5h+u7T/8X+eAaxi/V7xFzkHNd4HyHupYHnOch
54J/n8rHXX+0Y1P3xn5eSfJLPjhivnWo8aDrZ+2zHb9RX+Z+HnStB7v2b1zP
bGMjrLdc/zdi73et1J/pM7rf2H3ui+cHF9IjPJHkyXxw58+u86d88Cl9HrzI
b1J48rt88CO536vjm6v9g7WOtjb9A79p6XEf1h6p73B9L/ucTnC+au/ws89u
vs/4aGt/6b7Od28z9X3rWuY4x0PWv8T9UA+efzzf0Ccd5f5/9R39YvwJY4+b
85h15llrrntlnf8l4f8Ai3v9Km10ePj3JH8keTbJc/ngTzgD7ngxH7zIN/N0
PrjlryR/u9+njf2WZEU+OOKZfHDqWOVpfQvFXaq+wD3B7y84H/Uvd47xroU1
cRY4H5wDzjRn4CBH7KXiwT7vvtjTZY5/qj/vfOOd80XnPcb9j9N/rNi/XM+f
yuXWof4in92z5j+jvchnAd/CrZPcF88Mbt+iEPcf3MkZ5Lt6Nck/+bhjwPyr
ju+lfPQHx/vulhjf0jrUu0of7/Vl8dU87BOc40TnzBaCg+klrtPOFWKN/7iG
hb6f6rtd5Ls73udG/Uwh+oXqt1Wnzb7bFaInAEN95npd/+ba1xjHZh9viNlc
/dZi6qVL6f4vxt8K4Dl+98Fnm6v3LsT3zrncXR0f55Azsl7S106yTiHOCPb6
xjkfuxUilzhnCQzncI9CnLWfrbuHcXDrWos7h9p9C/Gs+qSxVZINC/E9IHz/
+HiO4PYsxNnZoBCx33zOfV0XMdbGiA2uj/V/sdbT5u9diG9uL9fXxzUzB74V
1t9TfS/xK9x3b/fOM+FZsS/2+5N73qYQfN6lEP3F1oXoKRi7qNMX0SOVCsHT
8HV90jsm6VSI3qdDIXqwrQrR0/F79G3HrdTpaejr8oWQQiF89D+VQkPdlZyn
Xh+xJkmaFoI7ePbP+ux7FuL+3aEQd0ePQtzD1CwXIpd9dS7EnvDd4p7wv2fs
cZ/NE+4T3M3GwHRyr+jv+k3wbbQsBI+01IYT4dZmyT43ySdJzksyM8n5/J1b
/zlJPk5ycJKlSe7R/7E59yY5RP/Bjtjb+s6o9anjedat+paaM1w5KMnd1v1U
/N3iiI9Icn+Sw3h2SWbzLAtxb3Bn8M5GGn/AGJhZSS5Q/9LYYdaa6Zo+T3Ji
kpMK8d4OdR/3mkveV8rXSS5MsrLfALidk+xSCE6FW3dW38H3zrumr+DbWKMQ
PcxXfhf4iPHNrFmInuZB8WB5TzumsVch+pavtas6NbB5l+STu1Mhep1e+h+w
Fr8FOA/vGgPzjfcPPcmuzr9WIXoC9rLces31EftWH/ukb8BPnHzq8Cx+sB7n
u4XfH9ht/QZm+szAf2d+C+uBRed75VxyZjmb/O7gPBYL8f1z3ot+R4f4PtDr
/Wa29nvljuCMlf3OzvX76uK4jfr56vj49jlXZyc50Dzy+xeC4/Z3noOdd7h2
xXnPcZ6trYMNn5yW5PQkbQvBuZsVghs30+YuOtN9DywElw0oBKcO0IZDwbZ1
voOcn2fB8xmaZEYh7rvpSYYU4i4b7DhE3BCxBXEdnLej+WclaZ1k40L0IfsW
ohehB4Gj+yV7v0Lof2nTt2xSCG7epxA5fxr7yxpwNvE25vMs/9F+0XzmpY/a
qBD36EbaPAeef3/n3c/cP5yPuYb5fRQV9jjMfXVwbyXfa9l3zDvqpK8k/ixj
ndw/87d2jzwT1rkiyWVJfrP+WeLZy6bulfuF+2iW77G/73RT3z0YuIPfU40L
0U82KoQOV3CPcIfAHfSf3Quhdzd+j3nk8zt0tUL8zuSsbVeI35qrFOJ3N/cW
vzf5zdo16auLJaeRtehjt096t0L8DsUGA5Y7pIN7vdHzd5PnEhuuBPM/cZwr
uBuO5pzwux7evF27up7tnet213iH87Gmpe6VvXdzXejg+X3PmWWv6B9qf+T+
P/ZM0adOKwRX0AcOSnJAIfo+ztmZnoGtas5JThmkr701zvS98f42s84g6w60
JueU885Z38LxDHW+d75hvtuM+VnjW4r51PfDc+HdrVqIvzkgd/g+edf4VzN+
l3HeOe/3Y2t8oo8zQq+2j/vY0jm58+EO7nZ46F6/R84dfMjZ428q9Lr0vPDi
fYXgyRHq8OnhSY7wna2ujT6nEO/vQr/pRuIu1N/N7xjcReoX+d03Fnukvrn6
D3eOkeK7mw9njEsyPsmiJIsL0V/e5LsZ4H7g+kk+C57J1dqtjXO2pyQ5Oclk
/cSvK8Rddm0h7h7s68WA39i1NnHt14rf1xqTCw13x8bmsIZrxPC+L/CZjHSP
vN9jCsGRYwvBuwsKwZ88j54+E3wL9V+sf67vdUxNLtw9vxDcDEdfat6u5jZ3
vhbmNLcGexpViJ6Fdc52rdXvj76KMwe3873xjY4wNkL7UAV9ZbGzxI9yjiOt
3dXY9urV+S70+czSv531Dys0nIfDfH7X+A729X31853xXtv4Hnj3fANXJVni
yG+UiYX4ncNvHP79D34b9dE+oSZO77ihYyv9Ewrxe+Z4R2x+R11pHert6Xx7
qfc1PsH61d9d62vzz0P5myh/5zxAvfrvaPHPZ/Dx71vxd88tjdeJwX+msS08
y9h7Oifr4Kzwe4vzwv1HT839x28lfuNzX/B3LP4ZFn87OjbZxxXit+hl5lID
P789OIOcjRsKceed4jM/2XdxfY3/1ELcp5zPGwtxXvmNTr/EPbqZcXB8t4tc
Zxvzq3cx8alKW33U7G9dvnW+84Wuq79r2MfvgO9lXfd0nN/C3r6jtd0bsT3c
72Xql/tt7KHvcuUK/Rv5jZzkOvo7P/WeSfKs8x7nN1P9btZ1v5e6Z84l91u1
P26h/YuYn5P85LjQsXq+nzSfM71A3EJ9xJ4qxPnidw5njP7w9kL0T3c4YvMb
6sFCnC/e082FuFufsM5Yaz7l2vBz/zzufp91n7/5rPhmftVe7D5/VWeew53r
aetR97kkz/ucjrY2c7xfiP5uunv80X2iz9ceK5Z10a99kORD9Rnaw2r2/Z51
qQn3v6sP3r6lENx/q+Mt6rcVomcAP82cwTVYOJM7i7uQ39P8PvioEL956efv
0sZf/Q1yl7FnfI7jffYH+PwP0L7FPcxw3eTeaf4d6sMcD1T/0PnO9jl8qD7E
vfDe33Ev9Az0M/9Tf1f/O2KH1Oz9PZ8b9zx98CzfHe//Wd/1L75var5tXbjh
EJ9PM9/xmsbecd6jjY0uBHc8kuSoQpy73wtx9uYl+S7J9/r+0P+oWHK+LQRf
wpV8I/DjJeYy9nLcSZ15x7ienc1Z4PvgjuBc8pu8p3XXcK7R+i+29ij9TfXP
s/48Md+Z08waa4glZy3nHyP+e9f4nbnf6vtB/3J97PGhJA8XGnqq5frZ12OF
OEs/uq8flPnW4dlyZle4X87j09ah//rGd3qp75XYM2KP970/Z50VvhP4jrP8
gnW+cU3PGzve9/WYz2O0z+BRn+HDvseHtdkXd8ayQvSODzkus8bR1jiyJv6N
6/9aQb/QOg+ay//XEP+fQweXYl2sF16+t5i+1+RbJcmLyX6pED0AnMo/o/1L
/coa++9CcMtEa7wo5i/99BIvF4IvTrTmy+ZdLQb+pJepK0b8ROu9Yh54+Oyf
JP+qX60N5tVC9LTE/itEn3SN9rXGJ4uZZM1X9BF7zbzrxLOO6/T941x/iwc7
xTWDyyR5XR+xDsnuWIz76mT9xMFli8GV12ujv1EI3j/ZEfvNJLli8Cs53CVb
FOPOyOon961C9Ang6S/Acffki8FnOXPI3bIY9d805yZx3LPNivHtrFGMe457
cCtzyXtHbKHYcC8zYoMD374Ygv6OGOJF5VZ971m7g8/tDfdeElPFYt/m/O1d
w3s+3/eNl8VsX4y/bfK3iU7F4IyOvgd08Nz74CvKHfrgEvhjpWJwBfmdk9SL
qejHB69sW4y/tfK3XTDkkQ/mA/O7FIMLty6GoJO7TTHyyeXvw+DwoX+szTzU
mM5ZLAaPssZV1PHd5XqrcWJLHVdVv8P1sTb+no1vVefaxjVs5162dd6t3SPP
5Taf1z3mrVYM3vvMvNWL8ft5NUdseoGuxXgfvIvPtb8w3qjY8BubEbub744c
+jXs7sXAEG+sPGBedb57/IZv9Dsn90vzexTjHuT+w0899CZpbFqMe/Bz99HV
+XqI4X4k3tQ5m4jfwZrg1vC8LDMOjjUuF9ezGLGmYvF/Y2yq54+z+5Bnj/ue
nB2LwW341iz+v3yA3asYvLijWPQqP+5UDH57ROxaxfCTQwyOaV4M3qDvpL9d
x9jO5q4l7hGxLYoNPMqIvXYx+s2WxfDja6k8IZa7H37Yy9pwMPXpX3dJ9q7F
GPETx/9jTWy3YvT7rP879wBmV/3MwzqedFxHvbnrZx+9i8Hbu1kPnVz6M2K7
F0P/RZsebv00bpBk3WLwPc9pPfWqD5s+gPw9itHr9ylGD4D9u3Zfa9EjPOu8
u4vfQzw6fNm6GLzHiL1RGvcsxjOkz6NGq2L0EX2N/eH61nG9rZxrA9fQVwz+
DYsNfQkj9kbO9YJS9ZG7wj3s5RqY7y/f597FuFeGJTnQEZt7Eo44oBj3Pniw
f7uvjYsN3M+IvW8x+HWfNPZLsl8xOHcf/eRuUgyuJq+NOr62SdoVgz9eMfaq
OGqDgf/7WZP4pmLgXrh7f+esEwN/g9nMM9vT87i/mP2MvS4WedWcjPX6G2/r
2ljDvu6P2IBicHhbcZuZ218/+H/MgaupwT4HFuOeI3/zYtwf1T5hoM++6LMf
ZG47sXDo1CSniRvoe8I+vRj8ekYxeBm7g/Y0aw229pbmtBe3lfog5z3A72Mf
3/uZxeAyeLhknSHWPVP/APeVNV5yrg7iqrnkwUdDHYeoDys2cHo13sG1sYfp
roH5OmvPKMY55rxzlm9O/e4tSQ5McpP7uTHJ2cXg5LPMJQ+O5Hvn21/JWBf9
B+kjtrI6Pnh5eJKDi8G91D1H3ypi4ccRxeC8g4ytLO7cYnD0Ntrbmkc9uPm8
YnDZucp2YlYzfohyqL5D9JPf1fzzja8upqt1znPeLq57dXEjxJC3veNMdThl
bpKLkxzmnkYY7yamsf7DlJH64OJZSWard9O+oBj82UNsE/GzjeE/ohice3gx
eLepvgvNvcC8kWKIHSmWO+rEYtwdFxWDc+DYnuZeKLaZ+Gbao5LMMaeKn6Pe
zDh8fJTjKJ9NL3NmuUeezVo1WGS0vp7OP8dn28saxJuL4b6/rBh3Nc99XjG4
dSftncUeXQzOHuOIDYeOTXJMkkuKwcPkt6zBVjmbODx2aTF4bKz5Lc3Zxbnm
J1lQDO7dVXs3cxeaz9hb3AJ1MPw3ovw7//y7/+OKwXGsbV31cc55TI093jjj
eupjXF9LfcSOdQ29a9axyL3s6v7m+6xG+3zWM299sX3Eb6DvOOV4fbyLxb6P
vuIXG28lppX2BHGX++7OTnfQO0nOKQWGONx8guME51rfNXFGOAN8/+S9a+7E
YnzTGynVGshEfYtdG3u6zf8PYv4mwB1+RZIrXdderm1v9SusTZ0TtfcSS86S
YnAAtYaXovbexvBzBjl/nM+TinHmqHNVMXhvic/hfz6LJfrJ3UT8ScokfVOK
wcOTi8G11LraeBsx/fTB4/Ai/Hiq8cnm93Mu8q8tBqdfo1T7heuSXF8M7uov
7jr1/bXhineLwQ+s7eRicD1jW/XNnHOKPmKnqJ/i+tq4h8mutZ2x/s45wLUM
VL/atbJOfvfD+1saB3dDkjeSvFkMDj9NGx3uu7kYPHyAOTeoM96oDNL3VjE4
llrTtN9W/lcMzh1ivZvFneFc09TJub0YnHegcps+niF8/U6SW4rB7UO0pzsH
63/dPQxxnluMTXcNt5pbrYFd27/epu827Wnu4UzX8I7vEnnPdzrI5zVYDD56
AM7iZ8XgGrBnG7vDPVb3ig3Hw+fvJ/kgyUfF4NsP9Z9t7GCxd6oz3lWMc8X5
urUU9iHG7xAz3FrUpC+4WwxY+PrjYvDO+WI+ErO0GBzPGTzLc3i+cXJGGF9q
vbu1iX1izXuKwesj3NuHruHTYnDeJ8aWiv1E/0z3/oH4e61TrYc90uf8qc96
trnY9xeD17lf3nb9M0qRd1+xgftHav9PzNv2gAfZB35eDM7lPX6h/rnzfa7/
cGsw50Hm8y7e993x/r9M8lUxuP4B11ZdI/aR5t7qu3zLtbDmOc5NjTmu4Qvz
Hiw29B/oy8R86VzTrUWdUWKruKPMYy9bp3iXUvxGfcbfwF8Xo79g3Rer4+O5
DCtFv0yNh4rBkYwPq18s9pticOdoY98Wg1uXiyFOv/BIMXgaLDz+RDF4+hux
8xwvUX9UfDUPG46fL+ZbfY8VG3qasdrfJfm+GL3GfLHfqX+n/3HXcYzymL6j
3Qfz/lCM3uF71ztOzPf6qQPXrSgGd11qzo/inyw29CLjtYn9VAwuvlR7kRji
TyV5OskzxegbsI8zTt5i8fQSPyf5pRi9wvHmXCbmZ2WxeeB+LQZ3cz9yf2bT
+30ujc8Xg+MnWONZ5QR9vxWD+39VrrDOc2Kq2Oesc6U5K9Sv0K72gjyjE8U+
L+53n+FlrvVyMcRfUE7Sd0Na941JhpQi7ypzXxRTxWLDqXDlH0n+LAa/vpTk
Zf1XGZsslhhn6swkbyYZ6lw3lcL/puftRbGTrDXFGjd7dsDD238n+SfJK2Kq
WOyT3evOCbtLkr+K0VPA60OtQa2/9RN/w7VNcy3o+P40fo21X7X+deZS4xR9
r7r3P8X/4XP43bX+W4we4hSxrymn6jsjzfe6a6DvgJer/cUmydemFD70N6xF
TXqL113vNGNg6Rf+M/6vvk31X+eaqMG54CxwJm4UTx7fweBSfBd1/rYnzoid
8R0O9ZuhNv0I9eH/zZLdthQjfuL43zLGOeG8UOc/a1KfnHal6EFuMn6zNdvq
P851cz6pkyvF+du8FP1GO330JfgZsfnvN94Vt4X6O9rFUnA/PUbB/86jigcL
H7WXn7YsBV93TGOnUtj43xO7pXjqUbdUCk4mf6sk5SQV+w50+o2SsQ6l4PvX
0nh6klddV0kcdbYSg/6+dal1p/WoQb/xofu5zT0xJ/3GXa4dTAd9xOpLgWPN
5LHHj8SCIb5UP/um76C3wLdSKb5h1vyaz6WzGGL8s1GwcCa9Rmfj6GDg00+L
DZy6TSl6hVVL0SesYo17nfNefcTg9NVLwdFwODy/bbIHJbne75j6XaxJD3Gf
tVdyT/V+64PNIbZaKbDUouY2rgv9c+citl0p1gB+dZ/Da57n1YxR51Wfz2ml
+H7XLgU3cF/BK9xZayZZqxScSN2upegl2Mt1ru1LY/jpSdh3o1L0Eo3T2EQs
OQeUIoZ/mfGHzFujFHwPL7/it8bappbCRqeX2D6N3ZJca90D9OOjv8AeaJzc
U5O8XIpzyPnizDIn66IPaOrYxDpf18zR3ZpgWN8jxsDwLHqUovfobqxar7v+
5eLA83ymupZX3Cs1m7lW1nyNfnz0Kzx7+gyeP30NNXv4Xh4Tt0OSnqXoWcDs
oL5jKXi4pzWo1TzJSz6TU3yv1FnTGuDJHeBaBvq+HvSb5pvg29jJmtSjp2nh
iP2da2Qd9D4/uJZepcijV8HfS527vlqjpd/iU87BXFV8tUYVV+2j0Pl2+Wcg
J/jPQHjW9Lr0zxeUInd2knWSrFuKfgY+3rUU/c4v2ui7laKX2VUcZ2IdsfjB
0AetV4reBZ2a2PQ5v1kD7t0jjX2cExz1Xvb58x7Wtwa5vZPsXgqOpk5vdXod
MGCvLsW76W/uBqWIDzDGO2NO+H5366FT52Seke99hWvsbY0XnYcRu5XYl8Tv
Uwpe3DuNVzlXf/PA0idh72+cuaawtiQbGm/ls+hbij6GkZ4FnWfVR//J5r1o
LWouSbJRKfoe+qv99BHDpj7zPO+8k0vRy/GbiTtyb9dP70GvsWey9yqF/rc2
tVuXoh/a2LG1GLDk0iNV43vrI0Y/c0KSib73P3z32CeWot9oo72pc7Gf1q6L
50vPcVIp+hFy4AB4cLDPf99SQ69Tp93WnEmlhv7mJPdPH9FOPNh+4ibrp1fh
OdKLwOfw7ECf3+bi+onLiN2/1NC75LT59gp+D3l9/ZWCPu7bo7znt7D+FL8T
vi96lC1qfFs44uestBfX1j20024vpuA6io4D1fdz/f18ppv5/LeyLvcxfFH2
GWDDMx3ETFUfJKaKHeS7gT87mnOaehU/uNTQx6DTl3Yy5wz1jtpbuRfWxHfM
t8F3Tc5K1qj2HMP0DdXm9wF9yjT3MNB1DhU3xBiYzs57hvpQ61Gni5gzjU8T
s4qYA8UQn669qnHOz9+e6S7GOXcHiQHL32boT2Yo29Zg+HtJtV9ZTRve4d9t
o0fYzvyzxRA/WD8+OPb8UvBOd/Ma1WC2Nf/cUvD3Ocr25p5nPrndxJ2nvr32
0aXgAbimies6VJ1xhPMeagy7qfHD1Ee4pkbuo6mxNZzrPNcw072c7/7OcZ1g
R5Ya+oY1tJs5Hq6sqQ++hP8uLAUf97D2rFLwYU/9s9SPMPdw9SNLDX0D+ihr
7mjdNcVVMWuJg0vnloIzGS9W59nB16Otw7rg+aNKweujXE91jcTniGkhjvyL
StGLzFF2FrOL+kXqFzn/KPObW2N0qaFvGO27ne2+evqe4X3ii5NcVor7Hv+Y
UvD5vFJw6MXKbu6R+Fgx40rB08eUguPXNdZbPDUuSTK/FFy9qBRn6VIxl+jv
XYNd37rw9IJS8Az5x5bi7milEB9fCl4Ft7AUZ5Hztpo1xovrY50F1trDeVuJ
OVYMNfq6l7Hu6zjnPdb4pWI2NLaRuPXNu9Q99jV+vJi99PMMWuufUAru4/lf
LmaR74TYxmL5OwT828bY3mLh26dLcfc/UwpuRH9W/RkxT4m7zPn21n5G/Bjf
Pd8J/PNcKfhxkrWeUz9Ju7V7Yg9XlIJ/WX8/9SuUK/WR/7w199O/xHE/MftY
g3z+twv53+blfyuYXmmK+ePrE7cmaZfkvVLcW//3nyOunO6RJE+vHHcQd9Sd
pbhvwIDl7rqjJnZXKbB36iP2fpIPSnEv3VeKs36v2MPEnyfufH3E7k7yYSnO
9Qdi3qupN7MGD5a77KMkH5fiXM4SQ43DjS/V/6HYWY7guZPucW1HOB5pzkjn
4G75JMmnYo+wNnNeYJ1P1D829x4xF+on/lUpzuaXSe4vxf0yyudzvzpzfFaK
u+oo/Q9Y51P9n5fivgI3V/1z8WBH68f3RZIHkywrxTf5mfg52qONf+G6uJ/4
zbl+OZ33cvjm6afGGPPGaD+kzsg5f9gR+xL3/LXyTSnujGNqsKN83veJn2fO
XNd0sbhHzLvEWvP1jdM/TvvRUtwty5N865zVu2qc8fFiFoh7TB+xY9Xxcec8
nuQJa31XijvpcWNgOWfcBT+a87j+70tx/3ynLDL3OOtx3hfrBztB35OluJ+4
Z6p30prpPaxVjtjx5j+l/2nr/OA6ftD+3j1+67zkNy/HPfWD673M+mvpX+4z
4Zm1KMf9RM7l4n9K8nMp7qOflCt8Bs+Z07IcPnDcSdhrl+POeU4bHR/3EXr1
/vpFzLPW+lnfla4DP+tcx1xq8O3yDT9gHfC/luI3Ibh1k/xWit+Hvzpi87uU
2Hrl+O36onZVf8F8sCvEcyb4TU7ONfpW1NRdYgwMdX4vxd9rrlFW6ON8vWy9
P8RUsdjVv5cx/lmKc9iqHH/nekUbfcNy/L2ulXX+NKeVfjB/l+Lvg38pN1ib
v/G9Zg3+GcYm5fhnkNdbp4oln7+Xb5Tircvx9/rXtdFvMv5Pko3L8c8hWotF
r2KI/2u9f8zBvtk4a3jTGm85sqbXXSPz/Sf+X9fbxjXjI3aLY1254Z/L3qK9
aTn+uW8b89DfFkM8o9ymj38HhZzNyqH/TzsrporF5t+hAde2HBzarhyc1VZ8
Tgy8yJgTCwZ8qRyccbcY4vkkW5aDs7YoB/9Rd3P197QL5eDdvCM2PAqOPDjz
fe0PjBfLDVzLiA0fMl9785j3AzHES+WGOVgjd9AayW5m7ofmb5tku3LcIeU0
VsrBhUu10Zljq3JwJXyLr2Kd9vo7lIMzwcF7n+i7V2y9fnwdk2ydpIt8tZW5
1FmpHNxS74gNp5LTqRx8iG/lcgPXMmJ3LgeHdhKLDv5T8z8TD3aVcvBVZ9ey
infTAzVzs3Ywn4sjvmo5eHRV7Wqdrd0L/tXKDVzLiL1NOXiyi/tG/1IM8dWV
h/XBmdv4ftC/0m4kporFrvIoY2Px2/pOiTcW07UcnLGd38GTfhfb6f9G+3G/
lSbl4Ehqf2v+9uXQl2s3FVPFYpMPrls5uPRb7e+MryGm7DniW+1eDg7sZh76
d87d2LW847nlDBInB27sYf45SXYoB/f1qIlh/yAe+/By8NXIJIc5NndsoX5U
ktHl4Adq9iw3cCj18LW01hHqLbTXsm5z834uNXAx9o5JjiwHX61tHB9c2Mtx
R2seIQbOqsbhvVGuEb7bKY07iz1S/LrGWT85O1ljJ3PQ13UNo5R1zCdOPfiP
e5z7/JgkuyTZtRzcd3Q5+HC0sr5zwXXExoijxi761zcG9+1WDt5Cp+ZuYshr
5XzMO9Y5wVGvt3m7GdtQ/GnlOKNTk+xeDt76Szz2X+6FuuOM499De3w5OHAj
7db6NlbvUw4e3MPnsMJn9Le+f5zvT+c81lxqwH/E+1inb7mBE8EdVw6dsY1x
eBEMI/ae+hjrxB4vfi99xDgfE5KcYHzTGsze5eBBOKVfkv3Ebip2M/UJYrPi
s9r7iKF2lSvxwX/7OmKfWA6umyh2oviJ+tuKZw15pVoj415Y7+bWOklsQezm
1jnR57axzxHcpHLwYcH9VbmQcX+laGxyOThwkv7+Ytsbm6K+pXZ7ffBVWfwA
87d03v7GSq7zJP3knWwu3zjfbiux1IAjTykHP4Kr1zdQOUBfR3GnqnfQPll9
K7EriQfHmeikj9gga1acu6M4MIPLwY+DxA/SpkZnMavoG6wM0beq+tBy8CFn
8nT1zjX2GeXgwCHmrCLmdP1wG5w4TFnNmuRtIwY+gX9mWGNoTc6B1oADpyU5
U30b7UZiDjI2vRwcuK32dmKINxbbyJrD9R1kXlfxM9SnO8c2rreJ+OGuGdxZ
2gcbZ2yq3lT7EHFnl4MPt9fuJoY4PHqo4yFiu4tpVhPnd+eIcvBSd3FwJRx1
W5Lby8GL+M7VvqPcwI+3qxPbQezd5eAM+OLOcvAeOfDW+UlmJjlPfDUPG/47
wpy71A/XPs/cKkf21L7L+Y4Uf5f6rHJw20yll3lLXdvdrulw1/9kOe6MJ8SS
Dx9ekmR+Oe7Ze5LcWw5OO8o6S8XOFn+UODA765utznhBOTjiwnJw133l4L17
9e0iZm6Si8vBQ9Ucaowx5371o7XJnWNNYg+U4x4Zo42+m5iLlN76djOP2IPl
4MEHXENvsQ/oH+taj3aPvcWxznFiHlRnXFYODtzd/WA/VA7uG6c9XgzxeUof
fQ+X4/5+SDlW/CViqthLfEfHmfOI+rHax+mDy/YUO1/fozV+fAvKcR44F4dp
72Ucznq8HHxF3gRzF4qpYrH3Fv+YOSeIf8z4peUG7txbG9wT1udb4vu6Rwzx
Rcq++h6zJmu5oZJ+iyc5JMnBlbDRwS4uB08+leTpcvDSfvouKwcXPWn8JMdJ
6ica20/s5eXgBLjl+STPlIMDnza2v9in9VPnCv2Xu5bLnHt/Y3DjFGs9Ww7u
uTLJEvX+2sSeKwenXaGvv7iBYp8rN/Deqa7xBetPdo6rklxdDs57Xvxz1rhK
/1XaS8x91pqDjJN/Qzl45fokL5WDx150XuacKh7sNcZO04892Pi16vjgK/jv
unLwHnVfFnOdsdP1nWHetfrxvaJ/qHjWVl+J81ipxHpZN9z1ajk46RVlmrln
GntNfZo2eTeWGzgS/SZxr5eD415wn1PFHCjuep/VUGu+Jp784WLfKAcPvq7M
EHNzklvKwX/DtdHPMufNcvDcweLOMrcae6sc3AZf/ZvkP/Fgby3HWYfvOO/v
loNb3rHOm+beZu7t2tSEF992fMsYteGWc2viyP/0ZSrBaXWVwDLe4XinueeJ
f8fxPHNZ66Gu/S5rZSsRf6fcwIl3GrvZ58UzBperBPfNFMte3ysHh82ssdHz
lbh/yJml//1y3EfECpXQl2qj44MfPigH371vPpi7ned9Y3e5prvNK5rLt80Z
4bu/QCz1SpXgOnAfloPzLnDE/qgcXAeuXAn9Pu2iuVWeBQvfgeNMwG8f6/vI
+T60/v3iqphPyg0cOkdfxfP1gPG5xudqf5rks3JwHDq8x5lcqRL6gzX2ypXg
urliq7y5kv7Py8F386z5uTp5cB0YeARuWL0SsYvFXiL+i3Jw3yopvmol9Ie1
vywHD4Ihtlol+OURbfQFYr605hc19lfGyWMNj7qOx/St4jpZL9iF4h8X16gS
PmJfG2eE/75xxAbXuBJ8+bg2+qIaLLJcX5NK8Fhj89CfML5YzGLtb8vBgeQ0
VdaoBKctNg6HfedYxTcV82OSn8rBHZfXYNdM8bUqwTXNKsFFa1gbndzvy8Ft
lzti/1AO/iGHGujPaF9h/ErnvVK7eSW4bS3xazrvkhrsd9ZnLs4id0Yf10gu
eO6/VsnesBKc+HM5+Owq94j9gvO1SPKL8ar/+ZpYy0pwAyPnG/0a8eStrZ84
/LBeGtevRJ0W5v5aDr67xhH7t3JwH/nrVMKPD/5b4YhNbN1KcN3L2lX9JfOv
r8ljfniPHOzfyxH/xXmvMQaGOjeI+cPxBvHs5VXr3WAcTvzTEZt9blAJ3ntN
G/2mGizylz7eCfy2gXnorxu/WczN2n8n+accfPe37/QNa9ys7xb9vGe4DD7Z
OOmbVIJ3brFG60r44SX4q3fSd0+yUSV4jlzsPSoNHLe7emsxVWxr6/Tx29tD
yYj/ye9sSbmBCzeW88jp67xvuW7OM/0q/TPrfte8Y5O+aZLxSfasBF/BS3up
72nNvvrbiIfz2liHenAXPmJbVOLu37wS/JW3XsFxb/FgN1PgFXzvWpda4Pap
BEcVzEOHh+CgdknftxI8to9S5TTqta0Eriyun7nksbayPjiqrTmbuXb28Im5
pZr8/cRvLu4j52nnXPtXgq/AdazEvQ8HrKR/f5/PlpUG/mPE/tSxfSXwYPtr
fyZ2YCV4YoAY4isb36oSHMbYQb2/2JUdV1FnTcTB9UqyUyXO5QFpHFQJPlpV
/EDxHdwT/gPEdHKP1b1iV/mJsbP1Vhe/n8+BZzhY/yBrDrQuNTpbp5G4IZXQ
V9f+2tpbV4LLulSCn8ANrQSPNTIPfVglOItYF3O21m4iBq7aJo3bqi/XbiqG
GnAFvyHXss42zksOnEHegUk/qBLcRe6B6sS3qwSvDK8ERx2kNBNDvKuY7cyh
NryFr6trAD9cfbhrauoaDxQPdntjh7hmbPjth3LDs+NZdtNP/NBK8BI5LbRH
aDe3DvjulbiHWugHB7fh76HAB/gYd6gEN7SwXkvxP5mD7zD9P7qmn8wjn3p8
23zrnImRleAlcsD0tP46xg6vhL62NjwHZkcF3vpN+dUYOUdUgrt6idnROofr
P8yaLY2D4+yQt56YI9XxVTmPM7a+sVHq62mvr28D8WB3VuA2fLuo7yz2KPF/
GvvLu350kqONtxIDjxHfNenHVIIrxoptJXZD9dHiwe6m/CMXUncjsXDXBUku
dL4xxrDnVIKv/pUHq1x3of7W4sc6tjaXfezqXi6qBJfNMT7Wdc/RTx14Cdxc
9T7am4g9RhmnD9zFleC1vtp7Gm8jpo02nDivEpx1sbKX+DbGqxzGCJfubc4l
6ntpEztOLDyysBJ3Ibj5leAuOAUemSC2rfi22scnWVAJLpqv7GtuW+PV/Hba
/cxZqL6v9gmV4KHNxZ+gDu5S17a366M+vT1/L1skN4KfWIk7cGol7kG4ZhFY
a+xvnS3Ebilmf3En6iPWXh0fZ/ykJJOsdVkluOskY2DhiJMrwQEnGsN/eSV4
5DJloLlbWQ8OO0DcFeoDtTsan6xM0TdZ/yRzrqwEZ01xHR2tc4X+/q57gPEp
rpW8wWKWqOM7xX2AGWLsKvXB2luLOUU5VR+4qyvBY0O0hxrvIqaLNu/pmkpw
xNXKMPEHqhM/zfc5VT++ayvBQ9sY5+xwDnLapxuHa+Cj680l7yDj24nZTvsM
ceCvU4aL3844HDbN8Qzrk8PfcPmG+Jb41ravwSJn6rvWutTkdyi/bZsY7yZm
dn3qk5NcUB8cdFOSm5PMqAQvTdcHv/F35BHqN2mjw409xJN3eyXu9SOsdUsl
eIPYWWJHGDtM3w76uzlnd33Ezk5yayV4jFpwEnx1jtJTzOHibjP37BrcueYd
bpy13eE6b7fuSNcDp51XCR66zfgR+s81dq52teZI5z7fPDDwwtJK3PF3Jrmr
ElwzynmZf2fx5+u/Uwz2TOOMu6jPrgRHzEpydyX46i7jsyoNvLWr2F3Mn+V6
RpsHL8Ff8BJn76kkTyd5L8n7leAZ4u9WgreWmn+39nti8N9T+X/5DPveSnDP
WOtdJH6U+2afH+h/35rvWndsTY254j5Uv0j7PuuDgYvgrPvFfVQJvpqrjf5x
JbjoI3PvN+cj/WAerARXPaAca+1LxFADjvi8EuduvHWqWPLhqk+SfFoJjrpE
G/1448uSfFYJLvpUWVCDIf6Q9ZaZgz3B+ELxn6l/5poucY3M97D4h4x94Zon
GDvB53efzwHfI/q/rMT9Qs5i7a+0F1lnovhHxSwS91glOOlRR+wqnzE+Lp56
l9XgJur7Wv9E1/KINR43n2+db5gz8k0luOtr64N5ohJcRGy5+uXaT1aCz55w
xJ5SY08y59tKcBPxp8RcYexK57vcdZ5s/Cnzloj5Th0f5+oUsVcZ+159ifZV
+uClZ8RX87BPdXxWHewP4qfqI8ad/2OSn4xfI+a5SnAVWDjipUrwwI9ifjD3
Gn3Pi6/mYZ8uhtrX6Xuh0sBnp2v/Ugme+lnsz+J/1o/+ous4Q3lB31T3wbw3
WOtX1ztNzA3WqcZ+qwQX3aB9o/iX3eN0R+wVleCu35Qqj003/ooyQ9/N5vyu
fpP2q2JeUX+tElwF7o9K8MnN2uhnGwf3dyXuQHjlz0rwBjlvJHmzEtxyttjX
lXP03WbOX+q3ar8hpop9wzp/Od/t4v9SP8+53qo08Bn2P67tb9d0q+vfsj7O
9xfmnG8ed1QxxUpJ/k36f5U4o3dah3pvi39L/79izjc20/F/6u9UgrvgrLr6
4Jz/tP9nnHsrl2L5+vDPNHa3OfASXLJR0ltr48/Uhx8fvIMfH3yTdcTepD54
ZmPzNxa/sf73xbMGOAip1vjPdbBH+IdabcTeJxb/BzWxTeuDi/C3qW/gKfYH
xxQcsTerj3t+U/PQwcNDVSzCe8EHH5DTtj70j7WJP2geI+8Qvmnrfzf2qblt
1cvGwXFvczev5H9nBgeRA4/U10cM7llmHlKpb+AjcraoD/0z7Yr5YBix68Xx
/X1h7hbqd/p9/es6HnHu9n6rW7oP6rN+zitn9SzxK7uP/mkckGS1+uCgrerj
jmfsoI6fmtSGj1apD75ZWZs6q+oj1rg+7mvucGrAP9TpqI4P3nncvFWdH99j
1qXOcnM6qX+j3ag+OGd1Y53rg2vAdFKHv6gJZuv64BlwrIlcasAj+Ld2fnJY
A2tnD02sDYaa34vt4hoaW+9J10JdYtvUB6esmca16uPexge3/GB9anPXN3XE
5t6v+rYVTx72Gsa3S2PX+gZ+AQMWPgLTTJ3xBTHEyfvJ/J9d2wvijvFcja0P
Dtk+jd2cB54Bzx5eMA/ML+LY30vGGbGbJ2lRH5zSXDz1fvMZdvH54Ouuf3vn
6mq95ub3qA/O6S4WHTzcQ5x5+K5bpnHt+uAccnZQX1Fj96yPe72lOdQAs4N+
+APeWac+BH1t8+CZPzxvnLudrbF2fUPOuvVRA57ZMem96kP/UxteArOesZ3q
g2vA9FIHQ/xNsW+4rvX1rWcea/jbdaDj29F1sl745k3z/hW3S33YGxjn2fEs
eA744CH84Hatj7ucsU79X2PoYFvVN3AS44b1/6ep8477ufz+OIX0XrfxsUdC
w96kRMi8bZEke4+UzOw9UmQkZM+MkBkpI6SipOxRWt9UShrav+v1O8/34/78
cR7XGa9zrvN+v6/rde6bhv0eo7mjOZOOOvU9myN9PZsh6akpfxFqFAbTB9xZ
eiqM3Y/cHJxv3YX01Gjg5EnP5olwDT2bRQ1YZWv+3AuuP/o92P3Q7wabCr4/
d0JzJgO+1KS66anTH0wjz2ZPBiQVn2oUB9MYTIyVHf8MobWJZzNHd3IAevEk
W/9uc0nympBTgpj8mjXNPJsfTbFvw5cZX0snj3jGs7dRR37NloFOBqGXwlZu
c2oqNtiz+VIaW7oHpgXi4/PIU2yIZzNkMD34YAfjL8N+pXhOH5z6LAdmCLrW
oZ7NiYDnkT3Ms/lSDrs8GMVbIRG+Zz2bJ8OQCuBbg4mxsjUfKpIzHL0CdkV8
mhVZwD6Kb0SSX742TsZ4xsmjsbMSFy+O8ozzlVeZ3MfAxFjZ2cCPJKcK+JHE
23ppMywb9ij2vI+1Knp24o8jCXwjqaleent2V3Uf24ERVrwl3pnq2SzR/XzC
szmj5xyLXjXJHucZz7cDmwPMWPwdPJsz7ZFc1FZeNTDibPH6JGJPJGGVrzmk
+TLeyQT0ath5iHckNtGz2fIgdnUwineiXkdyZOclPpEeqtNHDXzj2Uv9dgbf
iZ6Fm4xPsXysXby0GZYPW7gpnvH5Q9g1wSjeFSmAbyrfYgpSC3w3MDFWdkG+
nXKmIc95NkcU7+6lzaqC2LXBCaOfCXUfy4FRvIeT55284BnvT/ds7jyH1CG3
p2dzqAerbHF9XXKeR6+DrXgvL20e3ImtM6gzlAP88+xbmHjvpD3UY0Pf1XPy
vG9/1hr/fqyZs8WzOSNu10yZgf26Z/OhHs8Vx2aCnYFPsW2ezZOtTuZ6xqtz
wDYEv9VLmzkNib3o2QxR/nb23AqmP/ht4IXVXNnp2UzYAUZ5mjONiM/CtwP/
DvDSNTtm01tj1ibkpLLHLidveMbDs8Gp9gDq7ETfCXYWuBizi1xx8F4nbzl5
ybNZ0pT38xL6bs94/w3i8s/DHkidQeD2oGsdDF7Y5vjexP+yk/mezZdB1NmN
3Zy4+hpCzjon6z27I0Px76VGS/JaYi9A16q5spB1Ac/5tmfzZJ9n80F2qyRs
U973XPZ6C/yb7DsY3CvkvU2dYfha42+NvcjJficHPOPq4eD3gVE8nkf7wSzG
p1gbdPk0O5Y4WerkoGcz4AC+x8Dqzq3wjHMXE5N/FDnvoI/Efox6bYkd8mz+
jMKW/jjxZchyfMvwK/+wZzPkEPF2YA7hH02vI3nGduDU61gwh9G1HuGd7OO9
rOSZYrzi4vB3PeN06e3BrERW4dPaAb0D9mrP5slRJ+8h73s2IzoQ70h8PPtM
QD/K/u+y7xqwytHZ1RmeB/49agqz1rNZo30m4ZevM/7O2K96Nk8+cHKMdRJ5
k9Hl073oAr4zaxdqdWRP5R/3bOZ0Jb6OOsfwf+jZrDmOTMWvO9eNPK0bPJsl
3YjJnkb+R042Eo/9U5NiJzybM1qno/cAr7yP8Ssu3v7UM/6dRr7wr3k2b3qw
yt7k2WxR/kn88mnGbGaNMYprFvROij/Pvsr/hPhJ9BnY4vzfnPxOr6/Rg+yb
ns2DT8F/Av53/H94Nh9uItuS8Ke8tBkzE3s7OX+ib8N+kfhpZBY+4f7ybIZs
x5Z+Bsxp9LOezYC/PZsLfyE7wc8hLpy4Wnz8n2ezQjn/ODnv5IJnM2AO2HPI
XHzC/evZfNiF/Qa5c5Ow56nzH3v9i+wGP4+9LqK/hL2HnHS+1d9Jf7pnkfOl
+JbzMnnfeMZTXzu5xbe5kd63OqohXr8E/iIxYd7Ep9h81svon3k2A+KZorq3
+mZfJv6lZ/z7Bbj5xITL4NvceAtb+ufUVG5G33gvA1jpMeaKlzZXXsFeSEz2
fvIz+Ya5Qg/y7yOmfffS9xf0Gc8p5R1gvQ19Mc+jWZLZt7lxG3HpB4h/5aXN
pyXY75Bzu2/6QeylxL9GlpEnnOfb3HgHW7p8mguHwOq7an74+BWX73/4dR6O
ciZW4FMs9M0v7haHH6bGCuLfIpof8gW+5cT4AP0qmBgrexX7HWUfna/0nDHF
v/PSZs8q7CPsr7r6sxn9vHsXGMW/d/KTk0ouft2tWX3j/iy+8fsPns0MnXv5
3icmzPu8hxT8wl4DL07N4RvfHqNuNt9myFpw8ezJil++H6mzht5ka54orvzs
vs0Q9ax+1xP/CT3h20wQ7idiqrGB+HV6+xCsesyZ1Gc26t/wjIt/Bh9jf8a/
AbkOJjv7HieufPG4eDivb9wq3s/l9NzsqZlwAuwv4IX5GNwmfIptYv3Vs/w8
vs0C/e6i2RHPhPud/wHfdK03ydlMDfmq4VcN9ac6ugeNuRv56Fd9P+jbfKhG
nnTlag4oVt03/Q9szQPlqkZ+32aDfMLV8G0m5OLZc/ppuNO8K/WUl5rVwauG
MAWcPOQbH9egnnRhxPuaFwV9E+nCaz4opyb+O3zDyv93UqyWb/NBq/hfurDn
qV0bfy24uK6TetSvSa6whXybI3eyFuKeKv9h32ZAHJcUxqdYHe5zOrCx/h/7
C6s5Ibz2v4Uc+RQrQr/quxCxW6hT1Lf5UAR8EewzvCe9r1vB1wV/l2/zQtwv
/W6eub5vc+NWbOkNfOP++khG/MpVXjwntN7jG/8rpyH7CPcZsSvkyFaPRcFn
JCc3Z/8k+Ht9q52JepobmhfyF3PSyLeZkIpkTsIo/hXYL+mxOD7FbgffCF1r
Y/ZJpY7my1fkKdbEt3skuwRxrZof0r/BLumkqW/8rJwAuxm276fNHWE1PwL8
wpXCp5jmhHT5NAtKu7UMtZr7Ni9KExNWHFveN84tRUz+Fr7NmOZIRK7yVE8z
Q3wvXEvf9AhbfK14Wd+kHL6y5JUh5xHfZoji6uN7arbEH9B3SFy48uRlBdMK
Xb4KPIcw2Yi1Rs+KrRkgTAXwFfEJ96hv/J2NvOzENT+E0SpbM7KNb7PgUSQB
Pge64pV9mwuV8Mv3mG9zQn7FxdMjfeNj2VWI/wrPVyVXeTmJa04Io1X2fU4e
941P2yK5wAujeFzrF+zcYJTXDlv6b8yOeG6ot1Hs35aa+jMxzRvNmtzki6+7
OenuGweN8W0OjObZVKMa2CfAjwYjf158T6Brbe/bXOjgG+9Xp+5YfPnAdHbS
xTe+i3Pyghvn23yojl2D3I7UHO8b949DHgJTAEwnpCC+AuQpVpP8CfRQEGxN
6oxn3wfpuyC4O8AorxbrRPRCxPU8k3zj+4lI7SSM4l2RO/E9TM5k9NrY3cDE
2G58I+Gm+DYfHsaug68uehGw+q5T8U/BL18P3+6tfk7Tz5KyixJ/zjee1hyo
R65q9AQTY2WL+6eRE+OnoSvey0+bPXdhT6e+cnS+dJ6qgVG8N3KPnzazplL3
bv3/MTK4n/Uy2H8fTf/tX/23xYXt49scmOEbz7/g2wyQr69vf3YsXyprI/SG
xFLBC9vPNw6b7RuPNqbuTGLFwTamjmJP4u9HL33ZuzixEuS/6Nt8EO/3d/IU
egnsWb7NhxfJ609MuFJgm4GZRY9zkvqcSf2nnQzwbTY0S8KWIlaatRS1X6Sm
cssQV/4Q3zh3sG8cP9fJS+zZgn3LgH0GTAtwsssSH4gun7hec2EQteb5NgsG
4iuHrxX+ssTkfxn/POoMojedS53tV+lXfYv3W5MzH71Vkr3AtznQGvtR8ob6
aTND+jAnC32bBQt4tha8g0pgh9JHBfpaAP5R8iuDfYxar6C3wX7WyXDfZkNl
7CrgFvnG4/fhG07uK/gX+zYHhNOdetvJPvDCjiAunLhcnHrQN+5cRKwtMWGW
kL/ft/s5Clv6Ut94XpgDvnHkfmQMmPZgllJzSZK9jPhY8AfQD9CTeq1K78J2
AK/YO/Tcgdhy3lNl3nEHfOL5Q75xuXImYB/GHk+dTmBXgBkPbqVvnN+JVfYq
J6t94/BV4FVvIvkrwct3JMnfkZ46k6d83RGde53td33je+V0Ja59JhM7ij4J
e41vs6Arq+y15KzBr5z3fOP8bsS7U+co/iPUVJ+vEl9L3lQw76O/B2adb/ds
GrEP0KdiT8P3HNie4Htir0fX2gvsMfAb8CkmPj7u5EPi05MwG32bD+LGzU62
gJ0O9nn042D7gO+D/RoY1X4Bv3zi602ssk/4xusfgf0I/Ef4XwCvHvohcY3e
PIv6nUmtj8E+CXYmdeLYSd84eCZ2zP96Ps2A11llf+Ibn59EZoF/Kgkr2Ypv
Njmfos/CVvxpMFq3+cbjwp3yjd9mY0vfTly4s77xqHj4tG+cqBzx9E7fePkZ
8NuRHfheIucM+lzsHeQ/w7qDWmfYbx74M+iD2WcXMgj8OXo7S09z6f9/vt2T
b8C/QY0Mgfv9NDBuOO/kgm/8PZ8658AOAT8f3AJ8iu1G16pZsMfJm77x0kXf
OP4CdhxP7/a8JTDu3INf+a+Qcwl9IbbqPUsNxS77xt+vYC8ivtc33n+LdS/+
N9GVtxi8flfQvBDHj0jKu8C+C8Aq5zPfuHwxumZCusCeYx/Psx+M4p8jS/Hd
GhjP38JzSxf+CpgYK1v8fpAcfR/pB7AV/8JPmwHLsL/0jXOXk5uBb7o8KZ4p
MI7X917NmViDLf87nA/FVlHvK9/4/TD5twWmH8JW/Gs/bU6sxBYuc2Bcexj7
CJiv2Udn6Rzn6fbAOD4zedKPsP8K+tc91b3VHTxKjuekrJMfnV0mMB7/1slV
MIq/x7N+y/MqJk5fi6whFgTG5X5gPCjOVN3vwF8lJkw8FxQTv39AfkhPPvvK
/z4xYb8HnxIYT0eBYZQnDl8P5gd8Ef4IvHRx6zX6u0aPG8ldR34Wh88aGGdf
I0c1xefH2f9DVmF/ALMeTBZyxX85nJ7TyXXfOP4nRLreU7bAuFz7ySfcZmz5
VedjcNkD07WeBPszePkS+G/4xuNbyD1B/hbwN+hLXK6cuziLX9LzJ8R/oU5c
7xfOkNZfk87TVmw9Z67AuDN3YNwsexvx33jmH3kHn5Jzij6070lw26mdizrC
/I4/jssW1+dxmLyB8bY4/jT7K34TzBlwwuzEdxNd6x++cfufvvFyvsDul+r+
SUyYf5z86xsnxjmqcZ6c/IHp57CV+xc1FSsQGEeex5a+G8zfyB58u8lTrGBg
XK78f8D8jS3/BXrVvmeJ/0Of4viL1LjEekdg70TvSe9lL9h/wSsu7hY3P+Sk
JhjF/0PE9/KlA5OenEKB8fidrLKlFw6Mq9NTT1z+NvmaA/LVwq/9C1FPOXE9
neHNnOPagfF6LWpfASv+VuxhZsCt2IoXCYzTi7IWwa/8IuTUCYzXdR9ibAZi
GdnvVvosyv0RVnmZwNRFr8PdEubuwLhcsXrombBvw5cZvLDi+ntYZYv3Y5+w
9cHLvpe4+LOBk4bEbwcjDhemmJNSgfFcSbC3g/XQG4AXVtxenLUYGNUWR4vT
47ikBL5GgXF2KthU8Kn4pYvPhS9Jnuyr9Ki99SzicNVqTLwkfYfUiWNNAuP4
EFu6OFnYUjxvaXxNA+PtJkgKeMXF9cJola2ZKC5XTjP0FGxhFI+5TGtZcM0D
4+8s2NIVKxcY9pHA+FWc1yIwblbODc51BbDXqa1VdvnAeF45LdGzYQujeJz/
M7Zwj7BXdmzpFQPj8RvgK7J/K3p7hJ6y0X+XwM56EfKErxQYx1QPjBdau/XR
wDg7J3VagRc2nhGtwVTGp5g4Xbp84u0qbr3PSZvAOEp1qxATVrz6QGDcWJmY
/HnIeSwwPTe28lRPXK9Y28D4Mg9Y6eJzxasGJvfjq0qe8h8PjNfbElcfwrTF
n5dec/OMigunXvODeRxdazsn1XiOB7CfCIzX82NL/5s5UA38g/jaB8bnTyAF
wT/It/mbOSBb30m8qpwO6AWx/4PbawQm//ppeGHFxR1ZZevnQ/2cKb4Qb492
MiYwjhznZDz22MD4sia29E6BcXlHVtmFyatNzlj0GN85SOPowtg5OV+t2bc2
NYoQ75K0h/rOHbrz7+QRJ1WcPO1kgJOugZ1t4cWz4upugfm7YRfFli7unehk
Eqv4ewL+uvj0/50TP01z0j0wjr4b6YZP+ZMD49562PWppTqaHT3IjWvIFkeK
V8XTU/D1DNL4/V7syWDq45evl5Op9CU+Fm/3DoyDp4CfTLwRmF7gioEtjq8h
tWKen4ItTB9qiv9mBMYlfQPjYvF4Y97RdPRGSfbzgXFzSer0BTMdfz8nTwbG
0aWwS5PXFIz2fYG9+4FTnTJgnwTTFNy+wM7O206eCoyv+yNlyVOtmTxLWXDi
5RcD4+CZSAswLdEVLw/26SBt5vWhxtPEytBXf3KVN4tcYQYgFfApNjswrtba
Cv0ZMDFWdkXWgehzwCuvEj7F5jp5KTAOaw1G2EGB8ayw4sNhgfFaa+Jz0eeS
Oxh8nCe7CrXbJGGGBGlcXwVbfDzPycusbch7DF2+ofRxHzIEXyWeYxD58wPj
5mHgh1LnZfwteY96bwsC4+T54J8N0rhb+nD0+7HbkbOQWDXisl8JjI/bYT+B
rz26sCMC4+V27LsAXzXqzcevPheRqxo6rzq3z4MfSZ0O4BYHxt3yj0Jq4NPP
6eLqmuA6kteB+soXT+918haiOzEW/BJyqrPnSPBvgekEZilrJ/CqMS4Jo7g4
ehnrUvTlgfGw5ofu5H70cUn2gcA4sktSjfHE5BdPrwjSOHw5tvImghFPia8O
E+9KvZXkCS8+PujknSCN6w+CWRUYJyt2KDDOnIQ9mXgPMN2puRKfYqvJmwL+
MPoh9phIvz3A9qRn4Y44WYNPsV7oa5C1+IR7NzAun4o9jXhvML2xXw3s/5P6
HDnvok8Do7j4ah2r7OnkvIe8H9iZ7JuElazHNx2cMOK915xsIt4PzDEnxwPj
0Q8CO+vvIy+QK+yGwLhyI6vsGeQcQ38Bu38SdiP7yvdhYBx7HPwx9n2N/vqz
13rq6/xfCOxcHydXeN3vM07OBsa54urNyNM84yz2+wj/FrCzqBPHTgTGyVrn
oAv7DPiP8SsuDvvUySnqfARe2NcD48GtrLLnkn8yMH6M45Jt+BT7JDC+nYsd
63PIF3YweO0/j5zBxLbTwxb2/QSM6uwIjKu3g9+OHXO96g3FtwPZiU/PeTow
XnwZez7xYWCGYe/imywg5zR6zO2Ki8PfYN2Fvjsw7l0I/gx2jNU3PhcYD//l
5O/AuG0hMfnFhX8SH0HNPU7OB8av55BF4EcQF5e+ySp7MRjljUqKi7/Fz+Jd
nVOdr6fx/cn+F8g/z/4jeA7xpPivDri/6P8rJ4Xdz8Jfu/VSYJy6FLmIL+Z0
2eLaf5z8y7qPd7EfXb5bQ+OrW0Krdzkwrr1M/Uvk/xcY1+3HPkCtffQm/GdB
Go8vxxbXiivTheaX73NkJdj/wKjmFfyKpw+tL/GtOFSc/AW1DpJ3C/0fIu8K
uCtgV9FDeuq8Q77s1WC+DIzzbguNw9bwrsW5R3hHGULTDyfZGUPj4K/I+RJ8
BvziX32rb9DXYitPnPwu+2YKbe+viK8lZx15whwFp7Oi35F0dv7n5NvAuG8d
9nqeIzPPsgGfcLeHxrWZiUsXRpz6AfGrgfHvBp5nDe9+AzWuss86ejxGnufk
O3LjGrLF04r5ofGxVvHoceLfB2kz5jXsTaw/OAnAK0/2ZuKhs6PQOFac+iFY
xa8FxmviLXHdz2AUV95H5J8A+2OQxoNbsFVbPHoCv3w/IVvxiXdTHC5LaOvH
5Mn/MTFhr9PHdXJ/Yt/NPKPys4bGwdfpdxv1s+A/xnvUe8sWGgcrZzv4G05+
CYyLbyA7eAenyMkemk848a/sRGi8ewpbunziVOm7wP4K5lNq/YJvJ33Irz5z
kKsamTjnOu+7wP8WGAcLl9PJ74Fx9m+sssWFiuUKjYPPYsf6GfKFvQk+N3dD
OXvw3Uyqu4uYMKrzR2A8vQe5iU9cW5k/e7hA3TzY94XGeVVD407ZwlfBL7yw
F4kJI39efIqJTy/iE2fmc2v+0DhVde8PzaeYsOKxO0LjqbzE5BfugdA48F9s
6cpTPfFstdC47gEkHRhxq+IFQpOCofkKkJcfflT+g8SvBGmcnI5YPFeqEhfu
DnIfhLu1VkcvxHMIUyM0Hq2O3ApGnCNMIfB34stAzkNw763Yd8KbwmiVXRhc
zdDOXgbsjPgyoRcJjW+Fr4VfcfGa/IrrztVxUhd8UeIPh8Z74tHbyK1FXPwo
jFbZdzmpHVpOjK+NLozi4ta7We9iz9vJ8dDlE7fGWMk9+G5j///fJ7CfIfTz
g+Li2avc76ah3c1ioXHsvTxbvdA41sOWXj80zqxHjXvJqYdfmOKhcZl4rBi2
9BCMaojDGoXGE4p9D1Z5wpdw0sBJw9D4M8SWXjI07hUmNTRObYikgBGfClOS
miXCNLsU8ZijU+knlZ5CemwAVvwrvGKN6Vk+xUqjaxXnlmGV3SQ0XmyMZCNX
PBxjJWXxZSdH3yM7+CbExa0xn8suB64Z3655aPzXDKzi4tbyrOWI5QB/Ac5Z
Ah/GWP05q/hNvJiTui3Qc2BXCI1nf4ObZVcE1zIptwW6MIqLTyuxVuT86Czq
DP0RpMX/hG//oifV1176Z3f1zxLrn/fKQ5/6M+FNkZubTp6NjA9bh8aJWmW3
cvJMaJwkDs5P/FEnA/ErLg5q6+Tx0LhTsUFOng2NV4YRKwT2fnIHstej1BX3
D2CvPPTYCsmLTxw4xMlQJ21C49n8rI+FxpuP0U9B8MJWZx2GfgfxtvQ6ODRe
H0bP1elzEH7Vqcbe+em5DXY18sU14qiOoXGHOGRkaJwoLn3CSTtW2Q+xl97T
cCcjQuPMdryrx8mvRax9aLypehucbOT9F6Zme2oOp04H8O2p1y5p3+Q9a4G/
i9470f+o0DhT62h0xe4Gq7VzaGexNr2Ownc32CL0UZS1I/oMvu8LTsaExsej
kTrsNYDnfIb3W41vUZecsU66hcZ/XZ2MC41/xKnj0ceB6R4aP3YFr7sjXpoc
GscUAyeMOKiXk97g9HxdQuM11Z2AXh97LPvUo7ex6PeSpz3Fnz1D474S9NMD
X0l09SMunURfU+itNHm9wPdKqlOcWlND47wp9DcxNF5vlFSvATH5dUd0Z3SG
n3TSPzS+EPdMd/J8aNwnzuzrpA+r7KbspT37hcY1Ma/KN413V4beZT8XGo/W
5fvq+3Xm/dxD7jQw5dirH8/ThPfQh5px7T70o151jlrSy5NhGrdW4Nkqsj4F
TnidP/Gl/l6sCrFKYPUOmtN3C/Tp2M3pswV7t2TP8vTcitoz+F7Lnaxg7cm3
Fq+I/15D17opND6c6eRF/PINxtea2ttCu79b8QkrPnoptDv+ODFhxGeziL9I
vc3UnEHdVuyvfjYi0nXvdE7mhMaTyhtC7lD0LU5eZz/tNZc+Hkfa4hsKTpg2
9DOLfoWfhz2b+Fxy57DHEPafTU/CiGt2hcYZC0PjlgWh8dr20LhN6w70l0Pj
Se3VHv1l8NvAzg+Np9qTN5Jc/fPP+vdn9M8s78S/g/z54NXPTnoazvvfxjPO
Y78O4NXn7tDuwRv0/0ponNmJZ1lIbAzPOBZ9N3UWgBuLbw89jEzq4w1yF4d2
1xaxT2f26Yy9iPc6m3c+NOnbdiaufHHkEidLWWWL394MjQvFg+KYvU7eItaF
/WW/HRo3LQuNt1TnYGi8cYB6S4lNoKZqrXSyKrS7v5i9uxIbz/4T2EP194XG
e9pvMvZ+7ElgJqPvo754dQV79MI3mTzxUA/6WkavU/HLXk58PzH5e1KvF733
obY440hoHLQuNF561ck7Tg6FxjFrQuPA1eStxp4G7jmwMSeJf9ZS5zB+xffw
bsZRZxW1xAW6+++Fxll92XMNdfrxPJpNJdj3IHuvZT9h3uU59DxP8SzriL+K
LcwMcHcljF+KJuw9TKffexLGQXfjP0zNabxn7T2W59GzHKVmXPsoz6Pvmcr3
nYjekPh7YL4N7WyLT66iyyf++SC0O6D1GPr/iAs/B//x0O7GFmp8HBoXnMAv
33fgZ5MjfrkWGm9sou5m9tLe71N3Lnkfoh9H/yg0rpyLHfPmS8RUX3zzA/v8
yF4n6G0ePX0fGl+/TN/z6fk7/POod4Kacb0fqK/8n0LjmB/5JuKfG6Fxzk7i
u1ivg9tJP+Ktk04+Yf+T9CB7IfGfqfkGda6jXycm/VPwcZ7sV8ifT90b1PmZ
+Ckwvzj5NbS7cTo0TlnEs9wgvodVmDNgTqOfDY2DYj5V3Uzu96jbIvtei/AJ
/1toPPUrspeai6m1hHe6jfcfc6v2eIv8352cD41rziHLwCp2MzRuWwZuObm/
4/8jNJ4Tbj/6H2AvgN+P708n/zj5NzQOuQledVaAv4isxKecv0Ljvkv447hs
8c7fod3jv5CD4PeTH+deBv8OOeplNb7LYdrPUhfAHAT3WWj8tRq5jG8p7/Ic
+H94LmE/D43PxDX/OUkXGW/JdwXfYd7FEXT5XiX+BTnpI+Oiz6n7Ge9/L9/v
X3K1b7GE/V5TJGG571JbtdZRW+dId/w4Na/Qk3hMe90SGV+I026NTDLgK50w
viqVMJ/45X1wwt+CT7GMnFfxk87vUeLvsY9s9Vc2YZxWJmE44TNSJyN25NbQ
SR161zNkdpIvsv7zutWL7M6fQMQzt0dp/HKX04tHdgd1Z6/huxuM1h9Z70HX
HS3h9JJOUiK7d+rlU9ZT7KG9T6BrX/Wm2tq3aGQiXXdRPFMssh4CnivmKz8y
bilBn8XZS5j4Hcj+hBrFqfMhe2rv7JHdvXPUVG8+zyTO1HPdi34Pe5+kF93p
MpHdy/PUSkTGJVncmjWyVfZp3o/ejbgnW2R3ISvvqxT+3zmnpSMT6Yq9yBnT
+XmYbxuSJ4xyz1DvLHvd4N1ob737FL5LFnzqWf3q/paNjHP0LOXQ5RN3KJ4j
sp71jHpX4ok/wOagRoJ3or7LIGV5P8o5y3P/SV55pEJkPBTwPfX+r/Pei6H/
hC3OqOjWSk5yR8YtuSLjq1zYwvwNTv6ckcXkV96/rJXRdR8f4N6qZp7IeEOi
ermJC3d/ZHVVvwK9S1f/yvucPNUWP6m++ET3Lh/xvNzD+yLjnSqR6VUju+v3
s9ctSFV8n7NHXvqpRs9V2Ksy+PTkpKOu7Ixgq3G+dc5rOanJKrtSwu5eRbdW
Rq8Ez1SPjEe01ojSOEX6Q9S5HT0z8RqcjZyco4zs/yBnoDzf/b6E3f8qCTvf
+hlM5z0dz1WFnEw8x0PslZnz0cFJRye1IztDPlILnzD3gisGVlxQLWF3+oGE
+Trhv53n8XjeTOyfk/N0kTsYJO0pO6RGCeroz830u7v+HPUnZxdJce80xe67
MJ0j4ynd5bpICr566PKVBNsFn2K6w90iu2tdwSguPoh5p76TRnyDBPGuYLqS
G+OFbYBkw1cGjPZpiD+OyxYXdHfSI7J7XgZsd/Tu+BNgU8lLxa7Hvuq1Z2Sc
0AN8Kr33wK86Tzl5OrK7UJ6cXk4a84zxszbmWynWO7I7Wh67AvEmYJpFdr+b
RsYROYkpryJ4cUUfJ33BKicP/orE+qD3BtcvsvuoPZfg113sH9ndVI3mUdp9
zoP9ZGTnvR9ShTp5ibdA8uGrQs59yJPsUZ731pP3VhX//ehP0X9f6ufiuZvy
jh8Aq2+40MkrTgZGdh90F56J7C4PwK6Grzq4QdgDiVfHJ07Q3RriZGhkd1m+
wfhq4tNZfdnJfGI1yK9Jnu72MNb/r5Ow+10jYX79XYrupu7b9cju3/+cbHXy
DbG4xsPgh5OvOtXd+nDC7nPthGEUr5PUq/qsi28EUgec9JHEH+CdDkAfwPuq
B2aUk9GR3YVRPPOCyO5oF+yufIduxOqBrY/dDcyYyO5YA2qOQe8OZiF71qO3
BtQYTZ7wY/neiyK7f92xpY+L7G4Ksziy87UI6QmmEZhx1BybZI8n3gv8YnSt
S3jeznx7YRuDV2xpZPeoMbEJkZ1X3clc+OXTOZ7IOoG8PuQ2TYpLJuHTPVjm
ZLmTFZHdo374+xBrBn4yulbdyVedrIvsrE/BNxlsM+q3wD+F2tpjZWRnQWdj
jZNVkd1L3dPV6Kt4f/ouO4itTMKuJr8/dVfiW4N/bWT3cEDSs/Wj52eIDwAf
Y1/lWcay507ew3JyB/G86yO7e7oLG51siOxurGfdEKXdc8Vfw7cRv+xhxHVn
9HegW/Dp70TjO/kssfoJOxf1EhYfRg3ljABbD0xdt26P7Fxvc/J6ZHc/vm8j
seNeB1HjdWKNEnavUhOG30qdbdSM7+x2vs0g3tk6aoygryYJu3ON6WcH+G3U
FCddJu8S7/4S9snI7sXHiHTds12R3aWdrLJ1H3ZHdqZ15peQ/wnxN8Aswac7
cTay83KGnDeosYS9lH8qsrP/KbKM3NPkreBcnMK3HEyc1we8+toT2Z3Q+maS
PpF94zvzJrrWvfQ2nv5kTyG+nD1XIGd4nk/oVfuuwncWOYdPd+R8ZOf+Aqvs
zyI7o+vBnMO/NgkruYjvIt9sLTnr+J6q8XmUdi8+w36VnEvgPiNP5+DbyM5F
/F11/75y8nVkZ+mKky8iO/NaN6Gfo9dV2BvBbgL3JbrWzdTcjP069b9hfT1p
r430vCUp73WwOrviaf0cqxmpO6oZqbn6rDvrw93cHZaws/e9kx+cfIe+E9mB
L0ixb+e7tWXCznqLhGF3gRXmLN9YveVMsWeTL0yxdxCCEbZ1ws5vq4RhlZPD
rY9QvyX38Sp96FzpvOlnBZ3Jn7B1vrwU6+00PaqH7Xyvq+S8SU7bhJ29xxL2
bDvA7OId6AxfY/2B+qfYY3dSPAc9f8530rPmcr4sTrKm2BnSOcyCrlV2iluz
p9jZypZitvw6w/InUuzMXeIcqlZLvRcndyKF8F0ing25TJ7eZy7ev955lJJ2
TyL2jM9TXqfnTrGz8yWSC5+eTf3oWc9zjpWfJ8XyvubM5UG/zDPEd+kz8u9w
0oK+87CX6us7/sh3uYa+m3UPeuEUi91JHdX4nnN5B/rDvPPaYBQryLu6xneU
FMJXh28QvzflqobueP4UOzc/cBeU0yTF/PlSrO53nJmrnLECztc5Yee6U8J6
1u+S8bNpld09Ye+vW8LqFWCvLPSuPp5I2Flrl7D6BdjzGu9CtdqDEbZnwr5n
D7c2ptd8iL5RY3qXv6mThk5S+b46J/WdNGDNybd+mHekd1OPWA5yclGjIXoD
zlLepH31Hr/hXUrPR+0G5OTgnNfjO2ivuuh1iRXk/TSj/6bYjXmuRnzr5pyt
5tgFyWmepBcgvx61tUfDhP3c3iBh7yMPz5eH2nnRU7Fr8WcQNRN29wqxb7OE
/ezdlO/eim8/nHekZx6BLp8wj4B7BFtnsjV58g9O2Dsf5NYnE/Y9+iXsd6Ui
YBtSN5VnHMczj3Yyhu89llhTnmGkk1FOXhC3uvX5hJ0/caXmWiPqjaROY/Aj
8KWyTzNqN2WfMWBHp6SdszFgBibsvT/j1qcS9q37J6zOeHqe6GQS72NCir3f
Fvhb4ovf1yR0rZOR1vhGJazPkW6dkLAexmtN2HOM5ttNjGslrMeJCaujmjsR
6TvYW31uo6fx+OIzF8e0bnUyIGHn62mecSux7eyr3OkJy3kuYb4d7DcR3A5q
bgffN2H80IfnaMz3/CNDunQ3nTTLmC7d1ITtNcWtMxNWY4ZbRyTs+w1XPwn7
RmPdOg288jombG52cGvJhP19awm3lk/Y33WWS5gtf/GE9aF+euvM83c0+rua
YfxcMdSt9yfs7x6qurVNwn7me9StXRM2k7q49f8Abhy4ug==
[truncated: 3,292,016 more chars]
