# Supplementary material for: The fitness of an introgressing haplotype changes over the course of divergence and depends on its size and genomic location
Source: PLoS Biol. 2023 Jul 17;21(7):e3002185. doi: 10.1371/journal.pbio.3002185 (PMC10374083; doi:10.1371/journal.pbio.3002185)
Supplement: S1 File — Files include a Mathematica notebook to generate Figs 2 and 3, S1, S2, S3, and S5 Figs. The archive also includes data files and R code to generate Fig 4 and S6 Fig. (ZIP) [file pbio.3002185.s007.zip › true_pops_fst.txt]

pop1	pop2	chromosome	window_pos_1	window_pos_2	avg_wc_fst	no_snps
CEN	OOA2	chr3R	27532	51534	0.0905499715718356	155
CEN	West	chr3R	27532	51534	0.0525001045701353	155
OOA2	West	chr3R	27532	51534	0.0992295298833455	155
CEN	OOA2	chr3R	51546	68006	0.1461789100545581	113
CEN	West	chr3R	51546	68006	0.0757470774903713	113
OOA2	West	chr3R	51546	68006	0.1043529059707939	113
CEN	OOA2	chr3R	68102	83368	0.1057415258678314	134
CEN	West	chr3R	68102	83368	0.1146685110624735	134
OOA2	West	chr3R	68102	83368	0.0657349460065528	134
CEN	OOA2	chr3R	83374	89495	0.4314567661022853	510
CEN	West	chr3R	83374	89495	0.1608311114159981	510
OOA2	West	chr3R	83374	89495	0.37359811552625	510
OOA2	West	chr3R	89637	98192	0.2892564758297067	321
CEN	West	chr3R	89637	98192	0.1972602716296056	321
CEN	OOA2	chr3R	89637	98192	0.2513471737797169	321
CEN	OOA2	chr3R	98293	106477	0.2152846118418661	378
CEN	West	chr3R	98293	106477	0.1047836627176099	378
OOA2	West	chr3R	98293	106477	0.2926537484962394	378
CEN	OOA2	chr3R	106481	123886	0.2112743595419277	243
CEN	West	chr3R	106481	123886	0.1135616733474811	243
OOA2	West	chr3R	106481	123886	0.1936219386432404	243
CEN	OOA2	chr3R	123887	143305	0.1064197638666294	74
CEN	West	chr3R	123887	143305	0.1891362509666089	74
OOA2	West	chr3R	123887	143305	0.1200487060148379	74
CEN	OOA2	chr3R	143335	161485	0.1730453103310056	116
CEN	West	chr3R	143335	161485	0.1132664571540204	116
OOA2	West	chr3R	143335	161485	0.1117858273158167	116
OOA2	West	chr3R	161491	174216	0.1303234723530778	201
CEN	West	chr3R	161491	174216	0.0514523988555781	201
CEN	OOA2	chr3R	161491	174216	0.1258060216120243	201
CEN	OOA2	chr3R	174251	174970	0.1243989453602137	100
CEN	West	chr3R	174251	174970	0.0355038049357835	100
OOA2	West	chr3R	174251	174970	0.0803236145581276	100
CEN	OOA2	chr3R	175287	188028	0.1679695698866276	414
CEN	West	chr3R	175287	188028	0.0755187798829935	414
OOA2	West	chr3R	175287	188028	0.1776611983480183	414
CEN	OOA2	chr3R	188342	195977	0.3118772186412055	260
CEN	West	chr3R	188342	195977	0.2471937335809559	260
OOA2	West	chr3R	188342	195977	0.2579471528603165	260
CEN	OOA2	chr3R	196010	200274	0.5430153014941632	201
CEN	West	chr3R	196010	200274	0.3056558513593001	201
OOA2	West	chr3R	196010	200274	0.2623007096679924	201
OOA2	West	chr3R	200362	203871	0.2591537284302831	135
CEN	West	chr3R	200362	203871	0.1101004907342118	135
CEN	OOA2	chr3R	200362	203871	0.2685803608018438	135
CEN	OOA2	chr3R	203905	210409	0.3404140420367432	314
CEN	West	chr3R	203905	210409	0.2061924403342414	314
OOA2	West	chr3R	203905	210409	0.3606160808416108	314
CEN	OOA2	chr3R	210567	211235	0.275472197766119	116
CEN	West	chr3R	210567	211235	0.2350803095265726	116
OOA2	West	chr3R	210567	211235	0.2229243502182208	116
CEN	OOA2	chr3R	211240	212312	0.1593766151622439	171
CEN	West	chr3R	211240	212312	0.1588236896762542	171
OOA2	West	chr3R	211240	212312	0.2433991701168049	171
CEN	OOA2	chr3R	212419	213700	0.1948233526778298	129
CEN	West	chr3R	212419	213700	0.2009734119922894	129
OOA2	West	chr3R	212419	213700	0.2275885215234884	129
OOA2	West	chr3R	213709	215633	0.3438522139598154	226
CEN	OOA2	chr3R	213709	215633	0.3178098379088951	226
CEN	West	chr3R	213709	215633	0.1617947776053938	226
CEN	OOA2	chr3R	216163	217847	0.0770262382348911	94
CEN	West	chr3R	216163	217847	0.0567396744359232	94
OOA2	West	chr3R	216163	217847	0.0843052652845528	94
CEN	OOA2	chr3R	217875	232406	0.1986594077268716	274
CEN	West	chr3R	217875	232406	0.1069220252436286	274
OOA2	West	chr3R	217875	232406	0.1320508542819377	274
CEN	OOA2	chr3R	232552	235012	0.2171458276646688	143
CEN	West	chr3R	232552	235012	0.051708402410382	143
OOA2	West	chr3R	232552	235012	0.2500713025732251	143
CEN	West	chr3R	235099	238953	0.1121218429012112	223
OOA2	West	chr3R	235099	238953	0.3288237504918	223
CEN	OOA2	chr3R	235099	238953	0.3166324202833759	223
CEN	OOA2	chr3R	238994	248090	0.3662754484312305	350
CEN	West	chr3R	238994	248090	0.2080943679557695	350
OOA2	West	chr3R	238994	248090	0.2416076994842221	350
CEN	OOA2	chr3R	248106	251015	0.1875846409624597	82
CEN	West	chr3R	248106	251015	0.0830807765932053	82
OOA2	West	chr3R	248106	251015	0.2623616801731157	82
CEN	OOA2	chr3R	252292	258045	0.2393257040503013	157
CEN	West	chr3R	252292	258045	0.1998546868001189	157
OOA2	West	chr3R	252292	258045	0.1216465943479756	157
OOA2	West	chr3R	258062	260506	0.2922636165230974	133
CEN	OOA2	chr3R	258062	260506	0.2223672253225672	133
CEN	West	chr3R	258062	260506	0.0918201138171389	133
OOA2	West	chr3R	260754	264543	0.1565696407709025	388
CEN	West	chr3R	260754	264543	0.1255777729594724	388
CEN	OOA2	chr3R	260754	264543	0.1170098795314421	388
CEN	OOA2	chr3R	264888	269617	0.1685192069511304	364
CEN	West	chr3R	264888	269617	0.0760222527549073	364
OOA2	West	chr3R	264888	269617	0.1972808365899669	364
CEN	OOA2	chr3R	273204	278762	0.1231742056152969	67
CEN	West	chr3R	273204	278762	0.0812071498375491	67
OOA2	West	chr3R	273204	278762	0.1223084982002802	67
CEN	OOA2	chr3R	278845	280152	0.1678335332736407	119
CEN	West	chr3R	278845	280152	0.0652660830048951	119
OOA2	West	chr3R	278845	280152	0.1359462888434557	119
CEN	West	chr3R	280176	282316	0.1039932039842828	165
OOA2	West	chr3R	280176	282316	0.3445603971854092	165
CEN	OOA2	chr3R	280176	282316	0.2529276664420607	165
CEN	OOA2	chr3R	282328	289420	0.1409500707070725	306
CEN	West	chr3R	282328	289420	0.0822347166418694	306
OOA2	West	chr3R	282328	289420	0.1347229131820789	306
CEN	OOA2	chr3R	289422	295570	0.1601421598817593	164
CEN	West	chr3R	289422	295570	0.062944555243398	164
OOA2	West	chr3R	289422	295570	0.1793480505734411	164
CEN	OOA2	chr3R	295876	309564	0.2457615353748259	167
CEN	West	chr3R	295876	309564	0.2045279789981973	167
OOA2	West	chr3R	295876	309564	0.3035596707849088	167
OOA2	West	chr3R	309896	318620	0.1392250057872577	196
CEN	OOA2	chr3R	309896	318620	0.1643738933943354	196
CEN	West	chr3R	309896	318620	0.2165078621388901	196
CEN	West	chr3R	319804	327340	0.1500733536263653	176
OOA2	West	chr3R	319804	327340	0.124935294399517	176
CEN	OOA2	chr3R	319804	327340	0.1654894980054901	176
OOA2	West	chr3R	327352	327549	0.3111652911392139	42
CEN	OOA2	chr3R	327352	327549	0.0597366181886006	42
CEN	West	chr3R	327352	327549	0.1723080348863712	42
CEN	OOA2	chr3R	327560	327948	0.0577514808601602	59
CEN	West	chr3R	327560	327948	0.0849297568075521	59
OOA2	West	chr3R	327560	327948	0.1372322358120213	59
CEN	OOA2	chr3R	327954	328174	0.0981585558440798	35
CEN	West	chr3R	327954	328174	0.0630492449947144	35
OOA2	West	chr3R	327954	328174	0.0863234849598232	35
CEN	OOA2	chr3R	328178	328378	0.0982412913885545	29
CEN	West	chr3R	328178	328378	0.0654555064725591	29
OOA2	West	chr3R	328178	328378	0.0990112640715171	29
CEN	West	chr3R	328379	328677	0.0982098144134355	30
OOA2	West	chr3R	328379	328677	0.0421051146795163	30
CEN	OOA2	chr3R	328379	328677	0.1038811104432639	30
CEN	OOA2	chr3R	328691	328971	0.0672053157003131	33
CEN	West	chr3R	328691	328971	0.0430582829904576	33
OOA2	West	chr3R	328691	328971	0.025399694337986	33
CEN	OOA2	chr3R	328976	329278	0.0473345608478004	44
CEN	West	chr3R	328976	329278	0.0138350710243914	44
OOA2	West	chr3R	328976	329278	0.0390607175709927	44
CEN	OOA2	chr3R	329292	330280	0.099471765537238	132
CEN	West	chr3R	329292	330280	0.1486292083947307	132
OOA2	West	chr3R	329292	330280	0.1939598855996322	132
OOA2	West	chr3R	330288	331811	0.3233440986801803	126
CEN	OOA2	chr3R	330288	331811	0.2554630261330235	126
CEN	West	chr3R	330288	331811	0.2026001761402746	126
CEN	West	chr3R	331835	338269	0.1616628318780514	260
OOA2	West	chr3R	331835	338269	0.18862206739726	260
CEN	OOA2	chr3R	331835	338269	0.208468380607928	260
CEN	OOA2	chr3R	338321	361786	0.3104531528079703	364
CEN	West	chr3R	338321	361786	0.2236279670964606	364
OOA2	West	chr3R	338321	361786	0.3746987126748414	364
CEN	OOA2	chr3R	361799	366389	0.3025924022508147	290
CEN	West	chr3R	361799	366389	0.3019811684160821	290
OOA2	West	chr3R	361799	366389	0.3634148391646147	290
CEN	OOA2	chr3R	366501	367044	0.2617572951596768	81
CEN	West	chr3R	366501	367044	0.0416706198787926	81
OOA2	West	chr3R	366501	367044	0.2754660118686091	81
OOA2	West	chr3R	367053	368620	0.133546012873883	180
CEN	OOA2	chr3R	367053	368620	0.0456517969527884	180
CEN	West	chr3R	367053	368620	0.0483696048791624	180
OOA2	West	chr3R	368661	369094	0.0649782333003685	96
CEN	West	chr3R	368661	369094	0.0650859040172874	96
CEN	OOA2	chr3R	368661	369094	0.0591603075794857	96
CEN	OOA2	chr3R	369102	375092	0.29735870413149	218
CEN	West	chr3R	369102	375092	0.1686124590623927	218
OOA2	West	chr3R	369102	375092	0.2236292841593094	218
CEN	OOA2	chr3R	375132	376289	0.1614994910108635	181
CEN	West	chr3R	375132	376289	0.0801420565740282	181
OOA2	West	chr3R	375132	376289	0.2483062523261703	181
OOA2	West	chr3R	376498	387898	0.357945630925614	348
CEN	OOA2	chr3R	376498	387898	0.3488080349195928	348
CEN	West	chr3R	376498	387898	0.1905278256175566	348
CEN	West	chr3R	388025	390464	0.1771902101899627	168
OOA2	West	chr3R	388025	390464	0.5218697334432036	168
CEN	OOA2	chr3R	388025	390464	0.2420186742024414	168
OOA2	West	chr3R	390515	392295	0.1916616172837173	118
CEN	West	chr3R	390515	392295	0.1576222140434549	118
CEN	OOA2	chr3R	390515	392295	0.1790393158186513	118
CEN	OOA2	chr3R	392308	400986	0.3568144045276227	391
CEN	West	chr3R	392308	400986	0.2353334161643935	391
OOA2	West	chr3R	392308	400986	0.1731110240272164	391
CEN	OOA2	chr3R	401009	412424	0.1413757259716618	133
CEN	West	chr3R	401009	412424	0.1338096424355294	133
OOA2	West	chr3R	401009	412424	0.0637763240673688	133
CEN	OOA2	chr3R	412445	416495	0.2614274256381501	135
CEN	West	chr3R	412445	416495	0.1232920224175914	135
OOA2	West	chr3R	412445	416495	0.2544298525362909	135
CEN	West	chr3R	416559	418381	0.0939204864675555	97
OOA2	West	chr3R	416559	418381	0.0881567114413051	97
CEN	OOA2	chr3R	416559	418381	0.0621233595938482	97
CEN	OOA2	chr3R	418452	442901	0.3743618804284082	538
CEN	West	chr3R	418452	442901	0.2207454043896899	538
OOA2	West	chr3R	418452	442901	0.4618023402666953	538
CEN	OOA2	chr3R	442921	448729	0.4867800183780717	317
CEN	West	chr3R	442921	448729	0.3308113210295675	317
OOA2	West	chr3R	442921	448729	0.46099321318213	317
CEN	OOA2	chr3R	448748	449670	0.2180705757584586	118
CEN	West	chr3R	448748	449670	0.0674752044090761	118
OOA2	West	chr3R	448748	449670	0.258642012254614	118
CEN	OOA2	chr3R	449713	450453	0.2747751487365268	110
CEN	West	chr3R	449713	450453	0.0543228111037783	110
OOA2	West	chr3R	449713	450453	0.3077900782292042	110
OOA2	West	chr3R	450510	451439	0.1327170158689836	110
CEN	West	chr3R	450510	451439	0.1694982123240467	110
CEN	OOA2	chr3R	450510	451439	0.224709043588224	110
CEN	OOA2	chr3R	451454	460562	0.2558750215793962	261
CEN	West	chr3R	451454	460562	0.0367725277169869	261
OOA2	West	chr3R	451454	460562	0.3062199435836414	261
CEN	OOA2	chr3R	461661	463399	0.3599566486821286	130
CEN	West	chr3R	461661	463399	0.1287671444991194	130
OOA2	West	chr3R	461661	463399	0.3338646472652172	130
OOA2	West	chr3R	463419	464015	0.1699587152103649	57
CEN	OOA2	chr3R	463419	464015	0.1921714337621508	57
CEN	West	chr3R	463419	464015	0.0713292033537588	57
OOA2	West	chr3R	464018	466329	0.3726608426854068	200
CEN	West	chr3R	464018	466329	0.1454340567176326	200
CEN	OOA2	chr3R	464018	466329	0.3931581285972056	200
CEN	OOA2	chr3R	466426	469917	0.490165833636085	195
CEN	West	chr3R	466426	469917	0.2038253787184283	195
OOA2	West	chr3R	466426	469917	0.3880117046609458	195
OOA2	West	chr3R	469965	472128	0.395652916683844	186
CEN	OOA2	chr3R	469965	472128	0.6493236855098476	186
CEN	West	chr3R	469965	472128	0.340380405514352	186
CEN	West	chr3R	472150	475747	0.3581974015543561	366
OOA2	West	chr3R	472150	475747	0.3382779833010342	366
CEN	OOA2	chr3R	472150	475747	0.5059417181941679	366
CEN	West	chr3R	475757	483780	0.2303420767816366	299
OOA2	West	chr3R	475757	483780	0.540963471917964	299
CEN	OOA2	chr3R	475757	483780	0.5007150335521597	299
CEN	West	chr3R	483841	488569	0.127844650606153	375
OOA2	West	chr3R	483841	488569	0.3817631632989157	375
CEN	OOA2	chr3R	483841	488569	0.3373122208346547	375
OOA2	West	chr3R	488728	489919	0.0741837944557402	170
CEN	West	chr3R	488728	489919	0.0372517337327705	170
CEN	OOA2	chr3R	488728	489919	0.0657040736003733	170
CEN	OOA2	chr3R	489952	494671	0.1626595485699044	209
CEN	West	chr3R	489952	494671	0.1654886678157332	209
OOA2	West	chr3R	489952	494671	0.2375746933641904	209
CEN	OOA2	chr3R	494691	499291	0.3658429015476759	292
CEN	West	chr3R	494691	499291	0.1909952834733062	292
OOA2	West	chr3R	494691	499291	0.399480132903502	292
CEN	OOA2	chr3R	499435	503398	0.4489255032124004	75
CEN	West	chr3R	499435	503398	0.1750756534563952	75
OOA2	West	chr3R	499435	503398	0.3214853939051613	75
CEN	West	chr3R	503509	503951	0.0639999933472576	41
OOA2	West	chr3R	503509	503951	0.1147592181376158	41
CEN	OOA2	chr3R	503509	503951	0.1687931830313322	41
CEN	OOA2	chr3R	503958	504891	0.277961336803853	55
CEN	West	chr3R	503958	504891	0.1100406706829036	55
OOA2	West	chr3R	503958	504891	0.2136418138204195	55
CEN	OOA2	chr3R	505002	505284	0.0779723694763714	48
CEN	West	chr3R	505002	505284	0.1930950901847314	48
OOA2	West	chr3R	505002	505284	0.0979957477673301	48
CEN	OOA2	chr3R	505296	505631	0.2262567227859748	41
CEN	West	chr3R	505296	505631	0.1734894265895423	41
OOA2	West	chr3R	505296	505631	0.16497319934896	41
OOA2	West	chr3R	505646	505829	0.101937545519206	43
CEN	OOA2	chr3R	505646	505829	0.1498567875680085	43
CEN	West	chr3R	505646	505829	0.0609762487083355	43
CEN	West	chr3R	505835	506158	0.1164182478806274	49
OOA2	West	chr3R	505835	506158	0.0680415113743729	49
CEN	OOA2	chr3R	505835	506158	0.10041990578897	49
CEN	OOA2	chr3R	506184	512342	0.3428644903045175	245
CEN	West	chr3R	506184	512342	0.1350312589257389	245
OOA2	West	chr3R	506184	512342	0.2849678045395621	245
CEN	OOA2	chr3R	512343	528223	0.2514510893201911	319
CEN	West	chr3R	512343	528223	0.0890127945260829	319
OOA2	West	chr3R	512343	528223	0.282337156902095	319
CEN	OOA2	chr3R	528233	534723	0.4248984289193742	283
CEN	West	chr3R	528233	534723	0.1808871393889924	283
OOA2	West	chr3R	528233	534723	0.4987445313494101	283
OOA2	West	chr3R	534797	546549	0.470717011109854	611
CEN	OOA2	chr3R	534797	546549	0.4262148382743692	611
CEN	West	chr3R	534797	546549	0.1940349579361408	611
OOA2	West	chr3R	546683	553493	0.3787423882118033	243
CEN	West	chr3R	546683	553493	0.3081066402687866	243
CEN	OOA2	chr3R	546683	553493	0.4211831457871033	243
CEN	OOA2	chr3R	553990	555475	0.3993754363545487	190
CEN	West	chr3R	553990	555475	0.2604093340451622	190
OOA2	West	chr3R	553990	555475	0.1308104275968313	190
CEN	OOA2	chr3R	555606	557289	0.2084946072868498	136
CEN	West	chr3R	555606	557289	0.3664453848870643	136
OOA2	West	chr3R	555606	557289	0.3381769789061595	136
OOA2	West	chr3R	558480	567489	0.5118065602956052	687
CEN	OOA2	chr3R	558480	567489	0.5631790973107355	687
CEN	West	chr3R	558480	567489	0.3033084251457221	687
CEN	West	chr3R	567873	594709	0.3448994720115028	725
OOA2	West	chr3R	567873	594709	0.5039021395631759	725
CEN	OOA2	chr3R	567873	594709	0.509772310772206	725
OOA2	West	chr3R	594714	600486	0.5197832261916635	569
CEN	West	chr3R	594714	600486	0.2166498872261289	569
CEN	OOA2	chr3R	594714	600486	0.3905435234815095	569
CEN	OOA2	chr3R	600489	604969	0.0272804987618798	225
CEN	West	chr3R	600489	604969	0.1190447540371933	225
OOA2	West	chr3R	600489	604969	0.1546004344560265	225
CEN	OOA2	chr3R	605170	610275	0.0847438154338385	390
CEN	West	chr3R	605170	610275	0.4170237602755203	390
OOA2	West	chr3R	605170	610275	0.3786978595613922	390
CEN	OOA2	chr3R	610282	626839	0.2747214514230512	479
CEN	West	chr3R	610282	626839	0.1901040634962808	479
OOA2	West	chr3R	610282	626839	0.2069401957965483	479
CEN	West	chr3R	626841	630210	0.2707217370538706	332
OOA2	West	chr3R	626841	630210	0.4722923874671862	332
CEN	OOA2	chr3R	626841	630210	0.4303950634147837	332
CEN	OOA2	chr3R	630706	640168	0.5906070298115003	383
CEN	West	chr3R	630706	640168	0.4003352282369538	383
OOA2	West	chr3R	630706	640168	0.4828627822497467	383
CEN	OOA2	chr3R	640247	641108	0.4628769110800045	104
CEN	West	chr3R	640247	641108	0.3006793654191914	104
OOA2	West	chr3R	640247	641108	0.0303877486570389	104
CEN	OOA2	chr3R	641939	646718	0.2829361210105073	477
CEN	West	chr3R	641939	646718	0.440754670332045	477
OOA2	West	chr3R	641939	646718	0.3963760866188565	477
OOA2	West	chr3R	646777	651430	0.4671661055235678	371
CEN	OOA2	chr3R	646777	651430	0.3992034413888091	371
CEN	West	chr3R	646777	651430	0.4589814814924071	371
CEN	West	chr3R	651479	656459	0.2794966519759844	196
OOA2	West	chr3R	651479	656459	0.225898783092118	196
CEN	OOA2	chr3R	651479	656459	0.1670274375187357	196
CEN	OOA2	chr3R	656496	657415	0.176858860846695	50
CEN	West	chr3R	656496	657415	0.0802812110350812	50
OOA2	West	chr3R	656496	657415	0.1500894339658748	50
CEN	OOA2	chr3R	657490	668327	0.4255155596335468	224
CEN	West	chr3R	657490	668327	0.3627076962953223	224
OOA2	West	chr3R	657490	668327	0.3904891182903352	224
CEN	OOA2	chr3R	668367	668965	0.055437606460422	100
CEN	West	chr3R	668367	668965	0.0381724231859699	100
OOA2	West	chr3R	668367	668965	0.0396462139344919	100
OOA2	West	chr3R	668966	669769	0.193664362906209	64
CEN	OOA2	chr3R	668966	669769	0.3101586380678051	64
CEN	West	chr3R	668966	669769	0.3493645600192696	64
OOA2	West	chr3R	669782	670648	0.2844184940026652	75
CEN	West	chr3R	669782	670648	0.0509963255818316	75
CEN	OOA2	chr3R	669782	670648	0.2839367356225721	75
CEN	OOA2	chr3R	670655	671477	0.2242976809669401	97
CEN	West	chr3R	670655	671477	0.1860405751423736	97
OOA2	West	chr3R	670655	671477	0.3242213614251319	97
CEN	OOA2	chr3R	671881	675715	0.4850900672348698	202
CEN	West	chr3R	671881	675715	0.2833307901613199	202
OOA2	West	chr3R	671881	675715	0.3654824435191656	202
OOA2	West	chr3R	675723	696978	0.3472155318494335	581
CEN	OOA2	chr3R	675723	696978	0.4680321625174086	581
CEN	West	chr3R	675723	696978	0.268932206378212	581
CEN	West	chr3R	697030	698291	0.0255484603323857	109
OOA2	West	chr3R	697030	698291	0.2560242495834083	109
CEN	OOA2	chr3R	697030	698291	0.248687124882158	109
CEN	West	chr3R	698292	699013	0.101189140588583	89
OOA2	West	chr3R	698292	699013	0.057790669601863	89
CEN	OOA2	chr3R	698292	699013	0.1461852395106196	89
CEN	OOA2	chr3R	699014	700142	0.0865458566503104	117
CEN	West	chr3R	699014	700142	0.070040563124309	117
OOA2	West	chr3R	699014	700142	0.1059214543982022	117
CEN	OOA2	chr3R	700209	701775	0.1826882926663408	223
CEN	West	chr3R	700209	701775	0.1236595721594003	223
OOA2	West	chr3R	700209	701775	0.0525164118379145	223
CEN	OOA2	chr3R	701790	730289	0.4034441664767101	565
CEN	West	chr3R	701790	730289	0.2700571106532922	565
OOA2	West	chr3R	701790	730289	0.4021304573802349	565
CEN	West	chr3R	730365	745823	0.1911855831210601	249
OOA2	West	chr3R	730365	745823	0.2155897394418411	249
CEN	OOA2	chr3R	730365	745823	0.1457665365130566	249
CEN	OOA2	chr3R	745859	748830	0.2838142577477057	205
CEN	West	chr3R	745859	748830	0.2275029320251187	205
OOA2	West	chr3R	745859	748830	0.3170104648860524	205
CEN	OOA2	chr3R	748862	751722	0.5012609754703197	206
CEN	West	chr3R	748862	751722	0.1808908853649332	206
OOA2	West	chr3R	748862	751722	0.400256681191884	206
CEN	OOA2	chr3R	751806	760182	0.6438707346935024	784
CEN	West	chr3R	751806	760182	0.4259497377222179	784
OOA2	West	chr3R	751806	760182	0.4731378515283453	784
OOA2	West	chr3R	760195	760929	0.1539269941315171	88
CEN	OOA2	chr3R	760195	760929	0.027055848706594	88
CEN	West	chr3R	760195	760929	0.0976203914054602	88
CEN	West	chr3R	760985	763183	0.1768261140266672	194
OOA2	West	chr3R	760985	763183	0.3198516159986577	194
CEN	OOA2	chr3R	760985	763183	0.3145108973375302	194
CEN	OOA2	chr3R	763234	769406	0.4911299029415519	347
CEN	West	chr3R	763234	769406	0.2954287588738323	347
OOA2	West	chr3R	763234	769406	0.2547303640451817	347
CEN	OOA2	chr3R	769454	770855	0.0168714136331043	168
CEN	West	chr3R	769454	770855	0.0544210713991306	168
OOA2	West	chr3R	769454	770855	0.0389438331619134	168
CEN	OOA2	chr3R	770882	772672	0.3327544283964064	209
CEN	West	chr3R	770882	772672	0.3190197731033597	209
OOA2	West	chr3R	770882	772672	0.4004147512970223	209
OOA2	West	chr3R	772726	773621	0.0339361313098097	127
CEN	OOA2	chr3R	772726	773621	0.3765699849711625	127
CEN	West	chr3R	772726	773621	0.3721104404419357	127
OOA2	West	chr3R	773635	773933	0.0589510989515909	70
CEN	West	chr3R	773635	773933	0.4300646672482251	70
CEN	OOA2	chr3R	773635	773933	0.4359531794283501	70
CEN	OOA2	chr3R	773981	774652	0.4630561125738178	154
CEN	West	chr3R	773981	774652	0.4591789369274827	154
OOA2	West	chr3R	773981	774652	0.3751291822703623	154
CEN	OOA2	chr3R	774721	775227	0.4068171355598307	107
CEN	West	chr3R	774721	775227	0.4047418740000251	107
OOA2	West	chr3R	774721	775227	-5.9786326975583104e-05	107
OOA2	West	chr3R	775231	777171	0.2666754369644885	243
CEN	OOA2	chr3R	775231	777171	0.4495512085884739	243
CEN	West	chr3R	775231	777171	0.442838362459279	243
CEN	West	chr3R	777418	779389	0.1586759650111454	197
OOA2	West	chr3R	777418	779389	0.4064238133211486	197
CEN	OOA2	chr3R	777418	779389	0.2183998332727927	197
OOA2	West	chr3R	779557	782277	0.3343191856312889	200
CEN	West	chr3R	779557	782277	0.2429204603745792	200
CEN	OOA2	chr3R	779557	782277	0.5433455350887157	200
CEN	OOA2	chr3R	782384	788636	0.1342438564256906	209
CEN	West	chr3R	782384	788636	0.2075050473398687	209
OOA2	West	chr3R	782384	788636	0.2687059970924479	209
CEN	OOA2	chr3R	789390	792360	0.0843894239559306	120
CEN	West	chr3R	789390	792360	0.1289352995102549	120
OOA2	West	chr3R	789390	792360	0.1778507819362486	120
CEN	OOA2	chr3R	792379	797958	0.1251619842694521	143
CEN	West	chr3R	792379	797958	0.1069033985610197	143
OOA2	West	chr3R	792379	797958	0.0830840608455653	143
CEN	West	chr3R	797960	798317	0.0153904913586604	49
OOA2	West	chr3R	797960	798317	0.0710718509814285	49
CEN	OOA2	chr3R	797960	798317	0.1147419581239053	49
CEN	OOA2	chr3R	798903	805977	0.3863622876077949	623
CEN	West	chr3R	798903	805977	0.2589038309274697	623
OOA2	West	chr3R	798903	805977	0.490716364470543	623
CEN	OOA2	chr3R	805979	815697	0.3019964636765669	473
CEN	West	chr3R	805979	815697	0.2300863455988193	473
OOA2	West	chr3R	805979	815697	0.3199989137279539	473
CEN	OOA2	chr3R	815701	816349	0.0930239899053072	64
CEN	West	chr3R	815701	816349	0.1060287583544032	64
OOA2	West	chr3R	815701	816349	0.1177710049181936	64
OOA2	West	chr3R	816573	820875	0.4356986851769211	465
CEN	OOA2	chr3R	816573	820875	0.3613662789529014	465
CEN	West	chr3R	816573	820875	0.1375318504371314	465
CEN	West	chr3R	820911	830265	0.1968864562579936	529
OOA2	West	chr3R	820911	830265	0.4163909878803656	529
CEN	OOA2	chr3R	820911	830265	0.3456016244605069	529
CEN	OOA2	chr3R	830482	843114	0.4227507977723872	670
CEN	West	chr3R	830482	843114	0.329082141908137	670
OOA2	West	chr3R	830482	843114	0.3204702280763567	670
CEN	OOA2	chr3R	843144	844816	0.1734071947994974	118
CEN	West	chr3R	843144	844816	0.2865054322468193	118
OOA2	West	chr3R	843144	844816	0.2490156260287921	118
CEN	OOA2	chr3R	845391	849507	0.5704339679277851	305
CEN	West	chr3R	845391	849507	0.486100240950896	305
OOA2	West	chr3R	845391	849507	0.4925361990210113	305
OOA2	West	chr3R	849667	853648	0.4126533949742684	256
CEN	OOA2	chr3R	849667	853648	0.3997001977989593	256
CEN	West	chr3R	849667	853648	0.2174854213669284	256
OOA2	West	chr3R	853795	861677	0.5063157553108706	390
CEN	West	chr3R	853795	861677	0.1868728834026605	390
CEN	OOA2	chr3R	853795	861677	0.4550319310648477	390
CEN	OOA2	chr3R	861686	862323	0.2234439006885475	112
CEN	West	chr3R	861686	862323	0.100938992140746	112
OOA2	West	chr3R	861686	862323	0.2329269914012426	112
CEN	OOA2	chr3R	862376	867643	0.4489184727779616	393
CEN	West	chr3R	862376	867643	0.2641975663335726	393
OOA2	West	chr3R	862376	867643	0.3496272948798118	393
OOA2	West	chr3R	867652	873997	0.5830998927512665	657
CEN	OOA2	chr3R	867652	873997	0.6448726122031163	657
CEN	West	chr3R	867652	873997	0.5422732464554806	657
CEN	West	chr3R	874017	875106	0.2681072736742744	110
OOA2	West	chr3R	874017	875106	0.1927777905477497	110
CEN	OOA2	chr3R	874017	875106	0.1526187159586219	110
CEN	West	chr3R	875107	880587	0.3118597085256273	602
OOA2	West	chr3R	875107	880587	0.3523824351701761	602
CEN	OOA2	chr3R	875107	880587	0.4034048046075987	602
OOA2	West	chr3R	880603	881770	0.3133865765529225	121
CEN	OOA2	chr3R	880603	881770	0.2620756368674876	121
CEN	West	chr3R	880603	881770	0.0542097179776255	121
CEN	OOA2	chr3R	881816	884298	0.2423791179320701	195
CEN	West	chr3R	881816	884298	0.365982526321526	195
OOA2	West	chr3R	881816	884298	0.4725266616409421	195
CEN	OOA2	chr3R	884303	888556	0.5142971591086363	255
CEN	West	chr3R	884303	888556	0.1928403541531498	255
OOA2	West	chr3R	884303	888556	0.4981572136977353	255
CEN	OOA2	chr3R	888648	894497	0.4683426288132133	457
CEN	West	chr3R	888648	894497	0.2532428505807879	457
OOA2	West	chr3R	888648	894497	0.3431165737989619	457
CEN	West	chr3R	895526	900175	0.2772561250786868	481
OOA2	West	chr3R	895526	900175	0.3694670403681939	481
CEN	OOA2	chr3R	895526	900175	0.2032592417113629	481
CEN	OOA2	chr3R	901324	906792	0.3777928640757375	526
CEN	West	chr3R	901324	906792	0.16615273111783	526
OOA2	West	chr3R	901324	906792	0.3703147999525389	526
CEN	OOA2	chr3R	906802	909853	0.3248665297223946	260
CEN	West	chr3R	906802	909853	0.1314211253159978	260
OOA2	West	chr3R	906802	909853	0.3740128148174758	260
CEN	OOA2	chr3R	909865	913853	0.3350497843624899	343
CEN	West	chr3R	909865	913853	0.3120164578898563	343
OOA2	West	chr3R	909865	913853	0.3319568831136198	343
OOA2	West	chr3R	916456	933121	0.2919623892827731	690
CEN	OOA2	chr3R	916456	933121	0.3192322373855801	690
CEN	West	chr3R	916456	933121	0.2128732374838358	690
CEN	West	chr3R	933132	934917	0.2313462447745814	250
OOA2	West	chr3R	933132	934917	0.2195750242388859	250
CEN	OOA2	chr3R	933132	934917	0.105622695539198	250
CEN	OOA2	chr3R	935121	941873	0.3439042200174922	464
CEN	West	chr3R	935121	941873	0.2933369780797531	464
OOA2	West	chr3R	935121	941873	0.2621666015260319	464
CEN	OOA2	chr3R	942004	945408	0.2266952742220316	315
CEN	West	chr3R	942004	945408	0.1593480730634293	315
OOA2	West	chr3R	942004	945408	0.2372432915090755	315
CEN	OOA2	chr3R	945416	950128	0.3132236816241419	448
CEN	West	chr3R	945416	950128	0.232319963534079	448
OOA2	West	chr3R	945416	950128	0.3091528162828689	448
OOA2	West	chr3R	950977	956608	0.4055954718564187	337
CEN	OOA2	chr3R	950977	956608	0.3366942692118562	337
CEN	West	chr3R	950977	956608	0.3292050047955294	337
OOA2	West	chr3R	956624	970356	0.3273106610137796	748
CEN	West	chr3R	956624	970356	0.3809948027435517	748
CEN	OOA2	chr3R	956624	970356	0.416415433321961	748
CEN	OOA2	chr3R	970361	973314	0.2452948148758182	280
CEN	West	chr3R	970361	973314	0.2045619431840369	280
OOA2	West	chr3R	970361	973314	0.3081401473477744	280
CEN	OOA2	chr3R	973356	974455	0.0446896482974503	163
CEN	West	chr3R	973356	974455	0.1474324375513682	163
OOA2	West	chr3R	973356	974455	0.1752200184662584	163
OOA2	West	chr3R	974457	974800	0.111413711828539	65
CEN	OOA2	chr3R	974457	974800	0.1241264833799396	65
CEN	West	chr3R	974457	974800	0.0322975733250594	65
CEN	West	chr3R	974836	988216	0.1996618375517299	506
OOA2	West	chr3R	974836	988216	0.4545664498326914	506
CEN	OOA2	chr3R	974836	988216	0.2439400303880085	506
OOA2	West	chr3R	989181	1005809	0.1657190577143246	385
CEN	West	chr3R	989181	1005809	0.1629896986499339	385
CEN	OOA2	chr3R	989181	1005809	0.1996767127232749	385
CEN	OOA2	chr3R	1005812	1012500	0.4308245347053039	647
CEN	West	chr3R	1005812	1012500	0.2448193641499648	647
OOA2	West	chr3R	1005812	1012500	0.4592394532859724	647
CEN	OOA2	chr3R	1013642	1019731	0.3824760789136536	312
CEN	West	chr3R	1013642	1019731	0.0405409123954912	312
OOA2	West	chr3R	1013642	1019731	0.4140070215445571	312
CEN	OOA2	chr3R	1019755	1028143	0.3685751989294969	739
CEN	West	chr3R	1019755	1028143	0.3646731379426334	739
OOA2	West	chr3R	1019755	1028143	0.35793432569873	739
CEN	West	chr3R	1028170	1028791	0.1469926301460683	93
OOA2	West	chr3R	1028170	1028791	0.1236737076892715	93
CEN	OOA2	chr3R	1028170	1028791	0.003945362023115	93
CEN	OOA2	chr3R	1028808	1029827	0.2038826933626276	117
CEN	West	chr3R	1028808	1029827	0.1697984060803295	117
OOA2	West	chr3R	1028808	1029827	0.0761864766282477	117
CEN	OOA2	chr3R	1029910	1036972	0.2888104579708289	596
CEN	West	chr3R	1029910	1036972	0.2192714835753989	596
OOA2	West	chr3R	1029910	1036972	0.1986685658735858	596
CEN	OOA2	chr3R	1036974	1050551	0.3310383602977196	279
CEN	West	chr3R	1036974	1050551	0.2863531353008292	279
OOA2	West	chr3R	1036974	1050551	0.3789535963022383	279
OOA2	West	chr3R	1050845	1070451	0.4076887665377218	388
CEN	OOA2	chr3R	1050845	1070451	0.2649755774499506	388
CEN	West	chr3R	1050845	1070451	0.4104202793746352	388
CEN	West	chr3R	1070755	1076100	0.2253021024852022	285
OOA2	West	chr3R	1070755	1076100	0.2685366645244176	285
CEN	OOA2	chr3R	1070755	1076100	0.3448217836037198	285
CEN	OOA2	chr3R	1076135	1092875	0.4505259226260843	404
CEN	West	chr3R	1076135	1092875	0.315376965808577	404
OOA2	West	chr3R	1076135	1092875	0.3917660222919789	404
CEN	OOA2	chr3R	1092902	1121480	0.4304421090134224	527
CEN	West	chr3R	1092902	1121480	0.2596063724985806	527
OOA2	West	chr3R	1092902	1121480	0.3392596117825224	527
CEN	OOA2	chr3R	1122011	1129914	0.3114992823332226	339
CEN	West	chr3R	1122011	1129914	0.1712010613318833	339
OOA2	West	chr3R	1122011	1129914	0.2876786532362397	339
OOA2	West	chr3R	1129967	1130682	0.1281833050628664	111
CEN	OOA2	chr3R	1129967	1130682	0.104773589840637	111
CEN	West	chr3R	1129967	1130682	0.1023665673371984	111
OOA2	West	chr3R	1130692	1131962	0.2967602116101805	154
CEN	West	chr3R	1130692	1131962	0.2576439963644941	154
CEN	OOA2	chr3R	1130692	1131962	0.2832310130077937	154
CEN	OOA2	chr3R	1132152	1139588	0.3382008635776076	581
CEN	West	chr3R	1132152	1139588	0.2601894297058537	581
OOA2	West	chr3R	1132152	1139588	0.3935241511894005	581
CEN	OOA2	chr3R	1139713	1146563	0.3235515644671055	585
CEN	West	chr3R	1139713	1146563	0.355696452917959	585
OOA2	West	chr3R	1139713	1146563	0.4430973929050369	585
OOA2	West	chr3R	1146633	1150489	0.3299029119290803	236
CEN	OOA2	chr3R	1146633	1150489	0.3975746488921741	236
CEN	West	chr3R	1146633	1150489	0.274077056115765	236
CEN	West	chr3R	1150541	1155991	0.2354062147847561	372
OOA2	West	chr3R	1150541	1155991	0.1657912996288601	372
CEN	OOA2	chr3R	1150541	1155991	0.3755718409544644	372
OOA2	West	chr3R	1156086	1157553	0.2638325544008288	146
CEN	West	chr3R	1156086	1157553	0.3139011432087162	146
CEN	OOA2	chr3R	1156086	1157553	0.1318851228088976	146
CEN	OOA2	chr3R	1157583	1159340	0.026499025733634	211
CEN	West	chr3R	1157583	1159340	0.0316373012597856	211
OOA2	West	chr3R	1157583	1159340	0.0291041804525657	211
CEN	OOA2	chr3R	1159366	1161627	0.0702566103825065	205
CEN	West	chr3R	1159366	1161627	0.1777601321838084	205
OOA2	West	chr3R	1159366	1161627	0.1802178681491734	205
CEN	OOA2	chr3R	1161636	1162643	0.2315791185770142	123
CEN	West	chr3R	1161636	1162643	0.1305241861071817	123
OOA2	West	chr3R	1161636	1162643	0.3392880123379901	123
CEN	West	chr3R	1162746	1165159	0.1628932880671001	229
OOA2	West	chr3R	1162746	1165159	0.1837765165746332	229
CEN	OOA2	chr3R	1162746	1165159	0.1325990251274588	229
CEN	OOA2	chr3R	1165296	1168360	0.4855448748134865	280
CEN	West	chr3R	1165296	1168360	0.2658326653210052	280
OOA2	West	chr3R	1165296	1168360	0.5881936165785568	280
CEN	OOA2	chr3R	1168487	1184136	0.1929361357261816	356
CEN	West	chr3R	1168487	1184136	0.1985605242142787	356
OOA2	West	chr3R	1168487	1184136	0.1907472748696346	356
CEN	OOA2	chr3R	1186375	1186700	0.0497904357797198	26
CEN	West	chr3R	1186375	1186700	0.2007715101677536	26
OOA2	West	chr3R	1186375	1186700	0.2451363073128967	26
OOA2	West	chr3R	1186706	1190422	0.2623083855652329	88
CEN	OOA2	chr3R	1186706	1190422	0.0980441008891198	88
CEN	West	chr3R	1186706	1190422	0.1092639382835611	88
CEN	West	chr3R	1190423	1192012	0.0984594352351826	103
OOA2	West	chr3R	1190423	1192012	0.1278057149351559	103
CEN	OOA2	chr3R	1190423	1192012	0.0601437789603573	103
CEN	OOA2	chr3R	1192538	1194942	0.0465522178664089	215
CEN	West	chr3R	1192538	1194942	0.1281571392378945	215
OOA2	West	chr3R	1192538	1194942	0.0581547819730254	215
CEN	OOA2	chr3R	1194948	1195337	0.1981886751493442	64
CEN	West	chr3R	1194948	1195337	0.1198562958974438	64
OOA2	West	chr3R	1194948	1195337	0.0500323006918891	64
CEN	OOA2	chr3R	1195355	1195855	0.1808997001592568	57
CEN	West	chr3R	1195355	1195855	0.1587795783921502	57
OOA2	West	chr3R	1195355	1195855	0.2065973965151691	57
OOA2	West	chr3R	1195861	1196292	0.2371359519761061	63
CEN	OOA2	chr3R	1195861	1196292	0.2631843829903633	63
CEN	West	chr3R	1195861	1196292	0.0512061429389692	63
OOA2	West	chr3R	1196349	1198480	0.3137614425488823	172
CEN	West	chr3R	1196349	1198480	0.1550982295959495	172
CEN	OOA2	chr3R	1196349	1198480	0.2718001544522491	172
CEN	OOA2	chr3R	1198502	1201443	0.4359762892377926	321
CEN	West	chr3R	1198502	1201443	0.3557951818275823	321
OOA2	West	chr3R	1198502	1201443	0.468481965546374	321
CEN	OOA2	chr3R	1201488	1203895	0.4792646592979033	235
CEN	West	chr3R	1201488	1203895	0.2323090933481222	235
OOA2	West	chr3R	1201488	1203895	0.5136803715454795	235
OOA2	West	chr3R	1204035	1207368	0.5774972287311224	270
CEN	OOA2	chr3R	1204035	1207368	0.547123245752047	270
CEN	West	chr3R	1204035	1207368	0.0410278188525388	270
CEN	West	chr3R	1207379	1211199	0.3207500186394384	378
OOA2	West	chr3R	1207379	1211199	0.4110479089190009	378
CEN	OOA2	chr3R	1207379	1211199	0.3938650261413233	378
OOA2	West	chr3R	1211205	1213638	0.146847813672227	336
CEN	West	chr3R	1211205	1213638	0.1861337259284325	336
CEN	OOA2	chr3R	1211205	1213638	0.1436105309061134	336
CEN	OOA2	chr3R	1213673	1218834	0.3503079276442412	346
CEN	West	chr3R	1213673	1218834	0.240756288991496	346
OOA2	West	chr3R	1213673	1218834	0.3709320476320728	346
CEN	OOA2	chr3R	1219366	1225981	0.3067061668459933	493
CEN	West	chr3R	1219366	1225981	0.1177512982393213	493
OOA2	West	chr3R	1219366	1225981	0.3863109752160443	493
CEN	OOA2	chr3R	1226041	1228595	0.2046070397415276	311
CEN	West	chr3R	1226041	1228595	0.1769520316483958	311
OOA2	West	chr3R	1226041	1228595	0.4013705117394698	311
CEN	West	chr3R	1228633	1230904	0.1094373164027678	190
OOA2	West	chr3R	1228633	1230904	0.2525126748955617	190
CEN	OOA2	chr3R	1228633	1230904	0.3227239993705966	190
CEN	OOA2	chr3R	1231690	1251044	0.5110649799381509	926
CEN	West	chr3R	1231690	1251044	0.3953470297271658	926
OOA2	West	chr3R	1231690	1251044	0.4341084875201411	926
CEN	OOA2	chr3R	1251060	1255780	0.3708871536407752	320
CEN	West	chr3R	1251060	1255780	0.5327284257407658	320
OOA2	West	chr3R	1251060	1255780	0.4451768801789842	320
CEN	OOA2	chr3R	1256045	1260849	0.1814795105189866	153
CEN	West	chr3R	1256045	1260849	0.1543793349202201	153
OOA2	West	chr3R	1256045	1260849	0.4995609605493233	153
OOA2	West	chr3R	1260866	1270787	0.4237983174890196	359
CEN	OOA2	chr3R	1260866	1270787	0.2960921599118137	359
CEN	West	chr3R	1260866	1270787	0.2914575280445993	359
CEN	West	chr3R	1270788	1271212	0.1039858286505971	75
OOA2	West	chr3R	1270788	1271212	0.0920439942595512	75
CEN	OOA2	chr3R	1270788	1271212	0.1717432269555464	75
CEN	OOA2	chr3R	1271214	1275644	0.4045401995713561	203
CEN	West	chr3R	1271214	1275644	0.2742634856236611	203
OOA2	West	chr3R	1271214	1275644	0.247799555634168	203
CEN	OOA2	chr3R	1280006	1284523	0.4362559912101996	216
CEN	West	chr3R	1280006	1284523	0.263030331079536	216
OOA2	West	chr3R	1280006	1284523	0.3206508653756733	216
CEN	OOA2	chr3R	1285956	1289242	0.3767343364972903	266
CEN	West	chr3R	1285956	1289242	0.113467115879651	266
OOA2	West	chr3R	1285956	1289242	0.3816852169861111	266
OOA2	West	chr3R	1289340	1293831	0.5017948658225351	347
CEN	OOA2	chr3R	1289340	1293831	0.4294979477484164	347
CEN	West	chr3R	1289340	1293831	0.441321835741059	347
OOA2	West	chr3R	1294056	1300125	0.4313119929008403	394
CEN	West	chr3R	1294056	1300125	0.2981389441290652	394
CEN	OOA2	chr3R	1294056	1300125	0.4247918124048505	394
CEN	OOA2	chr3R	1300531	1305885	0.4723515492605989	263
CEN	West	chr3R	1300531	1305885	0.3917017426840871	263
OOA2	West	chr3R	1300531	1305885	0.5701706453115606	263
CEN	OOA2	chr3R	1305889	1309250	0.4686773609435063	171
CEN	West	chr3R	1305889	1309250	0.0869637840306625	171
OOA2	West	chr3R	1305889	1309250	0.5845873988473814	171
OOA2	West	chr3R	1309482	1312469	0.406142573633007	380
CEN	OOA2	chr3R	1309482	1312469	0.3111332248875551	380
CEN	West	chr3R	1309482	1312469	0.0905065425035412	380
CEN	West	chr3R	1312490	1318517	0.3015256697278636	397
OOA2	West	chr3R	1312490	1318517	0.4100888374029211	397
CEN	OOA2	chr3R	1312490	1318517	0.379956848547659	397
OOA2	West	chr3R	1318601	1323948	0.2093494859638937	388
CEN	West	chr3R	1318601	1323948	0.2314770489082682	388
CEN	OOA2	chr3R	1318601	1323948	0.2839739229588296	388
CEN	OOA2	chr3R	1323971	1326177	0.0492145206505498	235
CEN	West	chr3R	1323971	1326177	0.0911672049612025	235
OOA2	West	chr3R	1323971	1326177	0.0289103562008949	235
CEN	OOA2	chr3R	1327605	1330941	0.3069395638577355	233
CEN	West	chr3R	1327605	1330941	0.1603937863205068	233
OOA2	West	chr3R	1327605	1330941	0.3115855463302568	233
CEN	OOA2	chr3R	1331157	1336005	0.4006905653987208	312
CEN	West	chr3R	1331157	1336005	0.2105226764121778	312
OOA2	West	chr3R	1331157	1336005	0.4010251025582333	312
CEN	West	chr3R	1336090	1336338	0.1695823046369174	60
OOA2	West	chr3R	1336090	1336338	0.2366446610336017	60
CEN	OOA2	chr3R	1336090	1336338	0.1008603158287762	60
CEN	OOA2	chr3R	1336340	1348771	0.354856811066286	619
CEN	West	chr3R	1336340	1348771	0.242676039607167	619
OOA2	West	chr3R	1336340	1348771	0.3196741000762857	619
CEN	OOA2	chr3R	1348871	1352865	0.3458658581732501	156
CEN	West	chr3R	1348871	1352865	0.0437543543069158	156
OOA2	West	chr3R	1348871	1352865	0.3751517129436942	156
CEN	OOA2	chr3R	1352898	1355871	0.0654535016354138	210
CEN	West	chr3R	1352898	1355871	0.0240304786287415	210
OOA2	West	chr3R	1352898	1355871	0.0864031030660848	210
OOA2	West	chr3R	1355959	1363373	0.3836547703484102	253
CEN	OOA2	chr3R	1355959	1363373	0.3097399754139421	253
CEN	West	chr3R	1355959	1363373	0.4374560050915448	253
CEN	West	chr3R	1363416	1377502	0.2829707217566148	483
OOA2	West	chr3R	1363416	1377502	0.252047462340509	483
CEN	OOA2	chr3R	1363416	1377502	0.2672457709766211	483
CEN	OOA2	chr3R	1377642	1391137	0.1837401617867094	197
CEN	West	chr3R	1377642	1391137	0.0868359577463594	197
OOA2	West	chr3R	1377642	1391137	0.1856405054254845	197
CEN	OOA2	chr3R	1391154	1394881	0.3113641362217005	346
CEN	West	chr3R	1391154	1394881	0.2354289945423773	346
OOA2	West	chr3R	1391154	1394881	0.137729265954249	346
CEN	OOA2	chr3R	1395920	1400135	0.2798607659171637	255
CEN	West	chr3R	1395920	1400135	0.1886512474819671	255
OOA2	West	chr3R	1395920	1400135	0.4539921710431819	255
OOA2	West	chr3R	1400136	1402561	0.3260181960536749	163
CEN	OOA2	chr3R	1400136	1402561	0.3237994820346771	163
CEN	West	chr3R	1400136	1402561	0.2677133914473988	163
OOA2	West	chr3R	1402580	1413310	0.1805385040570362	254
CEN	West	chr3R	1402580	1413310	0.1066281617249868	254
CEN	OOA2	chr3R	1402580	1413310	0.2122777492735436	254
CEN	OOA2	chr3R	1413753	1418465	0.411310946728003	320
CEN	West	chr3R	1413753	1418465	0.2090718302263643	320
OOA2	West	chr3R	1413753	1418465	0.3745843401673419	320
CEN	OOA2	chr3R	1418471	1419495	0.4700533353943616	131
CEN	West	chr3R	1418471	1419495	0.2450829706143111	131
OOA2	West	chr3R	1418471	1419495	0.2695119686815119	131
OOA2	West	chr3R	1420222	1421658	0.1364725605672974	117
CEN	OOA2	chr3R	1420222	1421658	0.0472440129634444	117
CEN	West	chr3R	1420222	1421658	0.0980351157881232	117
CEN	West	chr3R	1421687	1427142	0.3445499492439768	404
OOA2	West	chr3R	1421687	1427142	0.5803434159407151	404
CEN	OOA2	chr3R	1421687	1427142	0.4524656635614693	404
OOA2	West	chr3R	1427438	1432700	0.5653195493804917	455
CEN	West	chr3R	1427438	1432700	0.4894342787395261	455
CEN	OOA2	chr3R	1427438	1432700	0.6055831807795705	455
CEN	OOA2	chr3R	1432721	1434978	0.4396765819640628	251
CEN	West	chr3R	1432721	1434978	0.3195951374238313	251
OOA2	West	chr3R	1432721	1434978	0.3286262927736445	251
CEN	OOA2	chr3R	1435019	1440430	0.3337681156597501	559
CEN	West	chr3R	1435019	1440430	0.3236359730376353	559
OOA2	West	chr3R	1435019	1440430	0.3774955018834068	559
CEN	OOA2	chr3R	1440903	1442274	0.0733716419542774	154
CEN	West	chr3R	1440903	1442274	0.0583144205902823	154
OOA2	West	chr3R	1440903	1442274	0.0788080696474392	154
CEN	West	chr3R	1442276	1444288	0.1336238331298212	202
OOA2	West	chr3R	1442276	1444288	0.1338373313635106	202
CEN	OOA2	chr3R	1442276	1444288	0.1905420977849266	202
CEN	OOA2	chr3R	1444289	1446631	0.2131867181225037	292
CEN	West	chr3R	1444289	1446631	0.081586186421773	292
OOA2	West	chr3R	1444289	1446631	0.3676790022318543	292
CEN	OOA2	chr3R	1446633	1446790	0.0799317920919153	34
CEN	West	chr3R	1446633	1446790	0.0352408493194102	34
OOA2	West	chr3R	1446633	1446790	0.0574284176878387	34
CEN	OOA2	chr3R	1446819	1447107	0.0304672938349371	66
CEN	West	chr3R	1446819	1447107	0.0142082216673289	66
OOA2	West	chr3R	1446819	1447107	0.0347560307151011	66
OOA2	West	chr3R	1447111	1447371	0.1073968956466727	51
CEN	OOA2	chr3R	1447111	1447371	0.1300472784712282	51
CEN	West	chr3R	1447111	1447371	0.007285527009662	51
CEN	West	chr3R	1447380	1448892	0.3140324137086646	75
OOA2	West	chr3R	1447380	1448892	0.1645540668095225	75
CEN	OOA2	chr3R	1447380	1448892	0.5054161923752938	75
CEN	OOA2	chr3R	1449081	1468329	0.5173879827870788	995
CEN	West	chr3R	1449081	1468329	0.3463850013582196	995
OOA2	West	chr3R	1449081	1468329	0.5052558719457457	995
CEN	OOA2	chr3R	1469546	1474452	0.313622200675359	269
CEN	West	chr3R	1469546	1474452	0.0420672969985081	269
OOA2	West	chr3R	1469546	1474452	0.3018255416995523	269
CEN	OOA2	chr3R	1474490	1475206	0.2087440838777259	114
CEN	West	chr3R	1474490	1475206	0.0313406748628329	114
OOA2	West	chr3R	1474490	1475206	0.2123163918085914	114
OOA2	West	chr3R	1475212	1479763	0.3715858348192775	279
CEN	OOA2	chr3R	1475212	1479763	0.3998722728205935	279
CEN	West	chr3R	1475212	1479763	0.2648308784222999	279
OOA2	West	chr3R	1479790	1483296	0.5611779408580352	276
CEN	West	chr3R	1479790	1483296	0.1353250561479491	276
CEN	OOA2	chr3R	1479790	1483296	0.3398964584980218	276
CEN	OOA2	chr3R	1483298	1483902	0.0158721315414231	62
CEN	West	chr3R	1483298	1483902	0.0343048931935442	62
OOA2	West	chr3R	1483298	1483902	0.0307139075701454	62
CEN	OOA2	chr3R	1483908	1484299	0.0348425335773531	62
CEN	West	chr3R	1483908	1484299	0.0501824639935279	62
OOA2	West	chr3R	1483908	1484299	0.0643605090627438	62
OOA2	West	chr3R	1484314	1485833	0.2910338951438612	143
CEN	OOA2	chr3R	1484314	1485833	0.2095712621627087	143
CEN	West	chr3R	1484314	1485833	0.2575294797929292	143
CEN	West	chr3R	1486006	1488967	0.0170968863697966	95
OOA2	West	chr3R	1486006	1488967	0.3885790992360228	95
CEN	OOA2	chr3R	1486006	1488967	0.3305189488624919	95
OOA2	West	chr3R	1488970	1491184	0.1930913745440509	219
CEN	West	chr3R	1488970	1491184	0.1326661715315875	219
CEN	OOA2	chr3R	1488970	1491184	0.1242569655528411	219
CEN	OOA2	chr3R	1491214	1493489	0.0890289212134363	136
CEN	West	chr3R	1491214	1493489	0.0777317191435072	136
OOA2	West	chr3R	1491214	1493489	0.0802436315034821	136
CEN	OOA2	chr3R	1494529	1496685	0.1589356497909617	181
CEN	West	chr3R	1494529	1496685	0.2655235497869005	181
OOA2	West	chr3R	1494529	1496685	0.242332745384373	181
CEN	OOA2	chr3R	1496690	1501661	0.536717185462207	212
CEN	West	chr3R	1496690	1501661	0.2709918469745143	212
OOA2	West	chr3R	1496690	1501661	0.4617470954805281	212
CEN	West	chr3R	1501925	1519493	0.3384942623062049	927
OOA2	West	chr3R	1501925	1519493	0.5712579083740953	927
CEN	OOA2	chr3R	1501925	1519493	0.5797841896943925	927
CEN	OOA2	chr3R	1519513	1520719	0.1867194727893611	147
CEN	West	chr3R	1519513	1520719	0.0451724650943871	147
OOA2	West	chr3R	1519513	1520719	0.1397378823478808	147
CEN	OOA2	chr3R	1520912	1525964	0.3665318652613615	286
CEN	West	chr3R	1520912	1525964	0.246515988926297	286
OOA2	West	chr3R	1520912	1525964	0.5098452804664869	286
CEN	OOA2	chr3R	1526320	1527991	0.2598825402286701	121
CEN	West	chr3R	1526320	1527991	0.0469233420818223	121
OOA2	West	chr3R	1526320	1527991	0.2707086194447999	121
OOA2	West	chr3R	1528139	1532868	0.3601051204132564	201
CEN	OOA2	chr3R	1528139	1532868	0.3340240815907256	201
CEN	West	chr3R	1528139	1532868	0.274099780226233	201
CEN	West	chr3R	1537133	1544924	0.172405283983892	550
OOA2	West	chr3R	1537133	1544924	0.4242239803845523	550
CEN	OOA2	chr3R	1537133	1544924	0.4349527970792892	550
CEN	OOA2	chr3R	1545822	1557805	0.3891002478369769	453
CEN	West	chr3R	1545822	1557805	0.2756650355282038	453
OOA2	West	chr3R	1545822	1557805	0.4059391374214901	453
CEN	OOA2	chr3R	1559067	1565192	0.4431916727491891	368
CEN	West	chr3R	1559067	1565192	0.3802100159603434	368
OOA2	West	chr3R	1559067	1565192	0.4112469624052472	368
CEN	OOA2	chr3R	1565226	1581635	0.3236878181619456	620
CEN	West	chr3R	1565226	1581635	0.2179426612516432	620
OOA2	West	chr3R	1565226	1581635	0.2662137443195568	620
OOA2	West	chr3R	1581759	1587740	0.4643629382807796	484
CEN	OOA2	chr3R	1581759	1587740	0.4102000076525124	484
CEN	West	chr3R	1581759	1587740	0.11767570094482	484
OOA2	West	chr3R	1587899	1589883	0.2787425744865797	259
CEN	West	chr3R	1587899	1589883	0.1739938216371941	259
CEN	OOA2	chr3R	1587899	1589883	0.3156793674738183	259
CEN	OOA2	chr3R	1589935	1609614	0.4105475850053692	361
CEN	West	chr3R	1589935	1609614	0.3661152358422833	361
OOA2	West	chr3R	1589935	1609614	0.4610521289522778	361
CEN	OOA2	chr3R	1609992	1612447	0.3694428285422865	223
CEN	West	chr3R	1609992	1612447	0.3201056203476569	223
OOA2	West	chr3R	1609992	1612447	0.2146822673104367	223
OOA2	West	chr3R	1612457	1612858	0.0124981235732961	61
CEN	OOA2	chr3R	1612457	1612858	0.0110794283251463	61
CEN	West	chr3R	1612457	1612858	0.0290153103654946	61
CEN	West	chr3R	1612861	1613211	0.0203144028626206	55
OOA2	West	chr3R	1612861	1613211	0.0070544622014302	55
CEN	OOA2	chr3R	1612861	1613211	0.0226718238125891	55
OOA2	West	chr3R	1613212	1613487	0.05542627508796	55
CEN	West	chr3R	1613212	1613487	0.109736194137783	55
CEN	OOA2	chr3R	1613212	1613487	0.0362047700367724	55
CEN	OOA2	chr3R	1613510	1621988	0.3840959953443327	577
CEN	West	chr3R	1613510	1621988	0.2189941584727325	577
OOA2	West	chr3R	1613510	1621988	0.4254764356229574	577
CEN	OOA2	chr3R	1622178	1653894	0.4502211867694545	752
CEN	West	chr3R	1622178	1653894	0.3510860855751843	752
OOA2	West	chr3R	1622178	1653894	0.2859905868598622	752
CEN	OOA2	chr3R	1669263	1681544	0.5874615132383938	649
CEN	West	chr3R	1669263	1681544	0.3720897924289422	649
OOA2	West	chr3R	1669263	1681544	0.3277911801106541	649
CEN	West	chr3R	1682462	1688580	0.2350382858708568	528
OOA2	West	chr3R	1682462	1688580	0.5002802526010971	528
CEN	OOA2	chr3R	1682462	1688580	0.5704932835858392	528
CEN	OOA2	chr3R	1688588	1691982	0.318109223219985	217
CEN	West	chr3R	1688588	1691982	0.0522519085484233	217
OOA2	West	chr3R	1688588	1691982	0.3655868464322946	217
CEN	OOA2	chr3R	1692014	1692332	0.0061278246824764	46
CEN	West	chr3R	1692014	1692332	0.1576127309219032	46
OOA2	West	chr3R	1692014	1692332	0.1843207300777614	46
CEN	OOA2	chr3R	1692351	1693012	0.0634532586160079	71
CEN	West	chr3R	1692351	1693012	0.0689249411202604	71
OOA2	West	chr3R	1692351	1693012	0.0947253534502624	71
OOA2	West	chr3R	1693058	1693816	0.0339796827203281	84
CEN	OOA2	chr3R	1693058	1693816	0.0395381346690765	84
CEN	West	chr3R	1693058	1693816	0.0387620743796459	84
CEN	West	chr3R	1693848	1705488	0.1591155532977552	259
OOA2	West	chr3R	1693848	1705488	0.0747932635064126	259
CEN	OOA2	chr3R	1693848	1705488	0.234962744290071	259
CEN	OOA2	chr3R	1705489	1708473	0.4737262209854487	306
CEN	West	chr3R	1705489	1708473	0.3493677192389767	306
OOA2	West	chr3R	1705489	1708473	0.3943617287874185	306
CEN	OOA2	chr3R	1708475	1713502	0.177636847910173	264
CEN	West	chr3R	1708475	1713502	0.1080275325509767	264
OOA2	West	chr3R	1708475	1713502	0.1347076186558811	264
CEN	OOA2	chr3R	1713504	1728715	0.3713961401769756	688
CEN	West	chr3R	1713504	1728715	0.2119900001109131	688
OOA2	West	chr3R	1713504	1728715	0.285916066522209	688
OOA2	West	chr3R	1728800	1752456	0.1326649784938464	538
CEN	OOA2	chr3R	1728800	1752456	0.169334388121516	538
CEN	West	chr3R	1728800	1752456	0.111279622775332	538
OOA2	West	chr3R	1752578	1754971	0.4435995394858528	141
CEN	West	chr3R	1752578	1754971	0.1415205453415136	141
CEN	OOA2	chr3R	1752578	1754971	0.4472090214223252	141
CEN	OOA2	chr3R	1755001	1766431	0.2293957112307438	261
CEN	West	chr3R	1755001	1766431	0.1346868869936054	261
OOA2	West	chr3R	1755001	1766431	0.2293519370087071	261
CEN	OOA2	chr3R	1766913	1812942	0.3017485762902679	870
CEN	West	chr3R	1766913	1812942	0.1799912932118918	870
OOA2	West	chr3R	1766913	1812942	0.2377566661821361	870
OOA2	West	chr3R	1813090	1818584	0.4032801777760595	267
CEN	OOA2	chr3R	1813090	1818584	0.3958752291646432	267
CEN	West	chr3R	1813090	1818584	0.1574019111242117	267
CEN	West	chr3R	1818707	1822124	0.1663070720670083	191
OOA2	West	chr3R	1818707	1822124	0.4729256239329045	191
CEN	OOA2	chr3R	1818707	1822124	0.4948910127216669	191
CEN	West	chr3R	1822227	1823370	0.2129883577831584	133
OOA2	West	chr3R	1822227	1823370	0.0609994152946351	133
CEN	OOA2	chr3R	1822227	1823370	0.2463960585234439	133
OOA2	West	chr3R	1823396	1823895	0.2321058712448797	91
CEN	West	chr3R	1823396	1823895	0.0949214290658597	91
CEN	OOA2	chr3R	1823396	1823895	0.1542951387867257	91
CEN	OOA2	chr3R	1823898	1824083	0.049073307085979	51
CEN	West	chr3R	1823898	1824083	0.0799060083979761	51
OOA2	West	chr3R	1823898	1824083	0.0825027637323369	51
CEN	OOA2	chr3R	1824092	1827151	0.2329569839672097	239
CEN	West	chr3R	1824092	1827151	0.2104823858838467	239
OOA2	West	chr3R	1824092	1827151	0.3297143703553873	239
CEN	OOA2	chr3R	1827152	1828768	0.4309364132544577	153
CEN	West	chr3R	1827152	1828768	0.3680563057385384	153
OOA2	West	chr3R	1827152	1828768	0.3052997892605388	153
CEN	West	chr3R	1828772	1833455	0.0898450559272089	561
OOA2	West	chr3R	1828772	1833455	0.2869586658329625	561
CEN	OOA2	chr3R	1828772	1833455	0.3076765173915783	561
CEN	OOA2	chr3R	1833487	1841566	0.4848636080631955	747
CEN	West	chr3R	1833487	1841566	0.1342944442828789	747
OOA2	West	chr3R	1833487	1841566	0.455025912215156	747
CEN	OOA2	chr3R	1841568	1843625	0.2552590352205247	176
CEN	West	chr3R	1841568	1843625	0.1503434047746406	176
OOA2	West	chr3R	1841568	1843625	0.1875728796278913	176
CEN	OOA2	chr3R	1843632	1845421	0.3438575641153612	120
CEN	West	chr3R	1843632	1845421	0.4282740490487459	120
OOA2	West	chr3R	1843632	1845421	0.3574287463397569	120
OOA2	West	chr3R	1846176	1850282	0.4002286237337182	474
CEN	OOA2	chr3R	1846176	1850282	0.3513093734324166	474
CEN	West	chr3R	1846176	1850282	0.3384557642668651	474
CEN	West	chr3R	1850304	1850495	0.0472255948540713	53
OOA2	West	chr3R	1850304	1850495	0.2739077043426673	53
CEN	OOA2	chr3R	1850304	1850495	0.1997013000577087	53
CEN	OOA2	chr3R	1850522	1853742	0.4058398017894111	305
CEN	West	chr3R	1850522	1853742	0.2129250464809681	305
OOA2	West	chr3R	1850522	1853742	0.3954965544039108	305
CEN	OOA2	chr3R	1854277	1863881	0.4037089358813865	720
CEN	West	chr3R	1854277	1863881	0.3697469920100034	720
OOA2	West	chr3R	1854277	1863881	0.5328362856507605	720
CEN	OOA2	chr3R	1863884	1870529	0.2146286642963456	506
CEN	West	chr3R	1863884	1870529	0.2633709932291084	506
OOA2	West	chr3R	1863884	1870529	0.2578144754856086	506
OOA2	West	chr3R	1870539	1878058	0.6470550818005841	776
CEN	OOA2	chr3R	1870539	1878058	0.6469880242070265	776
CEN	West	chr3R	1870539	1878058	0.3577053343388274	776
OOA2	West	chr3R	1878075	1912641	0.4275240579254112	699
CEN	West	chr3R	1878075	1912641	0.2263497668016343	699
CEN	OOA2	chr3R	1878075	1912641	0.4657365239559385	699
CEN	OOA2	chr3R	1912903	1918897	0.4423525995250383	456
CEN	West	chr3R	1912903	1918897	0.0970868053781014	456
OOA2	West	chr3R	1912903	1918897	0.5305290569630059	456
CEN	OOA2	chr3R	1918932	1921120	0.32921152204775	158
CEN	West	chr3R	1918932	1921120	0.1103879866617238	158
OOA2	West	chr3R	1918932	1921120	0.3325281759276786	158
OOA2	West	chr3R	1921124	1925127	0.3289170012319531	289
CEN	OOA2	chr3R	1921124	1925127	0.3756226578393388	289
CEN	West	chr3R	1921124	1925127	0.2167041618958082	289
CEN	West	chr3R	1925486	1926596	0.1936012071370053	97
OOA2	West	chr3R	1925486	1926596	0.2914408723704711	97
CEN	OOA2	chr3R	1925486	1926596	0.1807979098092939	97
OOA2	West	chr3R	1926655	1930720	0.1001588781607142	285
CEN	West	chr3R	1926655	1930720	0.0699378905775511	285
CEN	OOA2	chr3R	1926655	1930720	0.1475877586774046	285
CEN	OOA2	chr3R	1931285	1932621	0.5728595340916678	159
CEN	West	chr3R	1931285	1932621	0.191779651788294	159
OOA2	West	chr3R	1931285	1932621	0.6751574249398418	159
CEN	OOA2	chr3R	1932631	1934881	0.3185745152933916	149
CEN	West	chr3R	1932631	1934881	0.1237791322295434	149
OOA2	West	chr3R	1932631	1934881	0.339582034516312	149
CEN	OOA2	chr3R	1934939	1947065	0.1982429922072783	652
CEN	West	chr3R	1934939	1947065	0.1153879734448586	652
OOA2	West	chr3R	1934939	1947065	0.2276574211720992	652
CEN	West	chr3R	1947077	1948171	0.2956424040876131	94
OOA2	West	chr3R	1947077	1948171	0.2857107890167079	94
CEN	OOA2	chr3R	1947077	1948171	0.2016735125467358	94
CEN	OOA2	chr3R	1948173	1948630	0.1125133881742012	108
CEN	West	chr3R	1948173	1948630	0.0435355378129246	108
OOA2	West	chr3R	1948173	1948630	0.0534229755147486	108
CEN	OOA2	chr3R	1948636	1951812	0.1489043531500241	229
CEN	West	chr3R	1948636	1951812	0.0945642717395013	229
OOA2	West	chr3R	1948636	1951812	0.1231141561570795	229
CEN	OOA2	chr3R	1951911	1957359	0.2992743261816256	342
CEN	West	chr3R	1951911	1957359	0.2555893980869213	342
OOA2	West	chr3R	1951911	1957359	0.332967242341128	342
OOA2	West	chr3R	1957362	1957878	0.0834218879436146	59
CEN	OOA2	chr3R	1957362	1957878	0.0277158795662127	59
CEN	West	chr3R	1957362	1957878	0.0402195865359839	59
CEN	West	chr3R	1957890	1958186	0.0387318117981024	37
OOA2	West	chr3R	1957890	1958186	0.0138738428166433	37
CEN	OOA2	chr3R	1957890	1958186	0.0110894730456654	37
CEN	OOA2	chr3R	1958192	1959777	0.1584061199806466	179
CEN	West	chr3R	1958192	1959777	0.1207214192260726	179
OOA2	West	chr3R	1958192	1959777	0.0298953373079004	179
CEN	OOA2	chr3R	1959804	1968130	0.3490551820157049	632
CEN	West	chr3R	1959804	1968130	0.2497921338532282	632
OOA2	West	chr3R	1959804	1968130	0.4248119604333238	632
CEN	OOA2	chr3R	1968323	1970818	0.0584403274071814	298
CEN	West	chr3R	1968323	1970818	0.0512551710497609	298
OOA2	West	chr3R	1968323	1970818	0.0408695474848911	298
OOA2	West	chr3R	1971125	1972749	0.1119554269826517	245
CEN	OOA2	chr3R	1971125	1972749	0.0646231101924095	245
CEN	West	chr3R	1971125	1972749	0.0900982749357718	245
OOA2	West	chr3R	1972769	1973235	0.2459630302579883	62
CEN	West	chr3R	1972769	1973235	0.2089743126105512	62
CEN	OOA2	chr3R	1972769	1973235	0.1057148361829709	62
CEN	OOA2	chr3R	1973265	1973918	0.2190949495043098	90
CEN	West	chr3R	1973265	1973918	0.1153083922380803	90
OOA2	West	chr3R	1973265	1973918	0.2245940390955373	90
CEN	OOA2	chr3R	1973939	1974300	0.3629613347288252	74
CEN	West	chr3R	1973939	1974300	0.0203448302454135	74
OOA2	West	chr3R	1973939	1974300	0.3278511332678417	74
OOA2	West	chr3R	1974322	1975288	0.2853621649422994	153
CEN	OOA2	chr3R	1974322	1975288	0.2537671859473879	153
CEN	West	chr3R	1974322	1975288	0.055210986131658	153
CEN	West	chr3R	1975334	1975849	0.008560790727656	122
OOA2	West	chr3R	1975334	1975849	0.2702979488018499	122
CEN	OOA2	chr3R	1975334	1975849	0.2849739838873258	122
OOA2	West	chr3R	1975895	1978855	0.2967842197923835	193
CEN	West	chr3R	1975895	1978855	0.0901708781684418	193
CEN	OOA2	chr3R	1975895	1978855	0.3522687819632824	193
CEN	OOA2	chr3R	1978887	1981335	0.0749793698459031	180
CEN	West	chr3R	1978887	1981335	0.3097494693468122	180
OOA2	West	chr3R	1978887	1981335	0.3651794185167849	180
CEN	OOA2	chr3R	1981353	1985691	0.3042689534150194	377
CEN	West	chr3R	1981353	1985691	0.1408812002536864	377
OOA2	West	chr3R	1981353	1985691	0.4909924746334785	377
CEN	OOA2	chr3R	1986197	1995504	0.3676921780207063	278
CEN	West	chr3R	1986197	1995504	0.0941502547498752	278
OOA2	West	chr3R	1986197	1995504	0.3243209793271245	278
CEN	West	chr3R	1995518	1996846	0.2598728914029459	188
OOA2	West	chr3R	1995518	1996846	0.1481332600797551	188
CEN	OOA2	chr3R	1995518	1996846	0.308314279749475	188
CEN	OOA2	chr3R	1997045	2005670	0.1906771369831328	246
CEN	West	chr3R	1997045	2005670	0.0959958738809603	246
OOA2	West	chr3R	1997045	2005670	0.1674335468685857	246
CEN	OOA2	chr3R	2005674	2074250	0.2438101873647441	377
CEN	West	chr3R	2005674	2074250	0.0816357519506339	377
OOA2	West	chr3R	2005674	2074250	0.2720613878969087	377
CEN	OOA2	chr3R	2075885	2078532	0.1565809040118174	143
CEN	West	chr3R	2075885	2078532	0.1095556471081151	143
OOA2	West	chr3R	2075885	2078532	0.1915534461838368	143
OOA2	West	chr3R	2078646	2080267	0.1656235667278884	196
CEN	OOA2	chr3R	2078646	2080267	0.349520733712014	196
CEN	West	chr3R	2078646	2080267	0.2124913509408606	196
CEN	West	chr3R	2080300	2080784	0.1864112208425515	66
OOA2	West	chr3R	2080300	2080784	0.170898186895879	66
CEN	OOA2	chr3R	2080300	2080784	0.3068836446109274	66
CEN	OOA2	chr3R	2080795	2081762	0.0861669690586753	94
CEN	West	chr3R	2080795	2081762	0.1496575954181645	94
OOA2	West	chr3R	2080795	2081762	0.0113100198234803	94
CEN	OOA2	chr3R	2081774	2083617	0.4028135148221658	178
CEN	West	chr3R	2081774	2083617	0.1146844515680503	178
OOA2	West	chr3R	2081774	2083617	0.3224359250185424	178
CEN	OOA2	chr3R	2083631	2087449	0.3794678566089073	272
CEN	West	chr3R	2083631	2087449	0.2943146225136471	272
OOA2	West	chr3R	2083631	2087449	0.329627700490973	272
OOA2	West	chr3R	2087561	2090969	0.3166113017930378	243
CEN	OOA2	chr3R	2087561	2090969	0.1503068117120145	243
CEN	West	chr3R	2087561	2090969	0.348072415885195	243
OOA2	West	chr3R	2090997	2095469	0.3905811471806319	288
CEN	West	chr3R	2090997	2095469	0.2636546332145194	288
CEN	OOA2	chr3R	2090997	2095469	0.5026838040150519	288
CEN	OOA2	chr3R	2095479	2108617	0.4054670608848377	821
CEN	West	chr3R	2095479	2108617	0.2053939157383713	821
OOA2	West	chr3R	2095479	2108617	0.3448023324849509	821
CEN	OOA2	chr3R	2109132	2111822	0.4128721320569429	244
CEN	West	chr3R	2109132	2111822	0.3035653578993771	244
OOA2	West	chr3R	2109132	2111822	0.3261774715230687	244
OOA2	West	chr3R	2111829	2114058	0.5045148167619097	319
CEN	OOA2	chr3R	2111829	2114058	0.4856363596436048	319
CEN	West	chr3R	2111829	2114058	0.1942849034647485	319
CEN	West	chr3R	2114637	2117632	0.2171136881658797	329
OOA2	West	chr3R	2114637	2117632	0.3463208125114187	329
CEN	OOA2	chr3R	2114637	2117632	0.2871552469696846	329
OOA2	West	chr3R	2117666	2123833	0.3501748087702685	455
CEN	West	chr3R	2117666	2123833	0.3036325757887286	455
CEN	OOA2	chr3R	2117666	2123833	0.3579256742173461	455
CEN	OOA2	chr3R	2123858	2124086	0.0027533725342896	51
CEN	West	chr3R	2123858	2124086	0.0297644553312921	51
OOA2	West	chr3R	2123858	2124086	0.0205600836377035	51
CEN	OOA2	chr3R	2124117	2124289	0.0154997991820637	34
CEN	West	chr3R	2124117	2124289	0.1335205071811885	34
OOA2	West	chr3R	2124117	2124289	0.2078873597300495	34
CEN	OOA2	chr3R	2124297	2124718	0.2470266467749185	66
CEN	West	chr3R	2124297	2124718	0.0467575795942154	66
OOA2	West	chr3R	2124297	2124718	0.3131988117909923	66
CEN	West	chr3R	2125047	2125735	0.1622679648446024	105
OOA2	West	chr3R	2125047	2125735	0.3474488829329067	105
CEN	OOA2	chr3R	2125047	2125735	0.5066340505189818	105
CEN	OOA2	chr3R	2125823	2127054	0.1103977579286366	101
CEN	West	chr3R	2125823	2127054	0.2589755168666278	101
OOA2	West	chr3R	2125823	2127054	0.217276200838418	101
CEN	OOA2	chr3R	2127170	2134521	0.4039606832069368	308
CEN	West	chr3R	2127170	2134521	0.1528381127089831	308
OOA2	West	chr3R	2127170	2134521	0.3726808174363515	308
CEN	OOA2	chr3R	2134531	2135537	0.1646446656812756	99
CEN	West	chr3R	2134531	2135537	0.1277749914232542	99
OOA2	West	chr3R	2134531	2135537	0.3022777757824097	99
OOA2	West	chr3R	2135557	2137590	0.4658125280314543	159
CEN	OOA2	chr3R	2135557	2137590	0.1909642023025329	159
CEN	West	chr3R	2135557	2137590	0.1449152947889101	159
CEN	West	chr3R	2137749	2162493	0.2501332877587077	736
OOA2	West	chr3R	2137749	2162493	0.4723355121729207	736
CEN	OOA2	chr3R	2137749	2162493	0.449747304320144	736
CEN	OOA2	chr3R	2162505	2162948	0.3575448415860059	93
CEN	West	chr3R	2162505	2162948	0.1149951003520564	93
OOA2	West	chr3R	2162505	2162948	0.3294584931405743	93
CEN	OOA2	chr3R	2162956	2163386	0.2824345772208857	67
CEN	West	chr3R	2162956	2163386	0.0200569101206226	67
OOA2	West	chr3R	2162956	2163386	0.2872038751730422	67
CEN	OOA2	chr3R	2163400	2164817	0.065900148852873	124
CEN	West	chr3R	2163400	2164817	0.0186514077628458	124
OOA2	West	chr3R	2163400	2164817	0.1136864347974679	124
OOA2	West	chr3R	2164838	2165663	0.2769290331013181	88
CEN	OOA2	chr3R	2164838	2165663	0.0535989263053399	88
CEN	West	chr3R	2164838	2165663	0.3528093800079592	88
OOA2	West	chr3R	2165882	2170559	0.3820138502520376	299
CEN	West	chr3R	2165882	2170559	0.162323042128503	299
CEN	OOA2	chr3R	2165882	2170559	0.3923346503762605	299
CEN	OOA2	chr3R	2170570	2172914	0.4090706194976178	198
CEN	West	chr3R	2170570	2172914	0.2610227507519059	198
OOA2	West	chr3R	2170570	2172914	0.3882757110073869	198
CEN	OOA2	chr3R	2173222	2183935	0.3475346575285387	701
CEN	West	chr3R	2173222	2183935	0.2196828578025746	701
OOA2	West	chr3R	2173222	2183935	0.4170877628802525	701
OOA2	West	chr3R	2184119	2189394	0.2434436828166069	299
CEN	OOA2	chr3R	2184119	2189394	0.4673405776904729	299
CEN	West	chr3R	2184119	2189394	0.286857868944788	299
CEN	West	chr3R	2189449	2196279	0.1763011617525343	359
OOA2	West	chr3R	2189449	2196279	0.2327649831134314	359
CEN	OOA2	chr3R	2189449	2196279	0.1938655706020916	359
CEN	West	chr3R	2197792	2201783	0.1876612955286667	372
OOA2	West	chr3R	2197792	2201783	0.5403067930526879	372
CEN	OOA2	chr3R	2197792	2201783	0.5979322553817994	372
CEN	OOA2	chr3R	2201796	2202501	0.0847465752508418	88
CEN	West	chr3R	2201796	2202501	0.2132808081726779	88
OOA2	West	chr3R	2201796	2202501	0.0842259880070396	88
CEN	OOA2	chr3R	2202516	2210065	0.4402361473498413	772
CEN	West	chr3R	2202516	2210065	0.2037526943576297	772
OOA2	West	chr3R	2202516	2210065	0.3712892794224821	772
CEN	OOA2	chr3R	2210154	2216810	0.6402112397246631	789
CEN	West	chr3R	2210154	2216810	0.3698393605969972	789
OOA2	West	chr3R	2210154	2216810	0.6688748846970479	789
CEN	West	chr3R	2216828	2220149	0.4123295113319292	230
OOA2	West	chr3R	2216828	2220149	0.4995832798230369	230
CEN	OOA2	chr3R	2216828	2220149	0.4341690390763958	230
CEN	OOA2	chr3R	2220800	2221133	0.0288064757334611	38
CEN	West	chr3R	2220800	2221133	0.0742760415798203	38
OOA2	West	chr3R	2220800	2221133	0.08078960693638	38
CEN	OOA2	chr3R	2221138	2221616	0.0078256869210123	49
CEN	West	chr3R	2221138	2221616	0.0983348256341235	49
OOA2	West	chr3R	2221138	2221616	0.1569362682602939	49
CEN	OOA2	chr3R	2221632	2235790	0.3204953199181081	441
CEN	West	chr3R	2221632	2235790	0.1088851804814122	441
OOA2	West	chr3R	2221632	2235790	0.4070120518725222	441
OOA2	West	chr3R	2236049	2251196	0.3348972363654628	501
CEN	OOA2	chr3R	2236049	2251196	0.3083134535683432	501
CEN	West	chr3R	2236049	2251196	0.1162577843458649	501
CEN	West	chr3R	2251355	2253461	0.1019914308504531	221
OOA2	West	chr3R	2251355	2253461	0.3368317875975339	221
CEN	OOA2	chr3R	2251355	2253461	0.343518980419194	221
CEN	OOA2	chr3R	2253535	2261282	0.1245695939590742	250
CEN	West	chr3R	2253535	2261282	0.129266867239476	250
OOA2	West	chr3R	2253535	2261282	0.1242761386631727	250
CEN	OOA2	chr3R	2261465	2264074	0.1305895590236471	164
CEN	West	chr3R	2261465	2264074	0.1163487835145283	164
OOA2	West	chr3R	2261465	2264074	0.1695909584604226	164
CEN	OOA2	chr3R	2264091	2274089	0.1363282587380351	411
CEN	West	chr3R	2264091	2274089	0.0993809211733393	411
OOA2	West	chr3R	2264091	2274089	0.2362423647470296	411
OOA2	West	chr3R	2274704	2280539	0.4648303101392935	406
CEN	OOA2	chr3R	2274704	2280539	0.4530699070554297	406
CEN	West	chr3R	2274704	2280539	0.1576566294832114	406
OOA2	West	chr3R	2280594	2302244	0.2100942493479013	540
CEN	West	chr3R	2280594	2302244	0.2420732780187323	540
CEN	OOA2	chr3R	2280594	2302244	0.2750769771999311	540
CEN	OOA2	chr3R	2302249	2304207	0.1926985708059963	153
CEN	West	chr3R	2302249	2304207	0.1458056165373839	153
OOA2	West	chr3R	2302249	2304207	0.2080612966498612	153
CEN	OOA2	chr3R	2304212	2320164	0.5577048212540889	581
CEN	West	chr3R	2304212	2320164	0.2566768697596252	581
OOA2	West	chr3R	2304212	2320164	0.5517636140596784	581
OOA2	West	chr3R	2320326	2323503	0.2025624976959021	212
CEN	OOA2	chr3R	2320326	2323503	0.1972435354807141	212
CEN	West	chr3R	2320326	2323503	0.1299592745385929	212
CEN	West	chr3R	2323637	2328604	0.1589492726013288	189
OOA2	West	chr3R	2323637	2328604	0.2618720669484055	189
CEN	OOA2	chr3R	2323637	2328604	0.2399108676631455	189
OOA2	West	chr3R	2329020	2330081	0.1334656384435217	73
CEN	West	chr3R	2329020	2330081	0.1936319415783448	73
CEN	OOA2	chr3R	2329020	2330081	0.0834086845441549	73
CEN	OOA2	chr3R	2330098	2330418	0.2947761214590238	33
CEN	West	chr3R	2330098	2330418	0.1858913114922355	33
OOA2	West	chr3R	2330098	2330418	0.0424570408467219	33
CEN	OOA2	chr3R	2330432	2333142	0.0669095373747963	214
CEN	West	chr3R	2330432	2333142	0.2851155409127235	214
OOA2	West	chr3R	2330432	2333142	0.2901248099127028	214
CEN	OOA2	chr3R	2333385	2334793	0.1448595812865638	149
CEN	West	chr3R	2333385	2334793	0.103093386479907	149
OOA2	West	chr3R	2333385	2334793	0.0533841261730705	149
CEN	West	chr3R	2334894	2335379	0.0652461402181969	69
OOA2	West	chr3R	2334894	2335379	0.1204811935809483	69
CEN	OOA2	chr3R	2334894	2335379	0.1440815441649841	69
CEN	OOA2	chr3R	2335388	2337490	0.0692391881806989	264
CEN	West	chr3R	2335388	2337490	0.2631770067515376	264
OOA2	West	chr3R	2335388	2337490	0.2798418814781461	264
CEN	OOA2	chr3R	2337788	2345066	0.4320705883469179	205
CEN	West	chr3R	2337788	2345066	0.3116413116829677	205
OOA2	West	chr3R	2337788	2345066	0.4832614369589746	205
CEN	OOA2	chr3R	2345314	2357571	0.4392653712838529	497
CEN	West	chr3R	2345314	2357571	0.2456119206710513	497
OOA2	West	chr3R	2345314	2357571	0.4686845765284225	497
OOA2	West	chr3R	2357783	2379101	0.3826004457484249	358
CEN	OOA2	chr3R	2357783	2379101	0.3782393971364444	358
CEN	West	chr3R	2357783	2379101	0.1871683529618908	358
CEN	West	chr3R	2379129	2380959	0.2707752624265314	172
OOA2	West	chr3R	2379129	2380959	0.3969622966527497	172
CEN	OOA2	chr3R	2379129	2380959	0.5789806511237515	172
CEN	OOA2	chr3R	2381124	2383377	0.360759066558571	148
CEN	West	chr3R	2381124	2383377	0.1396333401400865	148
OOA2	West	chr3R	2381124	2383377	0.4203861187690567	148
CEN	OOA2	chr3R	2383429	2386558	0.0847068721408207	98
CEN	West	chr3R	2383429	2386558	0.1585213693057833	98
OOA2	West	chr3R	2383429	2386558	0.0888189614761284	98
CEN	OOA2	chr3R	2386566	2386977	0.2205329543462086	80
CEN	West	chr3R	2386566	2386977	0.2047534976158495	80
OOA2	West	chr3R	2386566	2386977	0.0345341010615495	80
OOA2	West	chr3R	2386993	2389784	0.1766822884493741	99
CEN	OOA2	chr3R	2386993	2389784	0.1738555807320806	99
CEN	West	chr3R	2386993	2389784	0.1568768772422804	99
OOA2	West	chr3R	2389949	2391796	0.2347067404201649	189
CEN	West	chr3R	2389949	2391796	0.2940370781320718	189
CEN	OOA2	chr3R	2389949	2391796	0.3055035890952184	189
CEN	OOA2	chr3R	2392053	2394368	0.3228540941258551	182
CEN	West	chr3R	2392053	2394368	0.0394256880010979	182
OOA2	West	chr3R	2392053	2394368	0.3387101758946792	182
CEN	OOA2	chr3R	2394396	2395240	0.0862034607772117	90
CEN	West	chr3R	2394396	2395240	0.0467271873747307	90
OOA2	West	chr3R	2394396	2395240	0.0271402015839412	90
OOA2	West	chr3R	2395530	2396511	0.1386010632752998	109
CEN	OOA2	chr3R	2395530	2396511	0.0693470802632118	109
CEN	West	chr3R	2395530	2396511	0.0826054455518846	109
CEN	West	chr3R	2396565	2398385	0.094224464877939	152
OOA2	West	chr3R	2396565	2398385	0.0824948019908489	152
CEN	OOA2	chr3R	2396565	2398385	0.1174372623754218	152
OOA2	West	chr3R	2398401	2400366	0.5606099972172324	179
CEN	West	chr3R	2398401	2400366	0.1851484013311672	179
CEN	OOA2	chr3R	2398401	2400366	0.3207167613846355	179
CEN	OOA2	chr3R	2400861	2401982	0.1986449837559203	177
CEN	West	chr3R	2400861	2401982	0.1487084810665402	177
OOA2	West	chr3R	2400861	2401982	0.2537273123145692	177
CEN	OOA2	chr3R	2401983	2407151	0.4159938523497241	258
CEN	West	chr3R	2401983	2407151	0.1832385919634422	258
OOA2	West	chr3R	2401983	2407151	0.3430973751290117	258
CEN	OOA2	chr3R	2407992	2414573	0.4480478657631899	400
CEN	West	chr3R	2407992	2414573	0.2438236884753965	400
OOA2	West	chr3R	2407992	2414573	0.3754620183070995	400
CEN	West	chr3R	2414581	2420002	0.2352408244366499	269
OOA2	West	chr3R	2414581	2420002	0.2864739569851179	269
CEN	OOA2	chr3R	2414581	2420002	0.4598337109611961	269
CEN	OOA2	chr3R	2420003	2422999	0.2237646317787434	177
CEN	West	chr3R	2420003	2422999	0.1142887046355682	177
OOA2	West	chr3R	2420003	2422999	0.0475595063241641	177
CEN	OOA2	chr3R	2423086	2424121	0.2163913621914981	138
CEN	West	chr3R	2423086	2424121	0.0586224550082245	138
OOA2	West	chr3R	2423086	2424121	0.1609559001703676	138
CEN	OOA2	chr3R	2424185	2428753	0.1352236095256497	261
CEN	West	chr3R	2424185	2428753	0.112540204358494	261
OOA2	West	chr3R	2424185	2428753	0.229050609088093	261
OOA2	West	chr3R	2428834	2431082	0.1814811773226493	133
CEN	OOA2	chr3R	2428834	2431082	0.1320501629673262	133
CEN	West	chr3R	2428834	2431082	0.0734620819579844	133
CEN	West	chr3R	2432949	2439503	0.0658849705352941	274
OOA2	West	chr3R	2432949	2439503	0.174175978708744	274
CEN	OOA2	chr3R	2432949	2439503	0.1541768723523681	274
CEN	OOA2	chr3R	2439508	2441298	0.1410313580597367	106
CEN	West	chr3R	2439508	2441298	0.0597352029696767	106
OOA2	West	chr3R	2439508	2441298	0.1266958957463601	106
CEN	OOA2	chr3R	2442597	2447589	0.1730632805251122	346
CEN	West	chr3R	2442597	2447589	0.0921337241833992	346
OOA2	West	chr3R	2442597	2447589	0.1592525166810043	346
CEN	OOA2	chr3R	2447598	2451683	0.135889985014742	339
CEN	West	chr3R	2447598	2451683	0.0581022393365914	339
OOA2	West	chr3R	2447598	2451683	0.1023953310303051	339
OOA2	West	chr3R	2451694	2454439	0.2013618375074176	336
CEN	OOA2	chr3R	2451694	2454439	0.045366728979887	336
CEN	West	chr3R	2451694	2454439	0.2022330375465417	336
OOA2	West	chr3R	2454459	2456380	0.2876256209841035	172
CEN	West	chr3R	2454459	2456380	0.1528743316019189	172
CEN	OOA2	chr3R	2454459	2456380	0.3834228959364881	172
CEN	OOA2	chr3R	2456815	2463000	0.5521292738362609	561
CEN	West	chr3R	2456815	2463000	0.3274888150501186	561
OOA2	West	chr3R	2456815	2463000	0.5971614535591451	561
CEN	OOA2	chr3R	2463012	2464303	0.2684195104378948	230
CEN	West	chr3R	2463012	2464303	0.1488579781067886	230
OOA2	West	chr3R	2463012	2464303	0.2955535144561506	230
OOA2	West	chr3R	2464557	2466269	0.5893360055209044	210
CEN	OOA2	chr3R	2464557	2466269	0.6628168304526573	210
CEN	West	chr3R	2464557	2466269	0.3232914767005733	210
CEN	West	chr3R	2466281	2467711	0.2100534353546659	188
OOA2	West	chr3R	2466281	2467711	0.2034356746589657	188
CEN	OOA2	chr3R	2466281	2467711	0.3100286855352053	188
OOA2	West	chr3R	2467718	2467966	0.0501151343908534	51
CEN	West	chr3R	2467718	2467966	0.1185797298918012	51
CEN	OOA2	chr3R	2467718	2467966	0.1200444546847577	51
CEN	OOA2	chr3R	2467969	2475628	0.517793850446337	611
CEN	West	chr3R	2467969	2475628	0.1375652541786932	611
OOA2	West	chr3R	2467969	2475628	0.4677690112952941	611
CEN	OOA2	chr3R	2475785	2477861	0.3309699817839858	147
CEN	West	chr3R	2475785	2477861	0.1688594202339972	147
OOA2	West	chr3R	2475785	2477861	0.3263374087023158	147
CEN	OOA2	chr3R	2480025	2496172	0.4870426195972929	451
CEN	West	chr3R	2480025	2496172	0.2099337495248494	451
OOA2	West	chr3R	2480025	2496172	0.3879049438417089	451
CEN	West	chr3R	2496184	2496772	0.0169778258283381	103
OOA2	West	chr3R	2496184	2496772	0.3714643543300484	103
CEN	OOA2	chr3R	2496184	2496772	0.3274165912858535	103
CEN	OOA2	chr3R	2496773	2500149	0.082703415248635	85
CEN	West	chr3R	2496773	2500149	0.0485819406129699	85
OOA2	West	chr3R	2496773	2500149	0.049637308543447	85
CEN	OOA2	chr3R	2500155	2500384	0.0734344626054062	64
CEN	West	chr3R	2500155	2500384	0.0554302860029495	64
OOA2	West	chr3R	2500155	2500384	0.0273908822795742	64
CEN	OOA2	chr3R	2500414	2500848	0.208638536591343	82
CEN	West	chr3R	2500414	2500848	0.0076142503753107	82
OOA2	West	chr3R	2500414	2500848	0.1587130037816863	82
OOA2	West	chr3R	2500851	2501544	0.163040586962457	79
CEN	OOA2	chr3R	2500851	2501544	0.1095649349897145	79
CEN	West	chr3R	2500851	2501544	0.0316434364353794	79
CEN	West	chr3R	2501551	2501817	0.0743811788928831	42
OOA2	West	chr3R	2501551	2501817	0.1159639393383777	42
CEN	OOA2	chr3R	2501551	2501817	0.0456410530105024	42
CEN	OOA2	chr3R	2501822	2501997	0.0444646628215603	38
CEN	West	chr3R	2501822	2501997	0.0425544096980083	38
OOA2	West	chr3R	2501822	2501997	0.0245539354195226	38
CEN	OOA2	chr3R	2502014	2502291	0.0479959775168489	47
CEN	West	chr3R	2502014	2502291	0.0523145085702315	47
OOA2	West	chr3R	2502014	2502291	0.0435235745012939	47
CEN	OOA2	chr3R	2502359	2504210	0.2445151316735778	142
CEN	West	chr3R	2502359	2504210	0.1892630002019492	142
OOA2	West	chr3R	2502359	2504210	0.0207950655730757	142
OOA2	West	chr3R	2504326	2506949	0.1627564381395847	216
CEN	OOA2	chr3R	2504326	2506949	0.1344674002243972	216
CEN	West	chr3R	2504326	2506949	0.0667185288302263	216
OOA2	West	chr3R	2506960	2510862	0.1532136633164741	188
CEN	West	chr3R	2506960	2510862	0.1573834871871542	188
CEN	OOA2	chr3R	2506960	2510862	0.2233301242947375	188
CEN	OOA2	chr3R	2510874	2513542	0.1614658842215242	126
CEN	West	chr3R	2510874	2513542	0.1078302123339836	126
OOA2	West	chr3R	2510874	2513542	0.1370273821352021	126
CEN	OOA2	chr3R	2513555	2514690	0.1453432413130607	92
CEN	West	chr3R	2513555	2514690	0.0820060517273797	92
OOA2	West	chr3R	2513555	2514690	0.1094634054540986	92
OOA2	West	chr3R	2514691	2517436	0.1640871280814927	125
CEN	OOA2	chr3R	2514691	2517436	0.1595479917282655	125
CEN	West	chr3R	2514691	2517436	0.0837957222128086	125
CEN	West	chr3R	2517437	2517818	0.0273150274367213	68
OOA2	West	chr3R	2517437	2517818	0.0442059044195291	68
CEN	OOA2	chr3R	2517437	2517818	0.0888981052080502	68
CEN	West	chr3R	2517916	2518220	0.0142115186564293	36
OOA2	West	chr3R	2517916	2518220	0.2058388769337807	36
CEN	OOA2	chr3R	2517916	2518220	0.211739795422199	36
CEN	West	chr3R	2518228	2518776	0.0537941736810246	69
OOA2	West	chr3R	2518228	2518776	0.2036214507666561	69
CEN	OOA2	chr3R	2518228	2518776	0.21098268833345	69
CEN	OOA2	chr3R	2518809	2525913	0.1649616270982321	361
CEN	West	chr3R	2518809	2525913	0.150409629324394	361
OOA2	West	chr3R	2518809	2525913	0.2286707029611114	361
CEN	OOA2	chr3R	2526207	2530351	0.1381938981178679	200
CEN	West	chr3R	2526207	2530351	0.0878087051125814	200
OOA2	West	chr3R	2526207	2530351	0.1146172859186637	200
CEN	OOA2	chr3R	2530387	2531121	0.2624790263778748	63
CEN	West	chr3R	2530387	2531121	0.2387652315652406	63
OOA2	West	chr3R	2530387	2531121	0.0996043735937428	63
CEN	West	chr3R	2531135	2533289	0.1565910076373875	130
OOA2	West	chr3R	2531135	2533289	0.1581266750874001	130
CEN	OOA2	chr3R	2531135	2533289	0.1219929010955483	130
CEN	OOA2	chr3R	2534259	2542116	0.1869976722082948	211
CEN	West	chr3R	2534259	2542116	0.2012517781109371	211
OOA2	West	chr3R	2534259	2542116	0.3164284635302119	211
CEN	OOA2	chr3R	2542809	2554858	0.4161689051858273	385
CEN	West	chr3R	2542809	2554858	0.1624530320502251	385
OOA2	West	chr3R	2542809	2554858	0.4062272044212454	385
CEN	OOA2	chr3R	2555072	2562227	0.6470366261280601	618
CEN	West	chr3R	2555072	2562227	0.3062853444937748	618
OOA2	West	chr3R	2555072	2562227	0.4906426119653366	618
OOA2	West	chr3R	2562230	2567273	0.4251307174087793	310
CEN	OOA2	chr3R	2562230	2567273	0.5820093437010995	310
CEN	West	chr3R	2562230	2567273	0.3079809240927741	310
CEN	West	chr3R	2567274	2574698	0.1978727098139655	420
OOA2	West	chr3R	2567274	2574698	0.3899116894367548	420
CEN	OOA2	chr3R	2567274	2574698	0.4464214346676503	420
CEN	OOA2	chr3R	2574868	2579165	0.366422384292625	237
CEN	West	chr3R	2574868	2579165	0.1756212923248205	237
OOA2	West	chr3R	2574868	2579165	0.4840706480854608	237
CEN	OOA2	chr3R	2579189	2581817	0.4387969233331482	259
CEN	West	chr3R	2579189	2581817	0.1631557369020472	259
OOA2	West	chr3R	2579189	2581817	0.4463408679966886	259
CEN	OOA2	chr3R	2581851	2583165	0.3611556876445999	108
CEN	West	chr3R	2581851	2583165	0.1737318334178653	108
OOA2	West	chr3R	2581851	2583165	0.4315376926749276	108
OOA2	West	chr3R	2583168	2583333	-0.0009842329102248	31
CEN	OOA2	chr3R	2583168	2583333	0.0944292793247367	31
CEN	West	chr3R	2583168	2583333	0.0949541595780745	31
OOA2	West	chr3R	2583341	2583489	0.1593416179288898	25
CEN	West	chr3R	2583341	2583489	0.1121765340651275	25
CEN	OOA2	chr3R	2583341	2583489	0.0406445498909882	25
CEN	OOA2	chr3R	2583516	2583637	0.0677150242515628	35
CEN	West	chr3R	2583516	2583637	0.1654541358592612	35
OOA2	West	chr3R	2583516	2583637	0.1433557794270854	35
CEN	OOA2	chr3R	2583642	2583801	0.002563353906096	23
CEN	West	chr3R	2583642	2583801	0.1131533519444927	23
OOA2	West	chr3R	2583642	2583801	0.1431251571956654	23
OOA2	West	chr3R	2583802	2583936	0.1224169756180205	25
CEN	OOA2	chr3R	2583802	2583936	0.0834736896679181	25
CEN	West	chr3R	2583802	2583936	0.1573099345302035	25
CEN	West	chr3R	2583942	2584215	0.0311196190713216	46
OOA2	West	chr3R	2583942	2584215	0.1081099430399506	46
CEN	OOA2	chr3R	2583942	2584215	0.0368270576428049	46
OOA2	West	chr3R	2584233	2584386	0.3705050199437291	22
CEN	West	chr3R	2584233	2584386	0.1667569848039651	22
CEN	OOA2	chr3R	2584233	2584386	0.1232755361714987	22
CEN	OOA2	chr3R	2584389	2584509	0.1934009561915798	21
CEN	West	chr3R	2584389	2584509	0.1062186725665284	21
OOA2	West	chr3R	2584389	2584509	0.4076158595406223	21
CEN	OOA2	chr3R	2584521	2584659	0.0675012435544408	21
CEN	West	chr3R	2584521	2584659	0.3712048002692579	21
OOA2	West	chr3R	2584521	2584659	0.4540123369291468	21
CEN	OOA2	chr3R	2584683	2584785	0.0318292162674491	20
CEN	West	chr3R	2584683	2584785	0.1791244645595709	20
OOA2	West	chr3R	2584683	2584785	0.2937372296752965	20
CEN	West	chr3R	2584788	2584932	0.3329722700766946	23
OOA2	West	chr3R	2584788	2584932	0.4597756083706086	23
CEN	OOA2	chr3R	2584788	2584932	0.0177582716154663	23
CEN	OOA2	chr3R	2584935	2585214	0.1197030229363878	28
CEN	West	chr3R	2584935	2585214	0.1008197035464851	28
OOA2	West	chr3R	2584935	2585214	0.1468548335540551	28
CEN	OOA2	chr3R	2585251	2586472	0.3129296389538503	86
CEN	West	chr3R	2585251	2586472	0.1408994082753712	86
OOA2	West	chr3R	2585251	2586472	0.2274970162896572	86
CEN	OOA2	chr3R	2586531	2587528	0.0309857870241864	153
CEN	West	chr3R	2586531	2587528	0.0456692734216122	153
OOA2	West	chr3R	2586531	2587528	0.0060247513970503	153
OOA2	West	chr3R	2587553	2588693	-0.0032026936687861	165
CEN	OOA2	chr3R	2587553	2588693	0.1198428296194401	165
CEN	West	chr3R	2587553	2588693	0.1389426143000145	165
CEN	West	chr3R	2588720	2589560	0.0295078645677131	143
OOA2	West	chr3R	2588720	2589560	0.2082830962902491	143
CEN	OOA2	chr3R	2588720	2589560	0.2507958339340825	143
CEN	OOA2	chr3R	2589567	2590474	0.2746077321741693	112
CEN	West	chr3R	2589567	2590474	0.0705862150878187	112
OOA2	West	chr3R	2589567	2590474	0.2194795971641644	112
CEN	OOA2	chr3R	2590491	2591669	0.1177889249949829	122
CEN	West	chr3R	2590491	2591669	0.1508777669075078	122
OOA2	West	chr3R	2590491	2591669	0.1859062599981961	122
CEN	OOA2	chr3R	2591984	2605664	0.3189175247243329	185
CEN	West	chr3R	2591984	2605664	0.1965925285983037	185
OOA2	West	chr3R	2591984	2605664	0.3455068489726011	185
OOA2	West	chr3R	2605673	2609828	0.5023214969085015	237
CEN	OOA2	chr3R	2605673	2609828	0.6800921190887252	237
CEN	West	chr3R	2605673	2609828	0.3736444917722202	237
OOA2	West	chr3R	2609983	2625189	0.4979232088366316	574
CEN	West	chr3R	2609983	2625189	0.2382365746185029	574
CEN	OOA2	chr3R	2609983	2625189	0.5520754484533466	574
CEN	OOA2	chr3R	2625261	2627400	0.8216576032089683	297
CEN	West	chr3R	2625261	2627400	0.2033722999685695	297
OOA2	West	chr3R	2625261	2627400	0.5807761653033203	297
CEN	OOA2	chr3R	2627710	2633899	0.5476758014779365	407
CEN	West	chr3R	2627710	2633899	0.2574021085644849	407
OOA2	West	chr3R	2627710	2633899	0.5117196357114367	407
OOA2	West	chr3R	2634805	2640148	0.6340700753201772	374
CEN	OOA2	chr3R	2634805	2640148	0.7184346740745307	374
CEN	West	chr3R	2634805	2640148	0.2129836023744617	374
CEN	West	chr3R	2640387	2642954	0.246842222150161	195
OOA2	West	chr3R	2640387	2642954	0.6411354376916208	195
CEN	OOA2	chr3R	2640387	2642954	0.7116423453884698	195
CEN	West	chr3R	2642974	2646360	0.0797515200845836	413
OOA2	West	chr3R	2642974	2646360	0.3741995661320825	413
CEN	OOA2	chr3R	2642974	2646360	0.2196375234456899	413
CEN	OOA2	chr3R	2646448	2651586	0.6663750165830777	396
CEN	West	chr3R	2646448	2651586	0.2567845998321465	396
OOA2	West	chr3R	2646448	2651586	0.5812916603525347	396
CEN	OOA2	chr3R	2651746	2654620	0.3512577750824087	164
CEN	West	chr3R	2651746	2654620	0.19981879602775	164
OOA2	West	chr3R	2651746	2654620	0.428096619777608	164
CEN	OOA2	chr3R	2654651	2656070	0.1998648714987084	111
CEN	West	chr3R	2654651	2656070	0.0511114417257798	111
OOA2	West	chr3R	2654651	2656070	0.2329071594731838	111
CEN	West	chr3R	2656097	2658558	0.1893429625675872	169
OOA2	West	chr3R	2656097	2658558	0.6299554904690527	169
CEN	OOA2	chr3R	2656097	2658558	0.6602440518527731	169
CEN	OOA2	chr3R	2658592	2659649	0.4062437150255228	96
CEN	West	chr3R	2658592	2659649	0.2023565310975781	96
OOA2	West	chr3R	2658592	2659649	0.44729369333307	96
CEN	OOA2	chr3R	2660569	2670627	0.4762433409093331	244
CEN	West	chr3R	2660569	2670627	0.144443823160376	244
OOA2	West	chr3R	2660569	2670627	0.4161334279392542	244
CEN	OOA2	chr3R	2670757	2678688	0.1659765636910193	167
CEN	West	chr3R	2670757	2678688	0.0588219650340492	167
OOA2	West	chr3R	2670757	2678688	0.1328519486317521	167
OOA2	West	chr3R	2678700	2680796	0.3654502768678843	167
CEN	OOA2	chr3R	2678700	2680796	0.2969183106607407	167
CEN	West	chr3R	2678700	2680796	0.1933379115701567	167
CEN	West	chr3R	2680797	2683884	0.1087599916153812	266
OOA2	West	chr3R	2680797	2683884	0.3208664045641181	266
CEN	OOA2	chr3R	2680797	2683884	0.3425613543253582	266
CEN	OOA2	chr3R	2683895	2688238	0.6966638529943425	422
CEN	West	chr3R	2683895	2688238	0.1300449389033567	422
OOA2	West	chr3R	2683895	2688238	0.7172208367924197	422
CEN	OOA2	chr3R	2688259	2691666	0.5004746796956314	250
CEN	West	chr3R	2688259	2691666	0.1348252354966075	250
OOA2	West	chr3R	2688259	2691666	0.42074183551244	250
CEN	OOA2	chr3R	2691820	2693718	0.4298237011784422	185
CEN	West	chr3R	2691820	2693718	0.0757432973786138	185
OOA2	West	chr3R	2691820	2693718	0.4892421995164998	185
OOA2	West	chr3R	2693730	2722696	0.5841496562094656	303
CEN	OOA2	chr3R	2693730	2722696	0.6162400652254169	303
CEN	West	chr3R	2693730	2722696	0.1926465607828052	303
OOA2	West	chr3R	2723269	2730568	0.4944272442801696	278
CEN	West	chr3R	2723269	2730568	0.1300031474684751	278
CEN	OOA2	chr3R	2723269	2730568	0.5031664599463533	278
CEN	OOA2	chr3R	2730582	2732479	0.233837992584086	83
CEN	West	chr3R	2730582	2732479	0.0742225073281873	83
OOA2	West	chr3R	2730582	2732479	0.2460987908905768	83
CEN	OOA2	chr3R	2732539	2733854	0.4009064336365586	137
CEN	West	chr3R	2732539	2733854	0.2444869882907411	137
OOA2	West	chr3R	2732539	2733854	0.2966365427931721	137
OOA2	West	chr3R	2733876	2741995	0.2629978903705607	386
CEN	OOA2	chr3R	2733876	2741995	0.2894677613282532	386
CEN	West	chr3R	2733876	2741995	0.1297463466270739	386
CEN	West	chr3R	2742477	2748771	0.1177778951677299	510
OOA2	West	chr3R	2742477	2748771	0.2789321963728308	510
CEN	OOA2	chr3R	2742477	2748771	0.299811672337958	510
OOA2	West	chr3R	2748818	2753504	0.269999468063952	227
CEN	West	chr3R	2748818	2753504	0.0424520999970867	227
CEN	OOA2	chr3R	2748818	2753504	0.256726414333803	227
CEN	OOA2	chr3R	2753512	2753748	0.1475808925040986	45
CEN	West	chr3R	2753512	2753748	0.0295364121679351	45
OOA2	West	chr3R	2753512	2753748	0.1828858841639198	45
CEN	OOA2	chr3R	2753775	2755751	0.1748783234890504	183
CEN	West	chr3R	2753775	2755751	0.0762223672063739	183
OOA2	West	chr3R	2753775	2755751	0.1960133942830245	183
CEN	OOA2	chr3R	2755756	2762061	0.2435225347208545	255
CEN	West	chr3R	2755756	2762061	0.1250144731453181	255
OOA2	West	chr3R	2755756	2762061	0.2561614092928935	255
CEN	West	chr3R	2762079	2762455	0.0947882854853716	40
OOA2	West	chr3R	2762079	2762455	0.1552646572429902	40
CEN	OOA2	chr3R	2762079	2762455	0.1421515576175301	40
CEN	OOA2	chr3R	2762512	2765471	0.2112649045208048	127
CEN	West	chr3R	2762512	2765471	0.1594031162536918	127
OOA2	West	chr3R	2762512	2765471	0.190914167704228	127
CEN	OOA2	chr3R	2765525	2771860	0.3502415765003911	454
CEN	West	chr3R	2765525	2771860	0.1397930411283957	454
OOA2	West	chr3R	2765525	2771860	0.263159996653503	454
CEN	OOA2	chr3R	2772060	2773353	0.2854698986698846	155
CEN	West	chr3R	2772060	2773353	0.2827275103420882	155
OOA2	West	chr3R	2772060	2773353	0.1602915227896736	155
OOA2	West	chr3R	2773358	2773646	0.0490145129656421	53
CEN	OOA2	chr3R	2773358	2773646	0.0385757775655833	53
CEN	West	chr3R	2773358	2773646	0.1123794318821317	53
CEN	West	chr3R	2773647	2783662	0.2266567251670914	413
OOA2	West	chr3R	2773647	2783662	0.3976595411330926	413
CEN	OOA2	chr3R	2773647	2783662	0.5612550096068755	413
CEN	OOA2	chr3R	2783801	2789969	0.2050093532916426	333
CEN	West	chr3R	2783801	2789969	0.1659155188560963	333
OOA2	West	chr3R	2783801	2789969	0.2859360870873882	333
CEN	OOA2	chr3R	2790322	2795379	0.1686340371951628	325
CEN	West	chr3R	2790322	2795379	0.0845046845641849	325
OOA2	West	chr3R	2790322	2795379	0.1384391219031809	325
CEN	OOA2	chr3R	2795500	2813885	0.215913447433934	416
CEN	West	chr3R	2795500	2813885	0.1572710881990751	416
OOA2	West	chr3R	2795500	2813885	0.1015930358583826	416
OOA2	West	chr3R	2813930	2815510	0.2080433472766624	118
CEN	OOA2	chr3R	2813930	2815510	0.3456373639683143	118
CEN	West	chr3R	2813930	2815510	0.2575985305868146	118
OOA2	West	chr3R	2815511	2816722	0.4151620941258273	113
CEN	West	chr3R	2815511	2816722	0.123275892351013	113
CEN	OOA2	chr3R	2815511	2816722	0.4047035100135238	113
CEN	OOA2	chr3R	2816751	2817155	0.2568712952558102	51
CEN	West	chr3R	2816751	2817155	0.2008440625620328	51
OOA2	West	chr3R	2816751	2817155	0.3130245323170909	51
CEN	OOA2	chr3R	2817166	2819267	0.1962727816408379	173
CEN	West	chr3R	2817166	2819267	0.145962600274452	173
OOA2	West	chr3R	2817166	2819267	0.282325335524388	173
OOA2	West	chr3R	2819288	2819623	0.0163937144739015	69
CEN	OOA2	chr3R	2819288	2819623	0.0505303639531764	69
CEN	West	chr3R	2819288	2819623	0.1013395602361866	69
CEN	West	chr3R	2819924	2823417	0.2045145472757097	273
OOA2	West	chr3R	2819924	2823417	0.3077687150161929	273
CEN	OOA2	chr3R	2819924	2823417	0.4094109807444019	273
CEN	West	chr3R	2823435	2823932	0.0466754383190878	78
OOA2	West	chr3R	2823435	2823932	0.0619676099931302	78
CEN	OOA2	chr3R	2823435	2823932	0.0079970729018803	78
OOA2	West	chr3R	2824063	2831531	0.0657091786325118	78
CEN	West	chr3R	2824063	2831531	0.0355194313015487	78
CEN	OOA2	chr3R	2824063	2831531	0.0193988400609844	78
CEN	OOA2	chr3R	2831534	2835537	0.3746779412895482	311
CEN	West	chr3R	2831534	2835537	0.3250608145040244	311
OOA2	West	chr3R	2831534	2835537	0.2263449440221698	311
CEN	OOA2	chr3R	2835647	2836481	0.4802775394421721	68
CEN	West	chr3R	2835647	2836481	0.0356365445675262	68
OOA2	West	chr3R	2835647	2836481	0.4727665698757037	68
CEN	OOA2	chr3R	2836484	2838995	0.5825935078260331	183
CEN	West	chr3R	2836484	2838995	0.4241051028794414	183
OOA2	West	chr3R	2836484	2838995	0.4257391388933702	183
CEN	West	chr3R	2839017	2842835	0.2523637732132867	207
OOA2	West	chr3R	2839017	2842835	0.2078234311917314	207
CEN	OOA2	chr3R	2839017	2842835	0.4423129702172603	207
CEN	OOA2	chr3R	2842837	2844723	0.511915910798511	149
CEN	West	chr3R	2842837	2844723	0.1808541150200031	149
OOA2	West	chr3R	2842837	2844723	0.4626719425182462	149
CEN	OOA2	chr3R	2844730	2846324	0.1792532631209659	167
CEN	West	chr3R	2844730	2846324	0.0291361901929361	167
OOA2	West	chr3R	2844730	2846324	0.2046482903783303	167
CEN	OOA2	chr3R	2846342	2849352	0.2791564715074703	236
CEN	West	chr3R	2846342	2849352	0.1966857687276922	236
OOA2	West	chr3R	2846342	2849352	0.3632846392857735	236
OOA2	West	chr3R	2849602	2864168	0.146946670270139	658
CEN	OOA2	chr3R	2849602	2864168	0.23309676781321	658
CEN	West	chr3R	2849602	2864168	0.0924742782681125	658
CEN	West	chr3R	2864271	2868374	0.3097682481377723	101
OOA2	West	chr3R	2864271	2868374	0.2139466523471216	101
CEN	OOA2	chr3R	2864271	2868374	0.3492726333861908	101
CEN	OOA2	chr3R	2868377	2873395	0.4346067937949948	225
CEN	West	chr3R	2868377	2873395	0.1711229101370956	225
OOA2	West	chr3R	2868377	2873395	0.3647232786795286	225
CEN	OOA2	chr3R	2873655	2879059	0.4553462332372111	401
CEN	West	chr3R	2873655	2879059	0.1495589616198365	401
OOA2	West	chr3R	2873655	2879059	0.3611657708856236	401
CEN	OOA2	chr3R	2879081	2879555	0.0959770906694422	87
CEN	West	chr3R	2879081	2879555	0.089355888255644	87
OOA2	West	chr3R	2879081	2879555	0.1088584152525456	87
OOA2	West	chr3R	2879579	2879913	0.0403243067975698	72
CEN	OOA2	chr3R	2879579	2879913	0.0875075421078653	72
CEN	West	chr3R	2879579	2879913	0.0138775785892672	72
OOA2	West	chr3R	2879943	2880834	0.1665522427830141	93
CEN	West	chr3R	2879943	2880834	0.2490467418879854	93
CEN	OOA2	chr3R	2879943	2880834	0.1307430619741133	93
CEN	OOA2	chr3R	2880850	2881124	0.1057481042720326	46
CEN	West	chr3R	2880850	2881124	0.0643377640572559	46
OOA2	West	chr3R	2880850	2881124	0.0091147385186421	46
CEN	OOA2	chr3R	2881127	2881524	0.2235632455034126	43
CEN	West	chr3R	2881127	2881524	0.157237946567468	43
OOA2	West	chr3R	2881127	2881524	0.0220157093820755	43
OOA2	West	chr3R	2881557	2882241	0.1077291888481824	68
CEN	OOA2	chr3R	2881557	2882241	0.0406070250430227	68
CEN	West	chr3R	2881557	2882241	0.0935780353508381	68
CEN	West	chr3R	2882735	2886490	0.2512077980678212	395
OOA2	West	chr3R	2882735	2886490	0.4244708092334043	395
CEN	OOA2	chr3R	2882735	2886490	0.6374975093668586	395
OOA2	West	chr3R	2886578	2893868	0.4503777762123573	491
CEN	West	chr3R	2886578	2893868	0.2165810452774749	491
CEN	OOA2	chr3R	2886578	2893868	0.5523235163076479	491
CEN	OOA2	chr3R	2894183	2896084	0.1741971907637994	231
CEN	West	chr3R	2894183	2896084	0.051673225493896	231
OOA2	West	chr3R	2894183	2896084	0.235699169757357	231
CEN	OOA2	chr3R	2896142	2901293	0.3341676453949552	523
CEN	West	chr3R	2896142	2901293	0.2353622430451723	523
OOA2	West	chr3R	2896142	2901293	0.3242004516608155	523
CEN	OOA2	chr3R	2901298	2905335	0.1892517384700956	225
CEN	West	chr3R	2901298	2905335	0.1178042379896105	225
OOA2	West	chr3R	2901298	2905335	0.1370354617255749	225
CEN	West	chr3R	2905508	2911616	0.1248819879152369	277
OOA2	West	chr3R	2905508	2911616	0.4476144948365841	277
CEN	OOA2	chr3R	2905508	2911616	0.4578021843391374	277
CEN	OOA2	chr3R	2912098	2915533	0.3267784824848029	313
CEN	West	chr3R	2912098	2915533	0.236504422915142	313
OOA2	West	chr3R	2912098	2915533	0.3697700766043442	313
CEN	OOA2	chr3R	2916786	2922424	0.4018421655327421	367
CEN	West	chr3R	2916786	2922424	0.2681770851141847	367
OOA2	West	chr3R	2916786	2922424	0.4512633439815471	367
CEN	OOA2	chr3R	2922449	2935871	0.4265839040897358	497
CEN	West	chr3R	2922449	2935871	0.2340796897838375	497
OOA2	West	chr3R	2922449	2935871	0.4178118661948947	497
OOA2	West	chr3R	2935960	2943368	0.254411575680762	536
CEN	OOA2	chr3R	2935960	2943368	0.4980401037393494	536
CEN	West	chr3R	2935960	2943368	0.2686525484957479	536
CEN	West	chr3R	2943610	2947809	0.1308253207494024	192
OOA2	West	chr3R	2943610	2947809	0.1050258491978952	192
CEN	OOA2	chr3R	2943610	2947809	0.1062245771667569	192
CEN	OOA2	chr3R	2947837	2952238	0.3555687565398646	417
CEN	West	chr3R	2947837	2952238	0.1706579591611544	417
OOA2	West	chr3R	2947837	2952238	0.3182817385850624	417
CEN	OOA2	chr3R	2952253	2965564	0.5799027820074316	626
CEN	West	chr3R	2952253	2965564	0.3784322858375576	626
OOA2	West	chr3R	2952253	2965564	0.2791507205157127	626
CEN	OOA2	chr3R	2965901	2969089	0.3117927512088792	153
CEN	West	chr3R	2965901	2969089	0.1902936122393637	153
OOA2	West	chr3R	2965901	2969089	0.2939176341087969	153
OOA2	West	chr3R	2969108	2971282	0.1045015237151126	177
CEN	OOA2	chr3R	2969108	2971282	0.2305327453904924	177
CEN	West	chr3R	2969108	2971282	0.0898232979534421	177
OOA2	West	chr3R	2971293	2979039	0.2531091318411539	537
CEN	West	chr3R	2971293	2979039	0.3180008742872728	537
CEN	OOA2	chr3R	2971293	2979039	0.5295103648903039	537
CEN	OOA2	chr3R	2979043	2979727	0.1765471524166894	103
CEN	West	chr3R	2979043	2979727	0.1774059911126708	103
OOA2	West	chr3R	2979043	2979727	0.1161189398924045	103
CEN	OOA2	chr3R	2979935	2982910	0.4417976775128751	306
CEN	West	chr3R	2979935	2982910	0.2927735155950862	306
OOA2	West	chr3R	2979935	2982910	0.4155673768382456	306
OOA2	West	chr3R	2982918	2986126	0.4742387403162179	386
CEN	OOA2	chr3R	2982918	2986126	0.4492015218699625	386
CEN	West	chr3R	2982918	2986126	0.2060188935330812	386
CEN	West	chr3R	2986136	2989030	0.2391799578390188	212
OOA2	West	chr3R	2986136	2989030	0.2766668926845088	212
CEN	OOA2	chr3R	2986136	2989030	0.4179533211397835	212
OOA2	West	chr3R	2989107	2993135	0.1481109413396432	251
CEN	West	chr3R	2989107	2993135	0.1038702093888158	251
CEN	OOA2	chr3R	2989107	2993135	0.2065104451985474	251
CEN	OOA2	chr3R	2993208	2999412	0.4137350657109462	382
CEN	West	chr3R	2993208	2999412	0.215155758718299	382
OOA2	West	chr3R	2993208	2999412	0.4129796175868179	382
CEN	OOA2	chr3R	2999436	3001066	0.1492666803132815	152
CEN	West	chr3R	2999436	3001066	0.058566341186965	152
OOA2	West	chr3R	2999436	3001066	0.0825910166353925	152
CEN	OOA2	chr3R	3001096	3001998	0.1310276291381971	95
CEN	West	chr3R	3001096	3001998	0.0630580684503761	95
OOA2	West	chr3R	3001096	3001998	0.0836517373670106	95
CEN	West	chr3R	3002058	3002726	0.1116910339718693	64
OOA2	West	chr3R	3002058	3002726	0.1783285146036478	64
CEN	OOA2	chr3R	3002058	3002726	0.2526077762825055	64
CEN	OOA2	chr3R	3002824	3003230	0.0229754340553926	54
CEN	West	chr3R	3002824	3003230	0.0928396521481743	54
OOA2	West	chr3R	3002824	3003230	0.0348920916413726	54
CEN	OOA2	chr3R	3003233	3010932	0.2412931914352278	525
CEN	West	chr3R	3003233	3010932	0.1783357230816642	525
OOA2	West	chr3R	3003233	3010932	0.2218928189415275	525
CEN	OOA2	chr3R	3011279	3014768	0.2995166632941657	135
CEN	West	chr3R	3011279	3014768	0.158582503919755	135
OOA2	West	chr3R	3011279	3014768	0.3072387583942313	135
OOA2	West	chr3R	3015304	3017125	0.2683609799092471	107
CEN	OOA2	chr3R	3015304	3017125	0.2086915895925661	107
CEN	West	chr3R	3015304	3017125	0.0510571997223532	107
OOA2	West	chr3R	3017131	3017978	0.4177850638412985	115
CEN	West	chr3R	3017131	3017978	0.0324061585761225	115
CEN	OOA2	chr3R	3017131	3017978	0.295901246569805	115
CEN	OOA2	chr3R	3017992	3021900	0.1634089781951176	316
CEN	West	chr3R	3017992	3021900	0.1653065517321893	316
OOA2	West	chr3R	3017992	3021900	0.1897683595230835	316
CEN	OOA2	chr3R	3021902	3023033	0.0709718593762541	168
CEN	West	chr3R	3021902	3023033	0.1007967732508611	168
OOA2	West	chr3R	3021902	3023033	0.111305580664823	168
CEN	OOA2	chr3R	3023035	3024241	0.0004744648375543	157
CEN	West	chr3R	3023035	3024241	0.1297246989210696	157
OOA2	West	chr3R	3023035	3024241	0.1005099590974256	157
CEN	West	chr3R	3024250	3033705	0.1559663200806523	519
OOA2	West	chr3R	3024250	3033705	0.4906939891971272	519
CEN	OOA2	chr3R	3024250	3033705	0.5423183377907156	519
CEN	OOA2	chr3R	3033717	3062133	0.2536278633601696	841
CEN	West	chr3R	3033717	3062133	0.24455996961547	841
OOA2	West	chr3R	3033717	3062133	0.188736085114396	841
CEN	OOA2	chr3R	3062841	3069004	0.1481285131734357	356
CEN	West	chr3R	3062841	3069004	0.1957988960614464	356
OOA2	West	chr3R	3062841	3069004	0.2443081231635322	356
CEN	OOA2	chr3R	3069228	3079880	0.5163643152593761	664
CEN	West	chr3R	3069228	3079880	0.2413148518477958	664
OOA2	West	chr3R	3069228	3079880	0.5234352073746414	664
OOA2	West	chr3R	3080284	3083925	0.3244792431922808	332
CEN	OOA2	chr3R	3080284	3083925	0.3897795604476557	332
CEN	West	chr3R	3080284	3083925	0.2672570016626316	332
OOA2	West	chr3R	3083938	3084330	0.0441638641521086	53
CEN	West	chr3R	3083938	3084330	0.0431347284186658	53
CEN	OOA2	chr3R	3083938	3084330	-0.004619753778807	53
CEN	OOA2	chr3R	3084343	3087107	0.1411683013968648	244
CEN	West	chr3R	3084343	3087107	0.0563610731998555	244
OOA2	West	chr3R	3084343	3087107	0.1166305308236861	244
CEN	OOA2	chr3R	3087111	3095086	0.3540176346849437	177
CEN	West	chr3R	3087111	3095086	0.0473947934010906	177
OOA2	West	chr3R	3087111	3095086	0.3312192787839346	177
CEN	OOA2	chr3R	3095255	3103355	0.2906575862249847	192
CEN	West	chr3R	3095255	3103355	0.0699698969503344	192
OOA2	West	chr3R	3095255	3103355	0.264424516409555	192
CEN	West	chr3R	3103412	3106526	0.1221684724398353	188
OOA2	West	chr3R	3103412	3106526	0.2471879781643826	188
CEN	OOA2	chr3R	3103412	3106526	0.2400209682004987	188
CEN	OOA2	chr3R	3107650	3120276	0.2012521924223461	504
CEN	West	chr3R	3107650	3120276	0.1723428158106568	504
OOA2	West	chr3R	3107650	3120276	0.2401599511300208	504
CEN	OOA2	chr3R	3120657	3122142	0.288575421278109	148
CEN	West	chr3R	3120657	3122142	0.2471317087651853	148
OOA2	West	chr3R	3120657	3122142	0.1153670177598774	148
CEN	OOA2	chr3R	3122158	3122613	0.0898655159414855	51
CEN	West	chr3R	3122158	3122613	0.070307116722063	51
OOA2	West	chr3R	3122158	3122613	0.0912831739320491	51
OOA2	West	chr3R	3122661	3136866	0.2505271887490551	487
CEN	OOA2	chr3R	3122661	3136866	0.2970438705996528	487
CEN	West	chr3R	3122661	3136866	0.1303726961554236	487
OOA2	West	chr3R	3137014	3138459	0.0793237900899382	112
CEN	West	chr3R	3137014	3138459	0.1151315972089487	112
CEN	OOA2	chr3R	3137014	3138459	0.0480132258626521	112
CEN	OOA2	chr3R	3138499	3139856	0.1623948217191943	145
CEN	West	chr3R	3138499	3139856	0.1622274964324908	145
OOA2	West	chr3R	3138499	3139856	0.0973779667128483	145
CEN	OOA2	chr3R	3140885	3143400	0.2653782242390115	211
CEN	West	chr3R	3140885	3143400	0.0827976115609236	211
OOA2	West	chr3R	3140885	3143400	0.2677780409085596	211
CEN	OOA2	chr3R	3143519	3143978	0.0827211198907416	76
CEN	West	chr3R	3143519	3143978	0.0504380147060665	76
OOA2	West	chr3R	3143519	3143978	0.0717694897945933	76
CEN	West	chr3R	3144083	3144508	0.0375505490466221	54
OOA2	West	chr3R	3144083	3144508	0.0912879953895573	54
CEN	OOA2	chr3R	3144083	3144508	0.0890488099237733	54
CEN	OOA2	chr3R	3144553	3147171	0.3282167784462581	152
CEN	West	chr3R	3144553	3147171	0.2637180470878394	152
OOA2	West	chr3R	3144553	3147171	0.3155913135504751	152
CEN	OOA2	chr3R	3147207	3149445	0.4059600067773367	202
CEN	West	chr3R	3147207	3149445	0.1582866830288917	202
OOA2	West	chr3R	3147207	3149445	0.3297166123310545	202
CEN	OOA2	chr3R	3149864	3157354	0.4221156285514454	279
CEN	West	chr3R	3149864	3157354	0.2016118755235369	279
OOA2	West	chr3R	3149864	3157354	0.3725807122343801	279
OOA2	West	chr3R	3157361	3160907	0.1481586248493336	179
CEN	OOA2	chr3R	3157361	3160907	0.1260772344827276	179
CEN	West	chr3R	3157361	3160907	0.094892045988622	179
CEN	West	chr3R	3160908	3161230	0.0883253267962257	45
OOA2	West	chr3R	3160908	3161230	0.0259082619422246	45
CEN	OOA2	chr3R	3160908	3161230	0.0472894800149156	45
CEN	West	chr3R	3161236	3162508	0.0338419580556497	95
OOA2	West	chr3R	3161236	3162508	0.0048351550920299	95
CEN	OOA2	chr3R	3161236	3162508	0.016050956671839	95
CEN	West	chr3R	3162561	3166912	0.1120648589702663	216
OOA2	West	chr3R	3162561	3166912	0.286972628932907	216
CEN	OOA2	chr3R	3162561	3166912	0.2838721503919106	216
OOA2	West	chr3R	3167247	3172567	0.3461541939719728	210
CEN	West	chr3R	3167247	3172567	0.1936162165454709	210
CEN	OOA2	chr3R	3167247	3172567	0.2781013054278	210
CEN	OOA2	chr3R	3172598	3174389	0.3149321632542852	96
CEN	West	chr3R	3172598	3174389	0.1588996951967704	96
OOA2	West	chr3R	3172598	3174389	0.3675493195364689	96
CEN	OOA2	chr3R	3174398	3176909	0.2715418430593286	190
CEN	West	chr3R	3174398	3176909	0.0530590721555477	190
OOA2	West	chr3R	3174398	3176909	0.3346354295139361	190
CEN	OOA2	chr3R	3177592	3186368	0.1948379004056745	637
CEN	West	chr3R	3177592	3186368	0.1081804960405792	637
OOA2	West	chr3R	3177592	3186368	0.2127853600125231	637
CEN	West	chr3R	3187114	3189076	0.1589492283419689	150
OOA2	West	chr3R	3187114	3189076	0.1880228379195334	150
CEN	OOA2	chr3R	3187114	3189076	0.1657368308232001	150
CEN	OOA2	chr3R	3189077	3189332	0.0204827455927335	48
CEN	West	chr3R	3189077	3189332	0.038279410207827	48
OOA2	West	chr3R	3189077	3189332	0.0143162005422926	48
CEN	OOA2	chr3R	3189337	3191717	0.1946467872730936	272
CEN	West	chr3R	3189337	3191717	0.0860999394830818	272
OOA2	West	chr3R	3189337	3191717	0.3231702450148275	272
CEN	OOA2	chr3R	3191743	3192895	0.0671010167340156	113
CEN	West	chr3R	3191743	3192895	0.0455146158640709	113
OOA2	West	chr3R	3191743	3192895	0.0265421081145781	113
OOA2	West	chr3R	3193626	3196967	0.5067412855940212	289
CEN	OOA2	chr3R	3193626	3196967	0.3879714005917287	289
CEN	West	chr3R	3193626	3196967	0.2281446531077947	289
CEN	West	chr3R	3197456	3199188	0.1152272960849672	234
OOA2	West	chr3R	3197456	3199188	0.2183113598056173	234
CEN	OOA2	chr3R	3197456	3199188	0.1751004097637854	234
CEN	OOA2	chr3R	3199197	3202113	0.0811756743119846	237
CEN	West	chr3R	3199197	3202113	0.0762258920241745	237
OOA2	West	chr3R	3199197	3202113	0.1781077337558127	237
CEN	OOA2	chr3R	3202398	3204603	0.1014060846056247	221
CEN	West	chr3R	3202398	3204603	0.0986692202146617	221
OOA2	West	chr3R	3202398	3204603	0.1295377004463995	221
CEN	OOA2	chr3R	3204665	3207971	0.365001963436881	282
CEN	West	chr3R	3204665	3207971	0.1900499480277072	282
OOA2	West	chr3R	3204665	3207971	0.5105003839045957	282
OOA2	West	chr3R	3208094	3212237	0.3567178617366164	187
CEN	OOA2	chr3R	3208094	3212237	0.2596570992037985	187
CEN	West	chr3R	3208094	3212237	0.2091690831638501	187
OOA2	West	chr3R	3212255	3216436	0.3669680244714517	256
CEN	West	chr3R	3212255	3216436	0.2194778823106425	256
CEN	OOA2	chr3R	3212255	3216436	0.2694910506016302	256
CEN	OOA2	chr3R	3216440	3220922	0.1583786502048859	230
CEN	West	chr3R	3216440	3220922	0.1584676411073644	230
OOA2	West	chr3R	3216440	3220922	0.3050109237980015	230
CEN	OOA2	chr3R	3220945	3225343	0.1184522312473659	221
CEN	West	chr3R	3220945	3225343	0.0726904026542268	221
OOA2	West	chr3R	3220945	3225343	0.080149846475808	221
OOA2	West	chr3R	3225363	3235265	0.2291732094416492	293
CEN	OOA2	chr3R	3225363	3235265	0.169631751714329	293
CEN	West	chr3R	3225363	3235265	0.0936621418687105	293
CEN	West	chr3R	3237305	3253709	0.1187749831696633	490
OOA2	West	chr3R	3237305	3253709	0.3750977380294301	490
CEN	OOA2	chr3R	3237305	3253709	0.2761301853106176	490
OOA2	West	chr3R	3253750	3259499	0.2444657309364931	466
CEN	West	chr3R	3253750	3259499	0.1243661305470368	466
CEN	OOA2	chr3R	3253750	3259499	0.4137649484278863	466
CEN	OOA2	chr3R	3259502	3270088	0.2696408338625046	760
CEN	West	chr3R	3259502	3270088	0.2010640932058608	760
OOA2	West	chr3R	3259502	3270088	0.3072589136377119	760
CEN	OOA2	chr3R	3271516	3275620	0.2995845161226462	296
CEN	West	chr3R	3271516	3275620	0.1296820188918025	296
OOA2	West	chr3R	3271516	3275620	0.4179798256121831	296
CEN	OOA2	chr3R	3275632	3278002	0.1443351376685688	154
CEN	West	chr3R	3275632	3278002	0.1504699257932615	154
OOA2	West	chr3R	3275632	3278002	0.1715472649893865	154
CEN	West	chr3R	3278065	3284257	0.1745610258213258	448
OOA2	West	chr3R	3278065	3284257	0.2694380569292179	448
CEN	OOA2	chr3R	3278065	3284257	0.1890390496411242	448
CEN	OOA2	chr3R	3284378	3285642	0.3363672198978085	172
CEN	West	chr3R	3284378	3285642	0.1032931465160633	172
OOA2	West	chr3R	3284378	3285642	0.303228339957339	172
CEN	OOA2	chr3R	3285763	3294466	0.1412106693719541	458
CEN	West	chr3R	3285763	3294466	0.2170466610767169	458
OOA2	West	chr3R	3285763	3294466	0.3697104087673835	458
CEN	OOA2	chr3R	3294513	3327239	0.2808054430203525	865
CEN	West	chr3R	3294513	3327239	0.1598827819882057	865
OOA2	West	chr3R	3294513	3327239	0.3387573218047869	865
OOA2	West	chr3R	3327262	3330227	0.154917253944413	232
CEN	OOA2	chr3R	3327262	3330227	0.1516646134951639	232
CEN	West	chr3R	3327262	3330227	0.1642977039658847	232
CEN	West	chr3R	3330231	3342295	0.1086999999313031	351
OOA2	West	chr3R	3330231	3342295	0.2009126692633372	351
CEN	OOA2	chr3R	3330231	3342295	0.1770584028745206	351
CEN	OOA2	chr3R	3342300	3347049	0.2787139116125081	344
CEN	West	chr3R	3342300	3347049	0.2136979793960493	344
OOA2	West	chr3R	3342300	3347049	0.3184230623787389	344
CEN	OOA2	chr3R	3347118	3350044	0.210746986222309	241
CEN	West	chr3R	3347118	3350044	0.1938880156956941	241
OOA2	West	chr3R	3347118	3350044	0.2039754298852144	241
CEN	OOA2	chr3R	3351714	3357221	0.3235276320875777	427
CEN	West	chr3R	3351714	3357221	0.2185707155215478	427
OOA2	West	chr3R	3351714	3357221	0.2968582949831949	427
OOA2	West	chr3R	3357266	3358115	0.2247133096260622	96
CEN	OOA2	chr3R	3357266	3358115	0.0814288660304185	96
CEN	West	chr3R	3357266	3358115	0.1390711920713811	96
OOA2	West	chr3R	3358124	3358627	0.2995469779454354	88
CEN	West	chr3R	3358124	3358627	0.0654218125225119	88
CEN	OOA2	chr3R	3358124	3358627	0.2295341171777587	88
CEN	OOA2	chr3R	3358632	3359340	0.3155527775736549	106
CEN	West	chr3R	3358632	3359340	0.0543859657450503	106
OOA2	West	chr3R	3358632	3359340	0.2882563960075966	106
CEN	OOA2	chr3R	3359486	3360236	0.224859351778511	96
CEN	West	chr3R	3359486	3360236	0.1119319390976734	96
OOA2	West	chr3R	3359486	3360236	0.3544446595151755	96
OOA2	West	chr3R	3360245	3360841	0.2142128532886767	84
CEN	OOA2	chr3R	3360245	3360841	0.0312658538365262	84
CEN	West	chr3R	3360245	3360841	0.1010845097831536	84
CEN	West	chr3R	3360848	3361247	0.2056053403652926	61
OOA2	West	chr3R	3360848	3361247	0.1181257138555614	61
CEN	OOA2	chr3R	3360848	3361247	0.1421521895406987	61
OOA2	West	chr3R	3361254	3362692	0.0124615483978924	136
CEN	West	chr3R	3361254	3362692	0.1963912637591735	136
CEN	OOA2	chr3R	3361254	3362692	0.1905248903473339	136
CEN	OOA2	chr3R	3362802	3366241	0.1316530514517477	214
CEN	West	chr3R	3362802	3366241	0.3219931922463735	214
OOA2	West	chr3R	3362802	3366241	0.3223099413328275	214
CEN	OOA2	chr3R	3366466	3373398	0.2878739930932857	322
CEN	West	chr3R	3366466	3373398	0.2331179220310682	322
OOA2	West	chr3R	3366466	3373398	0.2410604289031049	322
CEN	OOA2	chr3R	3374950	3378523	0.5132194557027012	260
CEN	West	chr3R	3374950	3378523	0.2797515747618183	260
OOA2	West	chr3R	3374950	3378523	0.535065258947723	260
CEN	West	chr3R	3378548	3380667	0.136846109009517	243
OOA2	West	chr3R	3378548	3380667	0.0688765767174753	243
CEN	OOA2	chr3R	3378548	3380667	0.1033208904309913	243
CEN	OOA2	chr3R	3381036	3381647	0.0007792851330404	112
CEN	West	chr3R	3381036	3381647	0.051527570727552	112
OOA2	West	chr3R	3381036	3381647	0.0518643907664569	112
CEN	OOA2	chr3R	3381675	3381988	0.0209109045922635	64
CEN	West	chr3R	3381675	3381988	0.0233574540981288	64
OOA2	West	chr3R	3381675	3381988	0.034111501775206	64
CEN	OOA2	chr3R	3382001	3382324	0.0394645286146458	68
CEN	West	chr3R	3382001	3382324	0.0514105431798243	68
OOA2	West	chr3R	3382001	3382324	0.0317048573705848	68
OOA2	West	chr3R	3382330	3382708	0.0563757047821889	81
CEN	OOA2	chr3R	3382330	3382708	0.097306643827269	81
CEN	West	chr3R	3382330	3382708	0.0742591855504032	81
CEN	West	chr3R	3382731	3383153	0.1638580655404473	84
OOA2	West	chr3R	3382731	3383153	0.2237651440030092	84
CEN	OOA2	chr3R	3382731	3383153	0.027934522804851	84
CEN	OOA2	chr3R	3383159	3383555	0.0766356291220556	79
CEN	West	chr3R	3383159	3383555	0.0744848528160599	79
OOA2	West	chr3R	3383159	3383555	0.0060231665412855	79
CEN	OOA2	chr3R	3383614	3383942	0.0267851945393771	80
CEN	West	chr3R	3383614	3383942	0.049276102813992	80
OOA2	West	chr3R	3383614	3383942	0.0210623990685498	80
CEN	OOA2	chr3R	3383947	3384233	0.0008075447406956	68
CEN	West	chr3R	3383947	3384233	0.0426196466772995	68
OOA2	West	chr3R	3383947	3384233	0.041353225187877	68
OOA2	West	chr3R	3384240	3384758	0.0372397535985046	86
CEN	OOA2	chr3R	3384240	3384758	0.2012492681269079	86
CEN	West	chr3R	3384240	3384758	0.1865829125812421	86
OOA2	West	chr3R	3384798	3385251	0.1204606772285989	80
CEN	West	chr3R	3384798	3385251	0.1407944707299604	80
CEN	OOA2	chr3R	3384798	3385251	0.0406995071966911	80
CEN	OOA2	chr3R	3385293	3386039	0.0107391053279769	115
[truncated: 136,961 more rows]
