# Supplementary material for: The fitness of an introgressing haplotype changes over the course of divergence and depends on its size and genomic location
Source: PLoS Biol. 2023 Jul 17;21(7):e3002185. doi: 10.1371/journal.pbio.3002185 (PMC10374083; doi:10.1371/journal.pbio.3002185)
Supplement: S1 File — Files include a Mathematica notebook to generate Figs 2 and 3, S1, S2, S3, and S5 Figs. The archive also includes data files and R code to generate Fig 4 and S6 Fig. (ZIP) [file pbio.3002185.s007.zip › true_pops_dxy.txt]

pop1	pop2	chromosome	window_pos_1	window_pos_2	avg_dxy	no_sites	count_diffs	count_comparisons	count_missing
CEN	OOA2	chr3R	27532	51534	0.0043225910070169	2464	40586	9389276	10776100
CEN	West	chr3R	27532	51534	0.001782071891093	2464	27706	15547072	4007232
OOA2	West	chr3R	27532	51534	0.0040321427797873	2464	18616	4616900	5791036
CEN	OOA2	chr3R	51546	68006	0.0070475153432894	842	26976	3827732	3063196
CEN	West	chr3R	51546	68006	0.0075621819605806	842	28426	3758968	2923144
OOA2	West	chr3R	51546	68006	0.0073822101756304	842	14740	1996692	1559916
CEN	OOA2	chr3R	68102	83368	0.0120222962817421	716	38426	3196228	2663516
CEN	West	chr3R	68102	83368	0.0125917755168149	716	41826	3321692	2360484
OOA2	West	chr3R	68102	83368	0.007563775932237	716	13716	1813380	1211004
CEN	OOA2	chr3R	83374	89495	0.0144087296508818	1268	110336	7657580	2719732
CEN	West	chr3R	83374	89495	0.009582573931448	1268	65196	6803600	3259248
OOA2	West	chr3R	83374	89495	0.0115315252151084	1268	47368	4107696	1248336
OOA2	West	chr3R	89637	98192	0.0097295233803945	993	31094	3195840	998592
CEN	West	chr3R	89637	98192	0.012413995031791	993	79878	6434512	1445936
CEN	OOA2	chr3R	89637	98192	0.0089817473728344	993	51070	5685976	2440736
CEN	OOA2	chr3R	98293	106477	0.015555950791733	1219	91312	5869908	4106388
CEN	West	chr3R	98293	106477	0.0124957487450806	1219	97732	7821220	1852764
OOA2	West	chr3R	98293	106477	0.0129118677264103	1219	39502	3059356	2089700
CEN	OOA2	chr3R	106481	123886	0.0135722363746444	832	47524	3501560	3307528
CEN	West	chr3R	106481	123886	0.0117761820540221	832	58140	4937084	1665668
OOA2	West	chr3R	106481	123886	0.0124794721346039	832	23770	1904728	1609640
CEN	OOA2	chr3R	123887	143305	0.0094318428765248	601	25694	2724176	2194408
CEN	West	chr3R	123887	143305	0.0071046671398914	601	18056	2541428	2228108
OOA2	West	chr3R	123887	143305	0.0071261194748499	601	9768	1370732	1167892
CEN	OOA2	chr3R	143335	161485	0.0061184540853021	845	21642	3537168	3378312
CEN	West	chr3R	143335	161485	0.0111859665078392	845	45262	4046320	2659600
OOA2	West	chr3R	143335	161485	0.004232431002557	845	7872	1859924	1709356
OOA2	West	chr3R	161491	174216	0.0126269846003854	909	24556	1944724	1894892
CEN	West	chr3R	161491	174216	0.0102691620791834	909	36846	3588024	3625800
CEN	OOA2	chr3R	161491	174216	0.013449015399075	909	59298	4409096	3030160
CEN	OOA2	chr3R	174251	174970	0.0319779405712404	281	48174	1506476	793228
CEN	West	chr3R	174251	174970	0.0252635860722421	281	31054	1229200	1000816
OOA2	West	chr3R	174251	174970	0.0261035107678411	281	18264	699676	487268
CEN	OOA2	chr3R	175287	188028	0.0031117414494097	6899	89886	28886076	27575340
CEN	West	chr3R	175287	188028	0.0020074997067787	6899	99820	49723544	5026920
OOA2	West	chr3R	175287	188028	0.0021786323803797	6899	31536	14475136	14666240
CEN	OOA2	chr3R	188342	195977	0.0030449552385835	5256	73146	24022028	18993076
CEN	West	chr3R	188342	195977	0.0027145649194115	5256	111014	40895688	815928
OOA2	West	chr3R	188342	195977	0.0021175194143709	5256	26168	12357856	9843488
CEN	OOA2	chr3R	196010	200274	0.0034362766201421	3285	54660	15906752	10977688
CEN	West	chr3R	196010	200274	0.0028756989016995	3285	74754	25995072	74688
OOA2	West	chr3R	196010	200274	0.0026555333354443	3285	21804	8210780	5665060
OOA2	West	chr3R	200362	203871	0.0026218096406283	2198	18690	7128664	2155688
CEN	West	chr3R	200362	203871	0.0028919300767738	2198	49502	17117288	326040
CEN	OOA2	chr3R	200362	203871	0.002780583288159	2198	38224	13746756	4241676
CEN	OOA2	chr3R	203905	210409	0.0043840743403715	3843	99754	22753720	8697392
CEN	West	chr3R	203905	210409	0.0040970668135703	3843	121732	29711988	786060
OOA2	West	chr3R	203905	210409	0.0031430373507322	3843	37952	12074944	4157888
CEN	OOA2	chr3R	210567	211235	0.0182870322038716	311	45544	2490508	54716
CEN	West	chr3R	210567	211235	0.0173053723187972	311	41198	2380648	87448
OOA2	West	chr3R	210567	211235	0.0131019248974439	311	16608	1267600	46064
CEN	OOA2	chr3R	211240	212312	0.0092501019764136	617	45082	4873676	175852
CEN	West	chr3R	211240	212312	0.0115827262168725	617	54850	4735500	161012
OOA2	West	chr3R	211240	212312	0.0114907974979841	617	29356	2554740	51468
CEN	OOA2	chr3R	212419	213700	0.0245456624401426	471	71270	2903568	951096
CEN	West	chr3R	212419	213700	0.0244639007658135	471	65730	2686816	1051040
OOA2	West	chr3R	212419	213700	0.016128994931846	471	27878	1728440	261064
OOA2	West	chr3R	213709	215633	0.0106244156354634	698	29408	2767964	180388
CEN	OOA2	chr3R	213709	215633	0.0175522314721195	698	89160	5079696	632736
CEN	West	chr3R	213709	215633	0.0175035852011813	698	87928	5023428	515900
CEN	OOA2	chr3R	216163	217847	0.0130949075625424	339	21884	1671184	1103192
CEN	West	chr3R	216163	217847	0.0181269485130377	339	34514	1904016	786288
OOA2	West	chr3R	216163	217847	0.0088803607271082	339	10052	1131936	300000
CEN	OOA2	chr3R	217875	232406	0.0021966204037435	8584	71244	32433460	37817996
CEN	West	chr3R	217875	232406	0.0011637101291731	8584	77454	66557812	1564812
OOA2	West	chr3R	217875	232406	0.0016081846896954	8584	27312	16983124	19275692
CEN	OOA2	chr3R	232552	235012	0.0074505634907063	1278	55422	7438632	3020520
CEN	West	chr3R	232552	235012	0.0054100164335078	1278	52436	9692392	449816
OOA2	West	chr3R	232552	235012	0.0061294315277126	1278	24622	4017012	1381260
CEN	West	chr3R	235099	238953	0.0045448137400813	1700	58802	12938264	552936
OOA2	West	chr3R	235099	238953	0.0053637575937175	1700	26788	4994260	2186540
CEN	OOA2	chr3R	235099	238953	0.0066335738200042	1700	63958	9641560	4271240
CEN	OOA2	chr3R	238994	248090	0.0043944050615968	4040	85360	19424700	13638660
CEN	West	chr3R	238994	248090	0.0033252164900949	4040	102876	30938136	1123304
OOA2	West	chr3R	238994	248090	0.003233053338405	4040	32910	10179232	6885728
CEN	OOA2	chr3R	248106	251015	0.0074942859072336	937	43058	5745444	1922964
CEN	West	chr3R	248106	251015	0.0061679868686775	937	42808	6940352	495680
OOA2	West	chr3R	248106	251015	0.0053587239071515	937	16632	3103724	854164
CEN	OOA2	chr3R	252292	258045	0.0026671205007968	4029	46294	17357296	15616040
CEN	West	chr3R	252292	258045	0.0029893597526085	4029	93830	31387992	586152
OOA2	West	chr3R	252292	258045	0.0018600525186104	4029	16850	9058884	7959612
OOA2	West	chr3R	258062	260506	0.0055016628891663	1616	29750	5407456	1418528
CEN	OOA2	chr3R	258062	260506	0.0065236750200926	1616	68540	10506348	2718996
CEN	West	chr3R	258062	260506	0.0062977871017478	1616	79732	12660320	164256
OOA2	West	chr3R	260754	264543	0.0172289122779588	1066	56422	3274844	1227940
CEN	West	chr3R	260754	264543	0.0233695041490656	1066	182188	7795972	663804
CEN	OOA2	chr3R	260754	264543	0.0203843599139369	1066	128280	6293060	2431084
CEN	OOA2	chr3R	264888	269617	0.0175093195808163	1678	146262	8353380	5379372
CEN	West	chr3R	264888	269617	0.0136169657088274	1678	172266	12650836	665772
OOA2	West	chr3R	264888	269617	0.0134545390296476	1678	57874	4301448	2786424
CEN	OOA2	chr3R	273204	278762	0.0028162435656035	1848	20766	7373652	7750380
CEN	West	chr3R	273204	278762	0.0017192722301059	1848	18430	10719652	3946076
OOA2	West	chr3R	273204	278762	0.0021034382113091	1848	8158	3878412	3927540
CEN	OOA2	chr3R	278845	280152	0.0125572827223176	593	43054	3428608	1424504
CEN	West	chr3R	278845	280152	0.0154797154601924	593	39962	2581572	2124476
OOA2	West	chr3R	278845	280152	0.0091201980726249	593	14086	1544484	960348
CEN	West	chr3R	280176	282316	0.0105458431501458	650	32210	3054284	2104116
OOA2	West	chr3R	280176	282316	0.0074386525903003	650	12990	1746284	999316
CEN	OOA2	chr3R	280176	282316	0.0116516361913747	650	47618	4086808	1232792
CEN	OOA2	chr3R	282328	289420	0.0153022113624385	1411	109870	7180008	4367616
CEN	West	chr3R	282328	289420	0.0114418356172379	1411	72134	6304408	4893288
OOA2	West	chr3R	282328	289420	0.0094849562251306	1411	31522	3323368	2636696
CEN	OOA2	chr3R	289422	295570	0.020614380366294	516	53838	2611672	1611272
CEN	West	chr3R	289422	295570	0.0180400159708974	516	40664	2254100	1840876
OOA2	West	chr3R	289422	295570	0.0159543868171765	516	19968	1251568	928016
CEN	OOA2	chr3R	295876	309564	0.0031533800648321	3667	57616	18271188	11739540
CEN	West	chr3R	295876	309564	0.0026538779898794	3667	72152	27187384	1913928
OOA2	West	chr3R	295876	309564	0.0018980334055467	3667	19124	10075692	5413716
OOA2	West	chr3R	309896	318620	0.0047000735520075	2795	31874	6781596	5024484
CEN	OOA2	chr3R	309896	318620	0.0039143458742203	2795	49264	12585500	10288780
CEN	West	chr3R	309896	318620	0.0046351951174403	2795	95438	20589856	1591264
CEN	West	chr3R	319804	327340	0.0076380193752626	1726	86598	11337756	2359780
OOA2	West	chr3R	319804	327340	0.0065443455894349	1726	32730	5001264	2289360
CEN	OOA2	chr3R	319804	327340	0.0057876828806625	1726	50574	8738212	5387372
OOA2	West	chr3R	327352	327549	0.056745848708487	83	19684	346880	3712
CEN	OOA2	chr3R	327352	327549	0.0765836871454318	83	50650	661368	17904
CEN	West	chr3R	327352	327549	0.0546736124827177	83	35432	648064	10624
CEN	OOA2	chr3R	327560	327948	0.0360999118645339	134	38502	1066540	30116
CEN	West	chr3R	327560	327948	0.042205855359765	134	44148	1046016	17408
OOA2	West	chr3R	327560	327948	0.0253280821134492	134	14174	559616	6400
CEN	OOA2	chr3R	327954	328174	0.0449503245725142	100	36340	808448	9952
CEN	West	chr3R	327954	328174	0.0450741697867491	100	35442	786304	7296
OOA2	West	chr3R	327954	328174	0.0297492401215805	100	12528	421120	1280
CEN	OOA2	chr3R	328178	328378	0.0325441635373142	91	19690	605024	139720
CEN	West	chr3R	328178	328378	0.0375797504780295	91	23820	633852	88324
OOA2	West	chr3R	328178	328378	0.0328315219926302	91	11262	343024	41360
CEN	West	chr3R	328379	328677	0.03454916573469	110	27556	797588	75372
OOA2	West	chr3R	328379	328677	0.0286564710570887	110	9204	321184	143456
CEN	OOA2	chr3R	328379	328677	0.0347265289965032	110	21054	606280	293960
CEN	OOA2	chr3R	328691	328971	0.0607217908575654	116	51896	854652	94692
CEN	West	chr3R	328691	328971	0.0551500808440297	116	48844	885656	34920
OOA2	West	chr3R	328691	328971	0.050596631307466	116	22914	452876	37108
CEN	OOA2	chr3R	328976	329278	0.0195777198463712	131	19676	1005020	67084
CEN	West	chr3R	328976	329278	0.0203294222039121	131	20528	1009768	29848
OOA2	West	chr3R	328976	329278	0.0181689173378422	131	9628	529916	23428
CEN	OOA2	chr3R	329292	330280	0.0068828741956676	641	34490	5010988	234956
CEN	West	chr3R	329292	330280	0.0091115171255041	641	45162	4956584	130392
OOA2	West	chr3R	329292	330280	0.0065439625752521	641	17066	2607900	99684
OOA2	West	chr3R	330288	331811	0.0035883432606662	1148	17220	4798872	50280
CEN	OOA2	chr3R	330288	331811	0.0036387899699285	1148	33528	9214052	181180
CEN	West	chr3R	330288	331811	0.003978460839342	1148	35860	9013536	96992
CEN	West	chr3R	331835	338269	0.0022476344908243	4893	85806	38176136	654712
OOA2	West	chr3R	331835	338269	0.0021167043051875	4893	25172	11892072	8775960
CEN	OOA2	chr3R	331835	338269	0.0016082534264296	4893	36674	22803620	17240692
CEN	OOA2	chr3R	338321	361786	0.0019860472286085	9587	67408	33940784	44519224
CEN	West	chr3R	338321	361786	0.0016072536098086	9587	121062	75322276	760156
OOA2	West	chr3R	338321	361786	0.0015284780063086	9587	27004	17667248	22828240
CEN	OOA2	chr3R	361799	366389	0.0020088402020369	3490	55410	27583080	979080
CEN	West	chr3R	361799	366389	0.0025669030861671	3490	70854	27602912	93728
OOA2	West	chr3R	361799	366389	0.0018685833638428	3490	26642	14257860	483900
CEN	OOA2	chr3R	366501	367044	0.0101808890224934	397	31158	3060440	188608
CEN	West	chr3R	366501	367044	0.0101524095710328	397	30434	2997712	152880
OOA2	West	chr3R	366501	367044	0.0076473880504608	397	12352	1615192	61736
OOA2	West	chr3R	367053	368620	0.0027189064684943	1214	13556	4985828	142108
CEN	OOA2	chr3R	367053	368620	0.0032589658048373	1214	31260	9592000	343376
CEN	West	chr3R	367053	368620	0.0022611021523221	1214	21526	9520136	114168
OOA2	West	chr3R	368661	369094	0.0064425355450236	346	9396	1458432	3072
CEN	West	chr3R	368661	369094	0.0093675706227857	346	25722	2745856	0
CEN	OOA2	chr3R	368661	369094	0.0112679565362641	346	31840	2825712	5952
CEN	OOA2	chr3R	369102	375092	0.0022806292355293	4571	47758	20940712	16468352
CEN	West	chr3R	369102	375092	0.0017739603012125	4571	63842	35988404	287052
OOA2	West	chr3R	369102	375092	0.001747323137279	4571	18856	10791364	8516540
CEN	OOA2	chr3R	375132	376289	0.0071225989428902	898	34476	4840368	2508864
CEN	West	chr3R	375132	376289	0.0067831417010064	898	46018	6784172	342356
OOA2	West	chr3R	375132	376289	0.0036477344507182	898	9078	2488668	1304484
OOA2	West	chr3R	376498	387898	0.0007328737514895	7833	15048	20532868	12553724
CEN	OOA2	chr3R	376498	387898	0.0011232145149262	7833	44348	39483108	24622164
CEN	West	chr3R	376498	387898	0.000888020496165	7833	53608	60367976	1794712
CEN	West	chr3R	388025	390464	0.0039355890368791	1610	50016	12708644	68316
OOA2	West	chr3R	388025	390464	0.0035491235113261	1610	20192	5689292	1111348
CEN	OOA2	chr3R	388025	390464	0.004215078527565	1610	46414	11011420	2164820
OOA2	West	chr3R	390515	392295	0.0034532235479619	1553	18782	5438976	1120896
CEN	West	chr3R	390515	392295	0.0041437423405271	1553	51070	12324608	0
CEN	OOA2	chr3R	390515	392295	0.0047912244581902	1553	50490	10538016	2171736
CEN	OOA2	chr3R	392308	400986	0.0034073056187859	5701	84028	24661128	21995856
CEN	West	chr3R	392308	400986	0.0018963629252683	5701	85474	45072596	170540
OOA2	West	chr3R	392308	400986	0.0025741658844007	5701	32742	12719460	11361564
CEN	OOA2	chr3R	401009	412424	0.0011630445735783	8343	36564	31438176	36840936
CEN	West	chr3R	401009	412424	0.000896249885837	8343	56760	63330552	2879496
OOA2	West	chr3R	401009	412424	0.0008464731273787	8343	13716	16203704	19037128
CEN	OOA2	chr3R	412445	416495	0.0042290800939048	2762	51838	12257512	10346696
CEN	West	chr3R	412445	416495	0.0039035412028405	2762	84910	21752044	167188
OOA2	West	chr3R	412445	416495	0.0031381196190004	2762	19856	6327356	5339332
CEN	West	chr3R	416559	418381	0.0042184198808136	1490	49868	11821488	3152
OOA2	West	chr3R	416559	418381	0.0039902855607202	1490	16036	4018760	2275000
CEN	OOA2	chr3R	416559	418381	0.0043318964742241	1490	33730	7786428	4407732
CEN	OOA2	chr3R	418452	442901	0.0034599620318663	11921	179792	51963576	45597888
CEN	West	chr3R	418452	442901	0.0021041085129093	11921	196018	93159644	1445412
OOA2	West	chr3R	418452	442901	0.0025579399523318	11921	69030	26986560	23367744
CEN	OOA2	chr3R	442921	448729	0.0063895180432782	1892	94042	14718168	765960
CEN	West	chr3R	442921	448729	0.0051710482862497	1892	76600	14813244	201668
OOA2	West	chr3R	442921	448729	0.004779399338029	1892	36764	7692180	299628
CEN	OOA2	chr3R	448748	449670	0.0169779636469099	547	75868	4468616	8032
CEN	West	chr3R	448748	449670	0.0189364749867264	547	82174	4339456	1536
OOA2	West	chr3R	448748	449670	0.0162187933425797	547	37420	2307200	3328
CEN	OOA2	chr3R	449713	450453	0.0101623326740797	569	45772	4504084	152612
CEN	West	chr3R	449713	450453	0.0111852020725756	569	50436	4509172	6412
OOA2	West	chr3R	449713	450453	0.0095370940500228	569	22180	2325656	77800
OOA2	West	chr3R	450510	451439	0.0033289605015642	793	10526	3161948	187684
CEN	West	chr3R	450510	451439	0.0089152965504132	793	55910	6271244	22004
CEN	OOA2	chr3R	450510	451439	0.0077622832596494	793	47532	6123456	366456
CEN	OOA2	chr3R	451454	460562	0.0032135933533153	6906	75862	23606596	32912108
CEN	West	chr3R	451454	460562	0.0011241087961679	6906	60828	54112200	693816
OOA2	West	chr3R	451454	460562	0.002573007252207	6906	31660	12304668	16866276
CEN	OOA2	chr3R	461661	463399	0.0090183829778724	817	57724	6400704	285624
CEN	West	chr3R	461661	463399	0.0105153380066796	817	68120	6478156	5556
OOA2	West	chr3R	461661	463399	0.008951179127673	817	29582	3304816	146192
OOA2	West	chr3R	463419	464015	0.0114261602939962	368	17710	1549952	4480
CEN	OOA2	chr3R	463419	464015	0.0156414847021963	368	46968	3002784	8928
CEN	West	chr3R	463419	464015	0.0185275488734987	368	54104	2920192	256
OOA2	West	chr3R	464018	466329	0.0073711019003826	1451	42916	5822196	306828
CEN	West	chr3R	464018	466329	0.0083677437175963	1451	94514	11295040	220096
CEN	OOA2	chr3R	464018	466329	0.0086071227512278	1451	97482	11325736	549248
CEN	OOA2	chr3R	466426	469917	0.0063077966501533	2058	85564	13564800	3277872
CEN	West	chr3R	466426	469917	0.0057033142392753	2058	92524	16222848	109440
OOA2	West	chr3R	466426	469917	0.0048007321693192	2058	33718	7023512	1669480
OOA2	West	chr3R	469965	472128	0.0038993285185122	1424	23054	5912300	102676
CEN	OOA2	chr3R	469965	472128	0.003118523094296	1424	35702	11448368	205648
CEN	West	chr3R	469965	472128	0.0035386096671321	1424	39942	11287484	13380
CEN	West	chr3R	472150	475747	0.0021485096675801	2832	48192	22430432	44320
OOA2	West	chr3R	472150	475747	0.0016316259146885	2832	18284	11206000	756368
CEN	OOA2	chr3R	472150	475747	0.0023999119676517	2832	52168	21737464	1439624
CEN	West	chr3R	475757	483780	0.0027040359850238	4701	100002	36982496	324640
OOA2	West	chr3R	475757	483780	0.003894819579005	4701	53358	13699736	6157288
CEN	OOA2	chr3R	475757	483780	0.0041415174878835	4701	109714	26491256	11981728
CEN	West	chr3R	483841	488569	0.0036669965403257	2789	80690	22004384	129120
OOA2	West	chr3R	483841	488569	0.0049389174246558	2789	43808	8869960	2910776
CEN	OOA2	chr3R	483841	488569	0.0054322782286835	2789	93036	17126516	5698660
OOA2	West	chr3R	488728	489919	0.0027123537675018	1021	7538	2779136	1533568
CEN	West	chr3R	488728	489919	0.0022360569176329	1021	18118	8102656	0
CEN	OOA2	chr3R	488728	489919	0.0028143348705636	1021	15154	5384576	2971288
CEN	OOA2	chr3R	489952	494671	0.0028252010967536	3295	36554	12938548	14027732
CEN	West	chr3R	489952	494671	0.0030056932338158	3295	78564	26138396	10724
OOA2	West	chr3R	489952	494671	0.0018165331467888	3295	12132	6678656	7239424
CEN	OOA2	chr3R	494691	499291	0.0029113968390482	3294	50534	17357304	9600792
CEN	West	chr3R	494691	499291	0.002721650426104	3294	71042	26102544	38640
OOA2	West	chr3R	494691	499291	0.0030149329274672	3294	26972	8946136	4967720
CEN	OOA2	chr3R	499435	503398	0.0072635318294238	1525	78778	10845688	1634912
CEN	West	chr3R	499435	503398	0.0054696970769774	1525	58710	10733684	1368716
OOA2	West	chr3R	499435	503398	0.0060965320745585	1525	33962	5570708	870892
CEN	West	chr3R	503509	503951	0.0229856656630449	160	28094	1222240	47520
OOA2	West	chr3R	503509	503951	0.0221971382092228	160	13372	602420	73420
CEN	OOA2	chr3R	503509	503951	0.0234605657202721	160	26604	1133988	175452
CEN	OOA2	chr3R	503958	504891	0.0184685973259914	452	59138	3202084	497084
CEN	West	chr3R	503958	504891	0.0181712127034513	452	58068	3195604	391468
OOA2	West	chr3R	503958	504891	0.0168303875564629	452	29942	1779044	130204
CEN	OOA2	chr3R	505002	505284	0.0495270907722989	89	33178	669896	58480
CEN	West	chr3R	505002	505284	0.0393204914303048	89	25924	659300	47004
OOA2	West	chr3R	505002	505284	0.028885241625182	89	10630	368008	7928
CEN	OOA2	chr3R	505296	505631	0.0303403460695723	115	20992	691884	249276
CEN	West	chr3R	505296	505631	0.0263215173189356	115	17414	661588	251052
OOA2	West	chr3R	505296	505631	0.0287970516063629	115	12158	422196	63564
OOA2	West	chr3R	505646	505829	0.0614926384157153	58	12346	200772	44220
CEN	OOA2	chr3R	505646	505829	0.0937591150193913	58	34716	370268	104404
CEN	West	chr3R	505646	505829	0.0755511294192205	58	26704	353456	106832
CEN	West	chr3R	505835	506158	0.058045531787285	120	37164	640256	312064
OOA2	West	chr3R	505835	506158	0.0369277500542417	120	13616	368720	138160
CEN	OOA2	chr3R	505835	506158	0.0603313331594051	120	44400	735936	246144
CEN	OOA2	chr3R	506184	512342	0.0034215386493953	3327	45730	13365332	13862836
CEN	West	chr3R	506184	512342	0.0024419903489565	3327	60654	24837936	1565136
OOA2	West	chr3R	506184	512342	0.0029427507297698	3327	21134	7181716	6871532
CEN	OOA2	chr3R	512343	528223	0.0013386735707589	11208	68152	50910096	40816176
CEN	West	chr3R	512343	528223	0.0008854327565202	11208	77272	87270320	1676368
OOA2	West	chr3R	512343	528223	0.0009822670009427	11208	26122	26593584	20749008
CEN	OOA2	chr3R	528233	534723	0.0031738035726738	4726	69178	21796560	16881024
CEN	West	chr3R	528233	534723	0.0018111272691741	4726	67766	37416476	89060
OOA2	West	chr3R	528233	534723	0.0028189883045111	4726	31742	11260068	8702556
OOA2	West	chr3R	534797	546549	0.0026533597555321	5381	40174	15140804	7588540
CEN	OOA2	chr3R	534797	546549	0.0038083417645888	5381	110168	28928076	15110028
CEN	West	chr3R	534797	546549	0.0026003027192559	5381	109448	42090484	613132
OOA2	West	chr3R	546683	553493	0.0019748319287341	4956	27200	13773324	7160820
CEN	West	chr3R	546683	553493	0.0020276277728677	4956	79554	39235012	95804
CEN	OOA2	chr3R	546683	553493	0.0024308535798269	4956	64856	26680340	13879564
CEN	OOA2	chr3R	553990	555475	0.0013446582510244	1357	14794	11002052	103636
CEN	West	chr3R	553990	555475	0.002836650784992	1357	30514	10757052	12100
OOA2	West	chr3R	553990	555475	0.0021754833526545	1357	12348	5675980	55988
CEN	OOA2	chr3R	555606	557289	0.0054026882691453	1262	50494	9346088	982120
CEN	West	chr3R	555606	557289	0.0045840880419789	1262	44826	9778608	236624
OOA2	West	chr3R	555606	557289	0.004601232016715	1262	22480	4885648	445040
OOA2	West	chr3R	558480	567489	0.0022457527123742	5213	45298	20170520	1849192
CEN	OOA2	chr3R	558480	567489	0.0024745654514745	5213	95298	38511004	4152188
CEN	West	chr3R	558480	567489	0.0017233084291551	5213	68286	39624944	1745424
CEN	West	chr3R	567873	594709	0.0006406478267433	12665	62718	97897780	2611660
OOA2	West	chr3R	567873	594709	0.0012701133009616	12665	36018	28358100	25138860
CEN	OOA2	chr3R	567873	594709	0.0014253886349776	12665	78682	55200384	48449976
OOA2	West	chr3R	594714	600486	0.0021634480876306	4198	35416	16370164	1362188
CEN	West	chr3R	594714	600486	0.0012255447674666	4198	40732	33235832	79496
CEN	OOA2	chr3R	594714	600486	0.00190083039694	4198	60282	31713508	2642924
CEN	OOA2	chr3R	600489	604969	0.0019682310891913	3375	48962	24876144	2744856
CEN	West	chr3R	600489	604969	0.0013480466932028	3375	36056	26746848	37152
OOA2	West	chr3R	600489	604969	0.0016179615554876	3375	20760	12830960	1425040
CEN	OOA2	chr3R	605170	610275	0.000770999565394	3549	21714	28163440	881576
CEN	West	chr3R	605170	610275	0.0017305472200288	3549	48724	28155256	9608
OOA2	West	chr3R	605170	610275	0.0014923208829718	3549	21694	14537088	453888
CEN	OOA2	chr3R	610282	626839	0.0010621314321033	10302	46638	43909820	40401748
CEN	West	chr3R	610282	626839	0.0007134792439686	10302	57816	81033892	722780
OOA2	West	chr3R	610282	626839	0.0006648943180001	10302	15136	22764520	20751128
CEN	West	chr3R	626841	630210	0.0037219801613927	2194	63104	16954416	457168
OOA2	West	chr3R	626841	630210	0.0040219830323726	2194	30980	7702668	1564788
CEN	OOA2	chr3R	626841	630210	0.0042760153923519	2194	65610	15343724	2611972
CEN	OOA2	chr3R	630706	640168	0.0022548062789775	6841	82868	36751716	19235028
CEN	West	chr3R	630706	640168	0.0013739734212668	6841	74134	53955920	334256
OOA2	West	chr3R	630706	640168	0.0016616795634304	6841	31658	19051808	9844576
CEN	OOA2	chr3R	640247	641108	0.0043354812271068	368	13034	3006356	5356
CEN	West	chr3R	640247	641108	0.0045519550256432	368	13292	2920064	384
OOA2	West	chr3R	640247	641108	0.0034049199934015	368	5284	1551872	2560
CEN	OOA2	chr3R	641939	646718	0.0018989132453538	3180	48136	25349236	675884
CEN	West	chr3R	641939	646718	0.0024061923383714	3180	60440	25118524	117956
OOA2	West	chr3R	641939	646718	0.0025916392274567	3180	33958	13102904	329416
OOA2	West	chr3R	646777	651430	0.0024536750936085	2976	28254	11514972	1055652
CEN	OOA2	chr3R	646777	651430	0.001965289064542	2976	44000	22388564	1967020
CEN	West	chr3R	646777	651430	0.0022963166123943	2976	52948	23057796	559740
CEN	West	chr3R	651479	656459	0.003474515233799	3076	83592	24058608	352528
OOA2	West	chr3R	651479	656459	0.001923222297817	3076	24220	12593448	399576
CEN	OOA2	chr3R	651479	656459	0.0030785084984329	3076	74468	24189636	984348
CEN	OOA2	chr3R	656496	657415	0.0059895994348491	756	36424	6081208	105896
CEN	West	chr3R	656496	657415	0.0076508229860044	756	45902	5999616	0
OOA2	West	chr3R	656496	657415	0.0039500581134537	756	12398	3138688	54656
CEN	OOA2	chr3R	657490	668327	0.0007834325092229	7665	36182	46183940	16546420
CEN	West	chr3R	657490	668327	0.0007340020781003	7665	43730	59577488	1251952
OOA2	West	chr3R	657490	668327	0.0007151142616202	7665	17072	23873108	8503852
CEN	OOA2	chr3R	668367	668965	0.0053128476537589	447	18262	3437328	220920
CEN	West	chr3R	668367	668965	0.0039579504068984	447	13902	3512424	34968
OOA2	West	chr3R	668367	668965	0.004779995083689	447	8556	1789960	98168
OOA2	West	chr3R	668966	669769	0.0060516530063077	600	14510	2397692	136708
CEN	OOA2	chr3R	668966	669769	0.0043699680297273	600	20886	4779440	130960
CEN	West	chr3R	668966	669769	0.0055495572562441	600	25638	4619828	141772
OOA2	West	chr3R	669782	670648	0.010520872490878	508	22502	2138796	6996
CEN	West	chr3R	669782	670648	0.0137097979808046	508	55024	4013480	18008
CEN	OOA2	chr3R	669782	670648	0.0119490730305149	508	49618	4152456	5016
CEN	OOA2	chr3R	670655	671477	0.0120767525279987	464	45842	3795888	1488
CEN	West	chr3R	670655	671477	0.0191295170311885	464	70398	3680072	2232
OOA2	West	chr3R	670655	671477	0.0148162902583274	464	29010	1957980	1956
CEN	OOA2	chr3R	671881	675715	0.0054979117569735	2180	69848	12704460	5136660
CEN	West	chr3R	671881	675715	0.0055810146841432	2180	95714	17149928	150552
OOA2	West	chr3R	671881	675715	0.0062153609831029	2180	40462	6510000	2698320
OOA2	West	chr3R	675723	696978	0.0009655295979614	11609	31816	32951864	16084552
CEN	OOA2	chr3R	675723	696978	0.0015276534292934	11609	96958	63468584	31539472
CEN	West	chr3R	675723	696978	0.0010179980479501	11609	92018	90391136	1737888
CEN	West	chr3R	697030	698291	0.0073263202747647	769	40990	5594896	507888
OOA2	West	chr3R	697030	698291	0.0080854141001915	769	23838	2948272	299984
CEN	OOA2	chr3R	697030	698291	0.0080398628489746	769	44636	5551836	741660
CEN	West	chr3R	698292	699013	0.0070140356172653	636	33462	4770720	276576
OOA2	West	chr3R	698292	699013	0.0030764092420971	636	8032	2610836	75628
CEN	OOA2	chr3R	698292	699013	0.0064470659426507	636	32218	4997312	207712
CEN	OOA2	chr3R	699014	700142	0.0043987900844133	987	26572	6040752	2036856
CEN	West	chr3R	699014	700142	0.005177465511092	987	36988	7144036	688796
OOA2	West	chr3R	699014	700142	0.0040384980506493	987	12422	3075896	1093192
CEN	OOA2	chr3R	700209	701775	0.0061881451773499	1107	53448	8637160	422528
CEN	West	chr3R	700209	701775	0.006851193353402	1107	57262	8357960	427192
OOA2	West	chr3R	700209	701775	0.0029432628195988	1107	13294	4516756	159212
CEN	OOA2	chr3R	701790	730289	0.0016239473787647	11141	95852	59024080	32153864
CEN	West	chr3R	701790	730289	0.0013072952612691	11141	88678	67833184	20581792
OOA2	West	chr3R	701790	730289	0.0015421940682557	11141	46080	29879508	17180076
CEN	West	chr3R	730365	745823	0.0009075404197251	7941	53056	58461308	4558468
OOA2	West	chr3R	730365	745823	0.001209044823906	7941	18126	14992000	18550784
CEN	OOA2	chr3R	730365	745823	0.0012489001655515	7941	37484	30013608	34975536
CEN	OOA2	chr3R	745859	748830	0.0018118600557379	1954	21236	11720552	4270984
CEN	West	chr3R	745859	748830	0.0020793914199877	1954	28314	13616484	1890460
OOA2	West	chr3R	745859	748830	0.001332000958951	1954	7134	5355852	2897844
CEN	OOA2	chr3R	748862	751722	0.0033060640722513	1868	38788	11732380	3555332
CEN	West	chr3R	748862	751722	0.0021976527229829	1868	29922	13615436	1209012
OOA2	West	chr3R	748862	751722	0.0022295489269746	1868	12678	5686352	2204080
CEN	OOA2	chr3R	751806	760182	0.0016644201257314	5629	75886	45593056	474680
CEN	West	chr3R	751806	760182	0.0014571649236291	5629	64956	44576972	94772
OOA2	West	chr3R	751806	760182	0.0013411761942459	5629	31518	23500268	276628
OOA2	West	chr3R	760195	760929	0.004357107265809	502	9234	2119296	1152
CEN	OOA2	chr3R	760195	760929	0.0025927051612513	502	10646	4106136	2232
CEN	West	chr3R	760195	760929	0.0050312861457396	502	20044	3983872	0
CEN	West	chr3R	760985	763183	0.005121819850252	1213	49296	9624704	1664
OOA2	West	chr3R	760985	763183	0.0044103560214996	1213	21216	4810496	313216
CEN	OOA2	chr3R	760985	763183	0.0037752864354522	1213	35182	9319028	608164
CEN	OOA2	chr3R	763234	769406	0.0025724592706955	3488	56038	21783824	6761968
CEN	West	chr3R	763234	769406	0.0026012435176985	3488	70634	27153936	526832
OOA2	West	chr3R	763234	769406	0.001879859373579	3488	20920	11128492	3604820
CEN	OOA2	chr3R	769454	770855	0.0015853246669324	805	10402	6561432	26688
CEN	West	chr3R	769454	770855	0.0023566651638112	805	15054	6387840	640
OOA2	West	chr3R	769454	770855	0.0016900510204081	805	5724	3386880	13440
CEN	OOA2	chr3R	770882	772672	0.0189776183888097	1048	145566	7670404	906428
CEN	West	chr3R	770882	772672	0.0189287872782144	1048	154342	8153824	163104
OOA2	West	chr3R	770882	772672	0.0019917386591841	1048	7740	3886052	540700
OOA2	West	chr3R	772726	773621	0.0004267462845916	627	1100	2577644	70804
CEN	OOA2	chr3R	772726	773621	0.0329143546611834	627	167822	5098748	32620
CEN	West	chr3R	772726	773621	0.0326488772196049	627	158868	4865956	109916
OOA2	West	chr3R	773635	773933	0.0009252425807905	269	1018	1100252	36004
CEN	West	chr3R	773635	773933	0.0544729583882959	269	112654	2068072	66712
CEN	OOA2	chr3R	773635	773933	0.0540139895224003	269	118858	2200504	992
CEN	OOA2	chr3R	773981	774652	0.043489464467995	590	209614	4819880	8680
CEN	West	chr3R	773981	774652	0.0441634773100054	590	200322	4535920	146320
OOA2	West	chr3R	773981	774652	0.0009776177000257	590	2356	2409940	82220
CEN	OOA2	chr3R	774721	775227	0.0430865670889161	466	164054	3807544	6200
CEN	West	chr3R	774721	775227	0.043214545115312	466	155646	3601704	96472
OOA2	West	chr3R	774721	775227	0.0003688787548826	466	706	1913908	54476
OOA2	West	chr3R	775231	777171	0.0036689090272226	1014	14706	4008276	274860
CEN	OOA2	chr3R	775231	777171	0.0301691890167513	1014	233402	7736436	562140
CEN	West	chr3R	775231	777171	0.0296800765756872	1014	237516	8002540	44564
CEN	West	chr3R	777418	779389	0.0048851894872991	992	38238	7827332	45180
OOA2	West	chr3R	777418	779389	0.0053367398110624	992	22050	4131736	58472
CEN	OOA2	chr3R	777418	779389	0.0062344588813896	992	49844	7994920	123608
OOA2	West	chr3R	779557	782277	0.0032572718223226	1844	23756	7293220	495836
CEN	West	chr3R	779557	782277	0.0030393198142957	1844	44412	14612480	21504
CEN	OOA2	chr3R	779557	782277	0.0034279507036946	1844	48396	14118056	973240
CEN	OOA2	chr3R	782384	788636	0.0020988427053337	4885	42318	20162540	19816300
CEN	West	chr3R	782384	788636	0.0021037858023633	4885	81484	38732080	35280
OOA2	West	chr3R	782384	788636	0.0013809653609136	4885	14368	10404316	10229924
CEN	OOA2	chr3R	789390	792360	0.0343836393721494	659	121436	3531796	1861460
CEN	West	chr3R	789390	792360	0.0192002774368769	659	99878	5201904	27920
OOA2	West	chr3R	789390	792360	0.028203656187757	659	51486	1825508	958108
CEN	OOA2	chr3R	792379	797958	0.0107835332796497	1986	112542	10436468	5816956
CEN	West	chr3R	792379	797958	0.0090632835743331	1986	139522	15394200	366696
OOA2	West	chr3R	792379	797958	0.0091825258609543	1986	50850	5537692	2851172
CEN	West	chr3R	797960	798317	0.2376005225129607	50	93128	391952	4848
OOA2	West	chr3R	797960	798317	0.1753397573710073	50	36538	208384	2816
CEN	OOA2	chr3R	797960	798317	0.2103824595456436	50	84976	403912	5288
CEN	OOA2	chr3R	798903	805977	0.0022585403089635	4195	75638	33489772	842108
CEN	West	chr3R	798903	805977	0.0019023154687796	4195	63220	33233184	58336
OOA2	West	chr3R	798903	805977	0.0016725603738142	4195	28952	17309988	409692
CEN	OOA2	chr3R	805979	815697	0.0022570352366581	7144	78376	34725200	23741296
CEN	West	chr3R	805979	815697	0.0015329844061623	7144	86848	56652892	41892
OOA2	West	chr3R	805979	815697	0.0012243954547442	7144	21952	17928848	12247408
CEN	OOA2	chr3R	815701	816349	0.0344880292496872	261	68142	1975816	160208
CEN	West	chr3R	815701	816349	0.0310424005067358	261	64298	2071296	0
OOA2	West	chr3R	815701	816349	0.0276178297979164	261	28164	1019776	82688
OOA2	West	chr3R	816573	820875	0.0032886565031256	2700	36802	11190588	214212
CEN	OOA2	chr3R	816573	820875	0.0037748387890971	2700	81568	21608340	488460
CEN	West	chr3R	816573	820875	0.0026215952275001	2700	55826	21294668	132532
CEN	West	chr3R	820911	830265	0.0021995913128834	4417	76430	34747364	305948
OOA2	West	chr3R	820911	830265	0.002382503065079	4417	35484	14893580	3763828
CEN	OOA2	chr3R	820911	830265	0.0026296484586247	4417	75292	28631964	7516764
CEN	OOA2	chr3R	830482	843114	0.0013291674292471	8047	70620	53131004	12725644
CEN	West	chr3R	830482	843114	0.001372955029454	8047	87388	63649572	211420
OOA2	West	chr3R	830482	843114	0.001158311437387	8047	31848	27495196	6495332
CEN	OOA2	chr3R	843144	844816	0.0039007608980991	1040	32334	8289152	222208
CEN	West	chr3R	843144	844816	0.0041487717307297	1040	33926	8177360	76080
OOA2	West	chr3R	843144	844816	0.0040368078251396	1040	17416	4314300	78660
CEN	OOA2	chr3R	845391	849507	0.0024786195838507	2657	48564	19593164	2151724
CEN	West	chr3R	845391	849507	0.0025943281346561	2657	54540	21022784	63168
OOA2	West	chr3R	845391	849507	0.0022048585011933	2657	22352	10137612	1085556
OOA2	West	chr3R	849667	853648	0.0035864034616397	1994	29102	8114536	308120
CEN	OOA2	chr3R	849667	853648	0.0023112440399331	1994	35312	15278352	1040544
CEN	West	chr3R	849667	853648	0.0029408341365362	1994	44974	15292940	531444
OOA2	West	chr3R	853795	861677	0.0028766688534142	4748	48656	16914008	3141544
CEN	West	chr3R	853795	861677	0.0019175706818565	4748	71668	37374372	305756
CEN	OOA2	chr3R	853795	861677	0.0030686887529414	4748	101348	33026484	5831148
CEN	OOA2	chr3R	861686	862323	0.0077148689346487	514	28240	3660464	546112
CEN	West	chr3R	861686	862323	0.0122595733222128	514	46802	3817588	261516
OOA2	West	chr3R	861686	862323	0.0117372144033388	514	21126	1799916	371220
CEN	OOA2	chr3R	862376	867643	0.0037811256283541	1987	59808	15817512	444096
CEN	West	chr3R	862376	867643	0.0038256679229378	1987	59618	15583684	185148
OOA2	West	chr3R	862376	867643	0.0041099653504994	1987	33274	8095932	297156
OOA2	West	chr3R	867652	873997	0.0026575644360811	4282	47724	17957796	129372
CEN	OOA2	chr3R	867652	873997	0.0026928733062242	4282	93674	34785892	257996
CEN	West	chr3R	867652	873997	0.0025163147697363	4282	85104	33820888	161064
CEN	West	chr3R	874017	875106	0.0085337753373546	582	39376	4614136	4616
OOA2	West	chr3R	874017	875106	0.0063720743718396	582	15636	2453832	4536
CEN	OOA2	chr3R	874017	875106	0.0086773221716512	582	41280	4757228	5860
CEN	West	chr3R	875107	880587	0.001952628027865	3821	58506	29962696	360760
OOA2	West	chr3R	875107	880587	0.0013193351661781	3821	20900	15841312	298592
CEN	OOA2	chr3R	875107	880587	0.0020554166471152	3821	63778	31029232	241832
OOA2	West	chr3R	880603	881770	0.0042212185169977	660	11144	2639996	147844
CEN	OOA2	chr3R	880603	881770	0.0055767574211171	660	29366	5265784	135656
CEN	West	chr3R	880603	881770	0.0021572462719891	660	10976	5087968	149792
CEN	OOA2	chr3R	881816	884298	0.0021104725144812	1387	23936	11341536	9672
CEN	West	chr3R	881816	884298	0.0025021748490786	1387	27336	10924896	82336
OOA2	West	chr3R	881816	884298	0.0025714604380639	1387	14940	5809928	48760
CEN	OOA2	chr3R	884303	888556	0.0040633781123954	2093	56194	13829380	3299732
CEN	West	chr3R	884303	888556	0.0031274566312956	2093	51416	16440196	169852
OOA2	West	chr3R	884303	888556	0.0040334936007263	2093	28486	7062364	1778468
CEN	OOA2	chr3R	888648	894497	0.0036075827456687	3399	97092	26913312	904104
CEN	West	chr3R	888648	894497	0.0040635193759329	3399	106932	26315120	659344
OOA2	West	chr3R	888648	894497	0.0026080621375651	3399	35512	13616240	741136
CEN	West	chr3R	895526	900175	0.0035965801195592	2527	72062	20036256	18016
OOA2	West	chr3R	895526	900175	0.0028244811209204	2527	30002	10622128	51920
CEN	OOA2	chr3R	895526	900175	0.0031242829701612	2527	64324	20588404	92564
CEN	OOA2	chr3R	901324	906792	0.0023363998529245	2981	55994	23965932	430572
CEN	West	chr3R	901324	906792	0.0025805249788314	2981	60952	23620000	37216
OOA2	West	chr3R	901324	906792	0.0024956179675446	2981	30896	12380100	211644
CEN	OOA2	chr3R	906802	909853	0.0093546628592627	1917	138586	14814644	874084
CEN	West	chr3R	906802	909853	0.0111827753912448	1917	160108	14317376	895936
OOA2	West	chr3R	906802	909853	0.0099773627188144	1917	73658	7382512	714896
CEN	OOA2	chr3R	909865	913853	0.0031982797514779	2813	63998	20010132	3011460
CEN	West	chr3R	909865	913853	0.0038161580512605	2813	79168	20745472	1578496
OOA2	West	chr3R	909865	913853	0.0023016142711507	2813	22568	9805292	2076820
OOA2	West	chr3R	916456	933121	0.0020331928970681	7346	34482	16959532	14069972
CEN	OOA2	chr3R	916456	933121	0.0035974559903446	7346	118202	32857108	27262556
CEN	West	chr3R	916456	933121	0.0031989282620949	7346	184800	57769348	528508
CEN	West	chr3R	933132	934917	0.0060365950876486	1206	57550	9533520	37296
OOA2	West	chr3R	933132	934917	0.0037407045314232	1206	18274	4885176	208968
CEN	OOA2	chr3R	933132	934917	0.0035225358712308	1206	33378	9475560	394344
CEN	OOA2	chr3R	935121	941873	0.0034490589958795	4041	105032	30452364	2619180
CEN	West	chr3R	935121	941873	0.0042350563373753	4041	130484	30810452	1258924
OOA2	West	chr3R	935121	941873	0.0023448536023598	4041	37196	15862824	1206360
CEN	OOA2	chr3R	942004	945408	0.0048286923610728	1729	61066	12646488	1503648
CEN	West	chr3R	942004	945408	0.0058535269826799	1729	76228	13022576	698768
OOA2	West	chr3R	942004	945408	0.0032352512981445	1729	21600	6676452	626844
CEN	OOA2	chr3R	945416	950128	0.0026257064459487	2821	59528	22671232	415832
CEN	West	chr3R	945416	950128	0.0028640716265436	2821	62944	21977104	410352
OOA2	West	chr3R	945416	950128	0.0030893344233536	2821	35658	11542292	373612
OOA2	West	chr3R	950977	956608	0.0027858266929782	3535	35688	12810560	2121280
CEN	OOA2	chr3R	950977	956608	0.0029441421261231	3535	73288	24892820	4037620
CEN	West	chr3R	950977	956608	0.0034418558986301	3535	95074	27622888	430872
OOA2	West	chr3R	956624	970356	0.0011414990710856	10489	34430	30162092	14143444
CEN	West	chr3R	956624	970356	0.0012915361009088	10489	105940	82026356	1214348
CEN	OOA2	chr3R	956624	970356	0.0014083456452618	10489	81338	57754288	28087688
CEN	OOA2	chr3R	970361	973314	0.0058128133043076	1801	80266	13808460	930924
CEN	West	chr3R	970361	973314	0.0063203677427282	1801	90120	14258664	34072
OOA2	West	chr3R	970361	973314	0.0036961771560986	1801	26344	7127364	480060
CEN	OOA2	chr3R	973356	974455	0.0138623708460466	658	72256	5212384	172688
CEN	West	chr3R	973356	974455	0.0107471911712736	658	55836	5195404	26484
OOA2	West	chr3R	973356	974455	0.0101196061078734	658	27352	2702872	76520
OOA2	West	chr3R	974457	974800	0.0200235463596377	263	21906	1094012	16900
CEN	OOA2	chr3R	974457	974800	0.0202528039005539	263	42934	2119904	32488
CEN	West	chr3R	974457	974800	0.0193117129549767	263	40302	2086920	248
CEN	West	chr3R	974836	988216	0.0010691983312878	8879	75018	70162848	300896
OOA2	West	chr3R	974836	988216	0.0012240018323715	8879	26292	21480360	16024536
CEN	OOA2	chr3R	974836	988216	0.0015433631630253	8879	64140	41558592	31107144
OOA2	West	chr3R	989181	1005809	0.0008027980232648	12704	21622	26933300	26728396
CEN	West	chr3R	989181	1005809	0.0010158365074417	12704	102296	100701244	117700
CEN	OOA2	chr3R	989181	1005809	0.0015161484251722	12704	79038	52130780	51838756
CEN	OOA2	chr3R	1005812	1012500	0.0027164963992047	4003	87304	32138456	622096
CEN	West	chr3R	1005812	1012500	0.0020918303268726	4003	66156	31625892	141916
OOA2	West	chr3R	1005812	1012500	0.0022044512560516	4003	36684	16640876	267796
CEN	OOA2	chr3R	1013642	1019731	0.0019533564237607	4702	59348	30382576	8098592
CEN	West	chr3R	1013642	1019731	0.0009078416473177	4702	33682	37101184	213888
OOA2	West	chr3R	1013642	1019731	0.0016539899654898	4702	26088	15772768	4088480
CEN	OOA2	chr3R	1019755	1028143	0.0024610821081142	4933	95878	38957660	1414012
CEN	West	chr3R	1019755	1028143	0.002784785819976	4933	108014	38787184	361104
OOA2	West	chr3R	1019755	1028143	0.001868652556363	4933	37748	20200652	636340
CEN	West	chr3R	1028170	1028791	0.0051583488577311	519	21044	4079600	39184
OOA2	West	chr3R	1028170	1028791	0.0039985030961207	519	8676	2169812	22444
CEN	OOA2	chr3R	1028170	1028791	0.0072917098621389	519	30948	4244272	3224
CEN	OOA2	chr3R	1028808	1029827	0.0045596404677517	739	27572	6046968	1008
CEN	West	chr3R	1028808	1029827	0.0033680919329491	739	19752	5864448	256
OOA2	West	chr3R	1028808	1029827	0.0017570435531496	739	5484	3121152	384
CEN	OOA2	chr3R	1029910	1036972	0.0035959013345825	3538	89286	24829936	4125056
CEN	West	chr3R	1029910	1036972	0.0037845622152737	3538	105950	27995312	82256
OOA2	West	chr3R	1029910	1036972	0.0028583887346296	3538	36656	12824008	2120504
CEN	OOA2	chr3R	1036974	1050551	0.0060625343888939	2337	98548	16255248	2870760
CEN	West	chr3R	1036974	1050551	0.0063635594755689	2337	112258	17640756	905676
OOA2	West	chr3R	1036974	1050551	0.0049075331060441	2337	42498	8659748	1211740
OOA2	West	chr3R	1050845	1070451	0.0017160457002348	7063	31366	18278068	11556044
CEN	OOA2	chr3R	1050845	1070451	0.0021181178367348	7063	68358	32272992	25530600
CEN	West	chr3R	1050845	1070451	0.002216481418156	7063	115790	52240456	3811512
CEN	West	chr3R	1070755	1076100	0.0017497910477272	4463	61734	35280784	137584
OOA2	West	chr3R	1070755	1076100	0.0015741725974343	4463	16528	10499484	8352228
CEN	OOA2	chr3R	1070755	1076100	0.0023817646463966	4463	48424	20331144	16194048
CEN	OOA2	chr3R	1076135	1092875	0.0014366955304809	9991	59280	41261352	40504992
CEN	West	chr3R	1076135	1092875	0.001482783686272	9991	114714	77363948	1924628
OOA2	West	chr3R	1076135	1092875	0.0015399592149336	9991	33378	21674600	20527384
CEN	OOA2	chr3R	1092902	1121480	0.0012345719367886	14500	74026	59960864	58707136
CEN	West	chr3R	1092902	1121480	0.0008709129036287	14500	99418	114153780	918220
OOA2	West	chr3R	1092902	1121480	0.0007438447541145	14500	23026	30955384	30292616
CEN	OOA2	chr3R	1122011	1129914	0.0017428781104042	4552	35396	20308936	16944632
CEN	West	chr3R	1122011	1129914	0.0020542114460277	4552	73608	35832728	291944
OOA2	West	chr3R	1122011	1129914	0.0015901060070671	4552	16722	10516280	8711368
OOA2	West	chr3R	1129967	1130682	0.0054176978995244	448	8362	1543460	348892
CEN	OOA2	chr3R	1129967	1130682	0.011654466907493	448	35308	3029568	636864
CEN	West	chr3R	1129967	1130682	0.0145223894188084	448	51034	3514160	41168
OOA2	West	chr3R	1130692	1131962	0.00978991572435	757	27192	2777552	420016
CEN	West	chr3R	1130692	1131962	0.0107670175826874	757	63828	5928104	79448
CEN	OOA2	chr3R	1130692	1131962	0.0065885738858093	757	35914	5450952	744336
CEN	OOA2	chr3R	1132152	1139588	0.002124280032702	4563	69116	32536200	4807392
CEN	West	chr3R	1132152	1139588	0.0024984513259164	4563	87440	34997680	1214288
OOA2	West	chr3R	1132152	1139588	0.0023569389316926	4563	38448	16312684	2961428
CEN	OOA2	chr3R	1139713	1146563	0.0023601926837453	3986	75754	32096532	524892
CEN	West	chr3R	1139713	1146563	0.0027328244813408	3986	83662	30613748	1019148
OOA2	West	chr3R	1139713	1146563	0.0023883241022908	3986	38440	16094968	741896
OOA2	West	chr3R	1146633	1150489	0.0027906477872891	2776	28516	10218416	1507408
CEN	OOA2	chr3R	1146633	1150489	0.0037170449883357	2776	74148	19948104	2770680
CEN	West	chr3R	1146633	1150489	0.004044518434026	2776	88404	21857732	172604
CEN	West	chr3R	1150541	1155991	0.0027228503704436	3485	74014	27182544	474416
OOA2	West	chr3R	1150541	1155991	0.0015423689098647	3485	20616	13366452	1354188
CEN	OOA2	chr3R	1150541	1155991	0.0027134454522325	3485	71286	26271396	2249844
OOA2	West	chr3R	1156086	1157553	0.0060716537897068	1075	25534	4205444	335356
CEN	West	chr3R	1156086	1157553	0.0073664748621516	1075	60354	8193064	338136
CEN	OOA2	chr3R	1156086	1157553	0.0056605080929381	1075	48036	8486164	311636
CEN	OOA2	chr3R	1157583	1159340	0.0021391794545722	1522	26484	12380448	75600
CEN	West	chr3R	1157583	1159340	0.0021047479863154	1522	24754	11761028	317564
OOA2	West	chr3R	1157583	1159340	0.0022865956523834	1522	14232	6224100	204828
CEN	OOA2	chr3R	1159366	1161627	0.0058937834113956	1315	62384	10584712	177248
CEN	West	chr3R	1159366	1161627	0.0056940992621243	1315	57250	10054268	381572
OOA2	West	chr3R	1159366	1161627	0.0054100677873362	1315	28476	5263520	291040
CEN	OOA2	chr3R	1161636	1162643	0.008933143951719	691	50516	5654896	248
CEN	West	chr3R	1161636	1162643	0.0074641419318973	691	39958	5353328	130448
OOA2	West	chr3R	1161636	1162643	0.0089336479916665	691	25454	2849228	69556
CEN	West	chr3R	1162746	1165159	0.0017878829352464	1509	20640	11544380	431044
OOA2	West	chr3R	1162746	1165159	0.0014622584898978	1509	7944	5432692	941324
CEN	OOA2	chr3R	1162746	1165159	0.001910569553197	1509	20132	10537172	1812484
CEN	OOA2	chr3R	1165296	1168360	0.003472798720028	1693	48108	13852804	2708
CEN	West	chr3R	1165296	1168360	0.0025239349650054	1693	33262	13178628	257020
OOA2	West	chr3R	1165296	1168360	0.0030284644869629	1693	21244	7014776	136456
CEN	OOA2	chr3R	1168487	1184136	0.0058216982811136	2451	80466	13821740	6237244
CEN	West	chr3R	1168487	1184136	0.0065086577428466	2451	124656	19152336	298800
OOA2	West	chr3R	1168487	1184136	0.0076859625162672	2451	55422	7210808	3142216
CEN	OOA2	chr3R	1186375	1186700	0.026229339688147	246	50014	1906796	106468
CEN	West	chr3R	1186375	1186700	0.0424184378332132	246	80518	1898184	54072
OOA2	West	chr3R	1186375	1186700	0.0428598455878209	246	42590	993704	45400
OOA2	West	chr3R	1186706	1190422	0.0166690934162996	1710	62278	3736136	3486904
CEN	OOA2	chr3R	1186706	1190422	0.0136421325097302	1710	97988	7182748	6811892
CEN	West	chr3R	1186706	1190422	0.0078091643213346	1710	104618	13396824	173736
CEN	West	chr3R	1190423	1192012	0.0105008335159998	998	82972	7901468	18660
OOA2	West	chr3R	1190423	1192012	0.0165952498269571	998	45266	2727648	1487904
CEN	OOA2	chr3R	1190423	1192012	0.0176580763945264	998	93184	5277132	2890500
CEN	OOA2	chr3R	1192538	1194942	0.0064866046601597	1503	77262	11911008	389544
CEN	West	chr3R	1192538	1194942	0.0057288992395378	1503	66900	11677636	250172
OOA2	West	chr3R	1192538	1194942	0.0038016902772424	1503	23868	6278260	70412
CEN	OOA2	chr3R	1194948	1195337	0.0234801225900406	316	60494	2576392	9752
CEN	West	chr3R	1194948	1195337	0.0235851164334593	316	59116	2506496	1280
OOA2	West	chr3R	1194948	1195337	0.0133310082740042	316	17736	1330432	4352
CEN	OOA2	chr3R	1195355	1195855	0.0120393941114056	449	44116	3664304	10312
CEN	West	chr3R	1195355	1195855	0.0151399642510688	449	53938	3562624	640
OOA2	West	chr3R	1195355	1195855	0.0080567397482744	449	15240	1891584	4992
OOA2	West	chr3R	1195861	1196292	0.0118336248845405	369	18346	1550328	8328
CEN	OOA2	chr3R	1195861	1196292	0.0180855956435669	369	54268	3000620	19276
CEN	West	chr3R	1195861	1196292	0.0180315917043051	369	52730	2924312	4072
OOA2	West	chr3R	1196349	1198480	0.0075755660015978	1124	32354	4270836	476940
CEN	West	chr3R	1196349	1198480	0.0118395380994861	1124	105006	8869096	50968
CEN	OOA2	chr3R	1196349	1198480	0.0122541531850243	1124	101242	8261852	936964
CEN	OOA2	chr3R	1198502	1201443	0.0015472655506648	2293	28978	18728524	37388
CEN	West	chr3R	1198502	1201443	0.0014175155705689	2293	25782	18188160	9088
OOA2	West	chr3R	1198502	1201443	0.0023053550139091	2293	22276	9662720	22912
CEN	OOA2	chr3R	1201488	1203895	0.0052372541602738	1252	53278	10172888	73480
CEN	West	chr3R	1201488	1203895	0.0030522794173021	1252	29830	9773024	162848
OOA2	West	chr3R	1201488	1203895	0.0048821477277556	1252	25274	5176820	111628
OOA2	West	chr3R	1204035	1207368	0.0049272416788846	1577	31012	6293988	367260
CEN	OOA2	chr3R	1204035	1207368	0.0044784062959845	1577	54392	12145392	760776
CEN	West	chr3R	1204035	1207368	0.0015748046707721	1577	19564	12423128	91944
CEN	West	chr3R	1207379	1211199	0.0039382081220641	2262	69912	17752236	198996
OOA2	West	chr3R	1207379	1211199	0.0033629751421366	2262	31106	9249548	305140
CEN	OOA2	chr3R	1207379	1211199	0.0030687947130909	2262	54438	17739212	772996
OOA2	West	chr3R	1211205	1213638	0.0008443257771333	1739	6112	7238912	106624
CEN	West	chr3R	1211205	1213638	0.0012897943985077	1739	17790	13792896	7808
CEN	OOA2	chr3R	1211205	1213638	0.0009048634914547	1739	12684	14017584	214392
CEN	OOA2	chr3R	1213673	1218834	0.0030126860435593	2863	53776	17849852	5580940
CEN	West	chr3R	1213673	1218834	0.002866488700638	2863	62976	21969736	751032
OOA2	West	chr3R	1213673	1218834	0.0027491728132645	2863	24388	8871032	3222280
CEN	OOA2	chr3R	1219366	1225981	0.0024156612542675	3200	61488	25453900	734900
CEN	West	chr3R	1219366	1225981	0.0018646282565382	3200	47318	25376640	18560
OOA2	West	chr3R	1219366	1225981	0.0021453357318818	3200	28202	13145728	371072
CEN	OOA2	chr3R	1226041	1228595	0.0040447661416479	1819	59996	14832996	53700
CEN	West	chr3R	1226041	1228595	0.0056862769004318	1819	82084	14435456	128
OOA2	West	chr3R	1226041	1228595	0.0040855256558158	1819	31278	7655808	27648
CEN	West	chr3R	1228633	1230904	0.013096674253613	1459	151032	11532088	46536
OOA2	West	chr3R	1228633	1230904	0.0081508491002386	1459	49554	6079612	83204
CEN	OOA2	chr3R	1228633	1230904	0.0123877723233463	1459	145686	11760468	179988
CEN	OOA2	chr3R	1231690	1251044	0.0006754505915082	12614	67828	100418892	2814084
CEN	West	chr3R	1231690	1251044	0.0007251454987457	12614	72106	99436596	668108
OOA2	West	chr3R	1231690	1251044	0.0006764091312349	12614	35194	52030640	1250896
CEN	OOA2	chr3R	1251060	1255780	0.0019508693039379	2274	35554	18224696	385720
CEN	West	chr3R	1251060	1255780	0.0048856251299029	2274	84246	17243648	802816
OOA2	West	chr3R	1251060	1255780	0.0036670330437753	2274	32976	8992556	612820
CEN	OOA2	chr3R	1256045	1260849	0.0035662669450298	3136	47782	13398324	12266700
CEN	West	chr3R	1256045	1260849	0.0015955365384574	3136	39486	24747788	139508
OOA2	West	chr3R	1256045	1260849	0.0026715312171227	3136	18476	6915884	6330580
OOA2	West	chr3R	1260866	1270787	0.002029906222486	5598	33624	16564312	7081640
CEN	OOA2	chr3R	1260866	1270787	0.0018238213182811	5598	58478	32063448	13750584
CEN	West	chr3R	1260866	1270787	0.0010978770767452	5598	48672	44332832	92896
CEN	West	chr3R	1270788	1271212	0.0092970176898366	392	28872	3105512	5400
OOA2	West	chr3R	1270788	1271212	0.0150872652064006	392	24948	1653580	2228
CEN	OOA2	chr3R	1270788	1271212	0.0141620996900987	392	45388	3204892	3236
CEN	OOA2	chr3R	1271214	1275644	0.0040396614192781	1788	49584	12274296	2358696
CEN	West	chr3R	1271214	1275644	0.0025853183391954	1788	36490	14114316	75252
OOA2	West	chr3R	1271214	1275644	0.002665209354536	1788	16962	6364228	1188284
CEN	OOA2	chr3R	1280006	1284523	0.0047513182238845	1436	49574	10433736	1318488
CEN	West	chr3R	1280006	1284523	0.0031305289583286	1436	35126	11220468	175628
OOA2	West	chr3R	1280006	1284523	0.0039825354261283	1436	21428	5380492	685172
CEN	OOA2	chr3R	1285956	1289242	0.0024245444784628	1900	34676	14302068	1247532
CEN	West	chr3R	1285956	1289242	0.0021142640857647	1900	31728	15006640	71760
OOA2	West	chr3R	1285956	1289242	0.003424229284509	1900	25302	7389108	636492
OOA2	West	chr3R	1289340	1293831	0.0050311480953727	1479	29814	5925884	321412
CEN	OOA2	chr3R	1289340	1293831	0.0049968661620885	1479	57274	11461984	642152
CEN	West	chr3R	1289340	1293831	0.0062537759807981	1479	73204	11705568	31776
OOA2	West	chr3R	1294056	1300125	0.0030946331688339	3257	40078	12950808	806760
CEN	West	chr3R	1294056	1300125	0.003713344274233	3257	95376	25684664	162888
CEN	OOA2	chr3R	1294056	1300125	0.004058038800667	3257	101476	25006168	1649120
CEN	OOA2	chr3R	1300531	1305885	0.0021471236597512	3034	49156	22893884	1936372
CEN	West	chr3R	1300531	1305885	0.0017114177189364	3034	41070	23997648	80176
OOA2	West	chr3R	1300531	1305885	0.0022266458327909	3034	26340	11829452	986164
CEN	OOA2	chr3R	1305889	1309250	0.0038210125248325	1808	42176	11037912	3758760
CEN	West	chr3R	1305889	1309250	0.0019329664058842	1808	27600	14278572	69716
OOA2	West	chr3R	1305889	1309250	0.0036432633310317	1808	20768	5700384	1936608
OOA2	West	chr3R	1309482	1312469	0.0016387672437013	2070	14042	8568636	175044
CEN	OOA2	chr3R	1309482	1312469	0.001574835908706	2070	25740	16344560	596320
CEN	West	chr3R	1309482	1312469	0.0014912828180126	2070	24066	16137784	289736
CEN	West	chr3R	1312490	1318517	0.001739452525409	3791	51920	29848472	236904
OOA2	West	chr3R	1312490	1318517	0.001455776659941	3791	22592	15518864	494320
CEN	OOA2	chr3R	1312490	1318517	0.001505578177785	3791	45296	30085452	940092
OOA2	West	chr3R	1318601	1323948	0.0019145651965703	3016	19910	10399228	2340356
CEN	West	chr3R	1318601	1323948	0.002892180681732	3016	68378	23642368	292608
CEN	OOA2	chr3R	1318601	1323948	0.0024468315767736	3016	49338	20164036	4518908
CEN	OOA2	chr3R	1323971	1326177	0.0032625968369541	1299	34320	10519228	111788
CEN	West	chr3R	1323971	1326177	0.0033341749533871	1299	34334	10297600	11264
OOA2	West	chr3R	1323971	1326177	0.0020330199232272	1299	11050	5435264	51712
CEN	OOA2	chr3R	1327605	1330941	0.0040593137825106	2311	72726	17915836	997388
CEN	West	chr3R	1327605	1330941	0.0035517591058698	2311	65006	18302480	37616
OOA2	West	chr3R	1327605	1330941	0.0036455787689395	2311	33654	9231456	530208
CEN	OOA2	chr3R	1331157	1336005	0.0057568880396131	2077	78728	13675444	3322724
CEN	West	chr3R	1331157	1336005	0.0049653217969524	2077	80526	16217680	265392
OOA2	West	chr3R	1331157	1336005	0.004052131936632	2077	28124	6940544	1832704
CEN	West	chr3R	1336090	1336338	0.0168641710100014	229	30648	1817344	0
OOA2	West	chr3R	1336090	1336338	0.0086095672886065	229	8328	967296	0
CEN	OOA2	chr3R	1336090	1336338	0.0140619464115731	229	26354	1874136	0
CEN	OOA2	chr3R	1336340	1348771	0.0027968849428805	6289	118144	42241280	9227896
CEN	West	chr3R	1336340	1348771	0.0030459347457741	6289	149666	49136312	773192
OOA2	West	chr3R	1336340	1348771	0.0023765082212442	6289	52166	21950692	4614044
CEN	OOA2	chr3R	1348871	1352865	0.0027683438295292	3463	49690	17949360	10391832
CEN	West	chr3R	1348871	1352865	0.0018205027545773	3463	49824	27368264	114104
OOA2	West	chr3R	1348871	1352865	0.0025756875483238	3463	23852	9260440	5367272
CEN	OOA2	chr3R	1352898	1355871	0.0009342454281143	2646	18884	20213104	1441760
CEN	West	chr3R	1352898	1355871	0.0013878242973775	2646	29078	20952220	46436
OOA2	West	chr3R	1352898	1355871	0.000952290148679	2646	9948	10446396	730308
OOA2	West	chr3R	1355959	1363373	0.0016743842750239	5877	24464	14610744	10213704
CEN	OOA2	chr3R	1355959	1363373	0.0012514473614105	5877	35420	28303228	19794140
CEN	West	chr3R	1355959	1363373	0.0012171595459801	5877	56614	46513212	126660
CEN	West	chr3R	1363416	1377502	0.0017371883126422	7876	107938	62133736	370200
OOA2	West	chr3R	1363416	1377502	0.001473528026641	7876	33742	22898784	10369440
CEN	OOA2	chr3R	1363416	1377502	0.0017338613390846	7876	77170	44507596	19949588
CEN	OOA2	chr3R	1377642	1391137	0.001470511496081	9558	58840	40013288	38209384
CEN	West	chr3R	1377642	1391137	0.0007992938041817	9558	59920	74966176	886112
OOA2	West	chr3R	1377642	1391137	0.001035854545777	9558	21490	20746156	19626836
CEN	OOA2	chr3R	1391154	1394881	0.0023656576619992	2467	44376	18758420	1431508
CEN	West	chr3R	1391154	1394881	0.0022296974504305	2467	43424	19475288	102824
OOA2	West	chr3R	1391154	1394881	0.0013662997521174	2467	13266	9709436	711172
CEN	OOA2	chr3R	1395920	1400135	0.0033350305498981	2215	47160	14140800	3986760
CEN	West	chr3R	1395920	1400135	0.0024801747605259	2215	43284	17451996	126244
OOA2	West	chr3R	1395920	1400135	0.002913249951304	2215	21238	7290140	2066020
OOA2	West	chr3R	1400136	1402561	0.0021290064572134	1610	13224	6211348	589292
CEN	OOA2	chr3R	1400136	1402561	0.0027259989242099	1610	32840	12046960	1129280
CEN	West	chr3R	1400136	1402561	0.0023875968506109	1610	30458	12756760	20200
OOA2	West	chr3R	1402580	1413310	0.0015464946863042	4395	15272	9875236	8689244
CEN	West	chr3R	1402580	1413310	0.0020620221221334	4395	71008	34436100	442620
CEN	OOA2	chr3R	1402580	1413310	0.0032449090452509	4395	61766	19034740	16933940
CEN	OOA2	chr3R	1413753	1418465	0.0028966079640114	2059	43960	15176372	1674484
CEN	West	chr3R	1413753	1418465	0.0027105710799782	2059	44184	16300624	39600
OOA2	West	chr3R	1413753	1418465	0.002564534102413	2059	20114	7843140	854076
CEN	OOA2	chr3R	1418471	1419495	0.0044367733061165	780	28204	6356872	26648
CEN	West	chr3R	1418471	1419495	0.0028351359563108	780	17244	6082248	107832
OOA2	West	chr3R	1418471	1419495	0.0037525092154385	780	12106	3226108	68612
OOA2	West	chr3R	1420222	1421658	0.0106167078166969	701	31304	2948560	12464
CEN	OOA2	chr3R	1420222	1421658	0.0107166997361707	701	60946	5687012	49972
CEN	West	chr3R	1420222	1421658	0.0104093458160163	701	57586	5532144	30992
CEN	West	chr3R	1421687	1427142	0.0024820342678923	2707	52906	21315580	167172
OOA2	West	chr3R	1421687	1427142	0.003806951694863	2707	42790	11239964	194404
CEN	OOA2	chr3R	1421687	1427142	0.0031273596360246	2707	67792	21677072	477016
OOA2	West	chr3R	1427438	1432700	0.0031549619205791	3008	39832	12625192	80600
CEN	West	chr3R	1427438	1432700	0.0027741834969485	3008	66026	23800156	71332
CEN	OOA2	chr3R	1427438	1432700	0.0030005175417257	3008	73514	24500440	117032
CEN	OOA2	chr3R	1432721	1434978	0.0026234607134876	1463	31370	11957488	15704
CEN	West	chr3R	1432721	1434978	0.0023145659676281	1463	26870	11609088	1280
OOA2	West	chr3R	1432721	1434978	0.0026256065821944	1463	16206	6172288	7424
CEN	OOA2	chr3R	1435019	1440430	0.0025683038096788	3675	75998	29590736	485464
CEN	West	chr3R	1435019	1440430	0.0023890431645991	3675	69506	29093656	71144
OOA2	West	chr3R	1435019	1440430	0.0014325759776435	3675	21916	15298316	224884
CEN	OOA2	chr3R	1440903	1442274	0.0074680121993561	995	60570	8110592	32488
CEN	West	chr3R	1440903	1442274	0.0079680154806289	995	62918	7896320	0
OOA2	West	chr3R	1440903	1442274	0.0076366805283757	995	31968	4186112	16768
CEN	West	chr3R	1442276	1444288	0.0053498783537874	1066	45228	8454024	5752
OOA2	West	chr3R	1442276	1444288	0.0042779977003866	1066	18618	4352036	150748
CEN	OOA2	chr3R	1442276	1444288	0.0056196409845166	1066	47372	8429720	294424
CEN	OOA2	chr3R	1444289	1446631	0.0043855437169154	1427	50782	11579408	99160
CEN	West	chr3R	1444289	1446631	0.0034644247687556	1427	39222	11321360	3312
OOA2	West	chr3R	1444289	1446631	0.0034294746111812	1427	20500	5977592	50056
CEN	OOA2	chr3R	1446633	1446790	0.0601719740832644	142	69838	1160640	1488
CEN	West	chr3R	1446633	1446790	0.0604909700136301	142	68168	1126912	0
OOA2	West	chr3R	1446633	1446790	0.0550180288461538	142	32958	599040	768
CEN	OOA2	chr3R	1446819	1447107	0.0372168392324698	221	67202	1805688	2976
CEN	West	chr3R	1446819	1447107	0.0360736571303459	221	63268	1753856	0
OOA2	West	chr3R	1446819	1447107	0.0351170855651696	221	32728	931968	1536
OOA2	West	chr3R	1447111	1447371	0.0361037915385741	207	31568	874368	0
CEN	OOA2	chr3R	1447111	1447371	0.0382758277392194	207	64590	1687488	6600
CEN	West	chr3R	1447111	1447371	0.0394157247340425	207	64498	1636352	6400
CEN	West	chr3R	1447380	1448892	0.0163021672258694	547	56070	3439420	901572
OOA2	West	chr3R	1447380	1448892	0.0092219146786169	547	20990	2276100	34428
CEN	OOA2	chr3R	1447380	1448892	0.0189132332206879	547	67608	3574640	902008
CEN	OOA2	chr3R	1449081	1468329	0.0018126724965323	11466	115396	63660700	30177044
CEN	West	chr3R	1449081	1468329	0.0011207978249022	11466	90570	80808508	10185668
OOA2	West	chr3R	1449081	1468329	0.0014865127950514	11466	48898	32894436	15537948
CEN	OOA2	chr3R	1469546	1474452	0.0014377727847937	3053	27836	19360500	5625252
CEN	West	chr3R	1469546	1474452	0.0010422066755796	3053	24752	23749608	479000
OOA2	West	chr3R	1469546	1474452	0.0013726684793232	3053	13960	10169972	2725900
CEN	OOA2	chr3R	1474490	1475206	0.0069366768897708	560	30760	4434400	148640
CEN	West	chr3R	1474490	1475206	0.0047707100591715	560	20640	4326400	117760
OOA2	West	chr3R	1474490	1475206	0.0073174134364111	560	17204	2351104	14336
OOA2	West	chr3R	1475212	1479763	0.00176744059405	3418	22330	12634088	1803544
CEN	OOA2	chr3R	1475212	1479763	0.0022211580988216	3418	53194	23948768	4024144
CEN	West	chr3R	1475212	1479763	0.0026997397415725	3418	71248	26390692	734556
OOA2	West	chr3R	1479790	1483296	0.0038943104502249	2637	28234	7250064	3888624
CEN	West	chr3R	1479790	1483296	0.002860372831124	2637	58974	20617592	309640
CEN	OOA2	chr3R	1479790	1483296	0.0039213883634448	2637	54256	13835916	7745292
CEN	OOA2	chr3R	1483298	1483902	0.0053490725550464	482	20424	3818232	126456
CEN	West	chr3R	1483298	1483902	0.0053519742526352	482	19822	3703680	121472
OOA2	West	chr3R	1483298	1483902	0.0047265109112634	482	9620	2035328	640
CEN	OOA2	chr3R	1483908	1484299	0.0078351490738197	330	20540	2621520	79200
CEN	West	chr3R	1483908	1484299	0.0123190458207452	330	31316	2542080	76800
OOA2	West	chr3R	1483908	1484299	0.0094137396694214	330	13122	1393920	0
OOA2	West	chr3R	1484314	1485833	0.0044781468501345	1233	20792	4642992	565200
CEN	OOA2	chr3R	1484314	1485833	0.0020271597735296	1233	17706	8734388	1356484
CEN	West	chr3R	1484314	1485833	0.0038742233072146	1233	36266	9360844	424244
CEN	West	chr3R	1486006	1488967	0.0024863417478243	1173	23028	9261800	47128
OOA2	West	chr3R	1486006	1488967	0.0044694926433613	1173	13688	3062540	1892212
CEN	OOA2	chr3R	1486006	1488967	0.0046808189258425	1173	27766	5931868	3667964
OOA2	West	chr3R	1488970	1491184	0.0035595909618877	1662	17750	4986528	2033760
CEN	West	chr3R	1488970	1491184	0.0028785056942349	1662	37508	13030372	159260
CEN	OOA2	chr3R	1488970	1491184	0.0033641289918932	1662	32692	9717820	3883988
CEN	OOA2	chr3R	1491214	1493489	0.0030004205278077	1248	23802	7932888	2280744
CEN	West	chr3R	1491214	1493489	0.0028464267744713	1248	27992	9834084	70044
OOA2	West	chr3R	1491214	1493489	0.0022070075807835	1248	8982	4069764	1201788
CEN	OOA2	chr3R	1494529	1496685	0.0039317646772952	1404	33656	8560024	2930312
CEN	West	chr3R	1494529	1496685	0.0032786994905178	1404	33330	10165616	976528
OOA2	West	chr3R	1494529	1496685	0.0032878035381214	1404	14842	4514260	1416236
CEN	OOA2	chr3R	1496690	1501661	0.0029533956351273	2792	39514	13379176	9470552
CEN	West	chr3R	1496690	1501661	0.0013553734449606	2792	27740	20466684	1690628
OOA2	West	chr3R	1496690	1501661	0.002552325842141	2792	17756	6956792	4836616
CEN	West	chr3R	1501925	1519493	0.0017400219726986	7404	101034	58064784	693360
OOA2	West	chr3R	1501925	1519493	0.0021899556995915	7404	58714	26810588	4463908
CEN	OOA2	chr3R	1501925	1519493	0.0026345850567075	7404	136720	51894320	8700016
CEN	OOA2	chr3R	1519513	1520719	0.0087597798437978	733	50898	5810420	188452
CEN	West	chr3R	1519513	1520719	0.0093647480073979	733	54442	5813504	3584
OOA2	West	chr3R	1519513	1520719	0.007086034806347	733	21264	3000832	95360
CEN	OOA2	chr3R	1520912	1525964	0.0023458524719032	3163	50516	21534176	4351816
CEN	West	chr3R	1520912	1525964	0.002019585520969	3163	50098	24806080	295488
OOA2	West	chr3R	1520912	1525964	0.0025263696199091	3163	28258	11185220	2175292
CEN	OOA2	chr3R	1526320	1527991	0.003313598451563	1109	26200	7906812	1169244
CEN	West	chr3R	1526320	1527991	0.0017392064243598	1109	15046	8651072	149952
OOA2	West	chr3R	1526320	1527991	0.0034309752075355	1109	13748	4007024	677392
OOA2	West	chr3R	1528139	1532868	0.0028331071741788	2451	14356	5067228	5285796
CEN	OOA2	chr3R	1528139	1532868	0.0032973530214365	2451	32190	9762376	10296608
CEN	West	chr3R	1528139	1532868	0.0048358661194672	2451	93206	19273900	177236
CEN	West	chr3R	1537133	1544924	0.0013085867807764	5150	52824	40367212	503188
OOA2	West	chr3R	1537133	1544924	0.0011345474315744	5150	23806	20982816	770784
CEN	OOA2	chr3R	1537133	1544924	0.0014789294380838	5150	59934	40525260	1622340
CEN	OOA2	chr3R	1545822	1557805	0.0017292137949508	8164	68170	39422540	27391636
CEN	West	chr3R	1545822	1557805	0.0015160578300703	8164	97994	64637376	152128
OOA2	West	chr3R	1545822	1557805	0.0019284839792164	8164	39304	20380776	14103960
CEN	OOA2	chr3R	1559067	1565192	0.0031181450662605	2886	39904	12797352	10821672
CEN	West	chr3R	1559067	1565192	0.0030886658837853	2886	68942	22320964	582332
OOA2	West	chr3R	1559067	1565192	0.0032145683007192	2886	21776	6774160	5416304
CEN	OOA2	chr3R	1565226	1581635	0.0014816774532669	7737	54392	36709744	26609864
CEN	West	chr3R	1565226	1581635	0.0016261646737773	7737	99272	61046708	354124
OOA2	West	chr3R	1565226	1581635	0.0014139692279165	7737	26842	18983440	13697648
OOA2	West	chr3R	1581759	1587740	0.0036188852562473	2948	39636	10952544	1499808
CEN	OOA2	chr3R	1581759	1587740	0.0033647578191894	2948	71944	21381628	2744804
CEN	West	chr3R	1581759	1587740	0.0025073490671061	2948	58154	23193420	201908
OOA2	West	chr3R	1587899	1589883	0.0029708222811671	1669	17024	5730400	1319456
CEN	West	chr3R	1587899	1589883	0.0040792124844014	1669	53950	13225592	19592
CEN	OOA2	chr3R	1587899	1589883	0.003600278596627	1669	40030	11118584	2540512
CEN	OOA2	chr3R	1589935	1609614	0.0007272074830775	13131	47048	64696804	42767300
CEN	West	chr3R	1589935	1609614	0.0005208235456248	13131	53212	102168960	2038656
OOA2	West	chr3R	1589935	1609614	0.0007042861911911	13131	23772	33753324	21712020
CEN	OOA2	chr3R	1609992	1612447	0.0026519882999119	1786	37978	14320576	296048
CEN	West	chr3R	1609992	1612447	0.0034216384193242	1786	48438	14156376	17320
OOA2	West	chr3R	1609992	1612447	0.0019293394311857	1786	14264	7393204	150860
OOA2	West	chr3R	1612457	1612858	0.0184686478330119	272	21150	1145184	3744
CEN	OOA2	chr3R	1612457	1612858	0.0158577806698841	272	35092	2212920	13128
CEN	West	chr3R	1612457	1612858	0.0190766527825857	272	41000	2149224	9368
CEN	West	chr3R	1612861	1613211	0.0175633576029123	288	40140	2285440	128
OOA2	West	chr3R	1612861	1613211	0.0147637926439232	288	17726	1200640	15872
CEN	OOA2	chr3R	1612861	1613211	0.016245965377479	288	37790	2326116	30876
OOA2	West	chr3R	1613212	1613487	0.0176214541156503	250	18606	1055872	128
CEN	West	chr3R	1613212	1613487	0.021742943548387	250	43138	1984000	0
CEN	OOA2	chr3R	1613212	1613487	0.0239100340608245	250	48914	2045752	248
CEN	OOA2	chr3R	1613510	1621988	0.0025485113935164	4968	78720	30888620	9769492
CEN	West	chr3R	1613510	1621988	0.0020365607268198	4968	80152	39356548	69500
OOA2	West	chr3R	1613510	1621988	0.0024558990097415	4968	39176	15951796	5033036
CEN	OOA2	chr3R	1622178	1653894	0.0008170783807276	18663	80656	98712684	54025308
CEN	West	chr3R	1622178	1653894	0.0006723182134854	18663	98140	145972544	2137024
OOA2	West	chr3R	1622178	1653894	0.0006833479327232	18663	34562	50577456	28255056
CEN	OOA2	chr3R	1669263	1681544	0.0039009951787922	6121	144100	36939292	13154972
CEN	West	chr3R	1669263	1681544	0.0032368071209756	6121	153888	47543148	1033108
OOA2	West	chr3R	1669263	1681544	0.0018671865149397	6121	36370	19478504	6376600
CEN	West	chr3R	1682462	1688580	0.0013690978005332	3395	36754	26845416	97304
OOA2	West	chr3R	1682462	1688580	0.0022264829348734	3395	31140	13986184	354296
CEN	OOA2	chr3R	1682462	1688580	0.0021711015025466	3395	58688	27031440	753240
CEN	OOA2	chr3R	1688588	1691982	0.0024781512401741	2028	40154	16203208	393944
CEN	West	chr3R	1688588	1691982	0.0017842475857834	2028	28640	16051584	42624
OOA2	West	chr3R	1688588	1691982	0.0021937733760781	2028	18394	8384640	181632
CEN	OOA2	chr3R	1692014	1692332	0.0189009676386656	284	43926	2324008	248
CEN	West	chr3R	1692014	1692332	0.0148254699568378	284	33414	2253824	0
OOA2	West	chr3R	1692014	1692332	0.0146379121758617	284	17558	1199488	128
CEN	OOA2	chr3R	1692351	1693012	0.0132912361116425	519	52798	3972392	275104
CEN	West	chr3R	1692351	1693012	0.0114842534992223	519	47260	4115200	3584
OOA2	West	chr3R	1692351	1693012	0.0119854065268937	519	24586	2051328	140928
OOA2	West	chr3R	1693058	1693816	0.0133069471317261	581	32572	2447744	6400
CEN	OOA2	chr3R	1693058	1693816	0.0128198099569341	581	60798	4742504	12400
CEN	West	chr3R	1693058	1693816	0.0147188697185053	581	67866	4610816	0
CEN	West	chr3R	1693848	1705488	0.0015030817739609	7979	94864	63113000	208344
OOA2	West	chr3R	1693848	1705488	0.0011656219739586	7979	24200	20761448	12941848
CEN	OOA2	chr3R	1693848	1705488	0.0015506305688425	7979	62256	40148828	25151308
CEN	OOA2	chr3R	1705489	1708473	0.0030489761347217	1486	30598	10035500	2125924
CEN	West	chr3R	1705489	1708473	0.0030582295039256	1486	36060	11791136	1760
OOA2	West	chr3R	1705489	1708473	0.003140329037599	1486	16266	5179712	1097152
CEN	OOA2	chr3R	1708475	1713502	0.0046202552249495	2203	34062	7372320	10657032
CEN	West	chr3R	1708475	1713502	0.0044296766280633	2203	75122	16958800	524208
OOA2	West	chr3R	1708475	1713502	0.0038462648952537	2203	14920	3879088	5426384
CEN	OOA2	chr3R	1713504	1728715	0.0029983469269072	6705	95094	31715476	23158244
CEN	West	chr3R	1713504	1728715	0.0023614322910158	6705	121698	51535672	1675208
OOA2	West	chr3R	1713504	1728715	0.0017385253901474	6705	28444	16360992	11960928
OOA2	West	chr3R	1728800	1752456	0.0003142615619785	18272	12628	40183088	36997840
CEN	OOA2	chr3R	1728800	1752456	0.000608059273095	18272	47076	77420084	72117964
CEN	West	chr3R	1728800	1752456	0.0005272141804298	18272	75678	143543180	1463412
OOA2	West	chr3R	1752578	1754971	0.0026857463974631	1706	13382	4982600	2223544
CEN	West	chr3R	1752578	1754971	0.0017887157605551	1706	24106	13476708	62108
CEN	OOA2	chr3R	1752578	1754971	0.0031538819262077	1706	30356	9624964	4336940
CEN	OOA2	chr3R	1755001	1766431	0.0031000353404341	5936	79228	25557128	23023096
CEN	West	chr3R	1755001	1766431	0.0023739965710603	5936	110902	46715316	392780
OOA2	West	chr3R	1755001	1766431	0.0027313437576091	5936	36120	13224260	11849404
CEN	OOA2	chr3R	1766913	1812942	0.0012814677270548	24898	120080	93705052	110060180
CEN	West	chr3R	1766913	1812942	0.0010258734602515	24898	199540	194507420	3083108
OOA2	West	chr3R	1766913	1812942	0.0007476020571441	24898	36340	48608748	56560404
OOA2	West	chr3R	1813090	1818584	0.0025606658065994	3241	27526	10749548	2940436
CEN	OOA2	chr3R	1813090	1818584	0.0029126924826634	3241	60594	20803432	5720912
CEN	West	chr3R	1813090	1818584	0.002831068390095	3241	72488	25604468	116108
CEN	West	chr3R	1818707	1822124	0.0028311419993055	1528	34214	12084876	41332
OOA2	West	chr3R	1818707	1822124	0.0038283679059462	1528	21932	5728812	725460
CEN	OOA2	chr3R	1818707	1822124	0.0043836019533641	1528	48624	11092248	1412904
CEN	West	chr3R	1822227	1823370	0.0063940598646144	853	43284	6769408	0
OOA2	West	chr3R	1822227	1823370	0.0029071966326131	853	10454	3595904	7168
CEN	OOA2	chr3R	1822227	1823370	0.0068307108991678	853	47590	6967064	13888
OOA2	West	chr3R	1823396	1823895	0.0140204986887395	373	21898	1561856	13696
CEN	West	chr3R	1823396	1823895	0.0128480930554354	373	38032	2960128	0
CEN	OOA2	chr3R	1823396	1823895	0.0126539277009057	373	38292	3026096	26536
CEN	OOA2	chr3R	1823898	1824083	0.0387248351213234	158	50074	1293072	0
CEN	West	chr3R	1823898	1824083	0.0319693624948958	158	40086	1253888	0
OOA2	West	chr3R	1823898	1824083	0.0300393172228615	158	20048	667392	0
CEN	OOA2	chr3R	1824092	1827151	0.0084593995250833	1178	80170	9477032	163720
CEN	West	chr3R	1824092	1827151	0.0082656303675712	1178	76996	9315200	33408
OOA2	West	chr3R	1824092	1827151	0.0088416419772146	1178	43296	4896828	79044
CEN	OOA2	chr3R	1827152	1828768	0.0023591543967434	1140	21826	9251620	78140
CEN	West	chr3R	1827152	1828768	0.0027058003850613	1140	24420	9025056	21984
OOA2	West	chr3R	1827152	1828768	0.0016960412283968	1140	8088	4768752	46608
CEN	West	chr3R	1828772	1833455	0.0011001847892607	3429	29490	26804588	407956
OOA2	West	chr3R	1828772	1833455	0.0009557930490662	3429	13498	14122304	361792
CEN	OOA2	chr3R	1828772	1833455	0.000908007119141	3429	24662	27160580	902356
CEN	OOA2	chr3R	1833487	1841566	0.001990742160863	5200	75542	37946652	4610148
CEN	West	chr3R	1833487	1841566	0.0014623679254292	5200	60148	41130552	136648
OOA2	West	chr3R	1833487	1841566	0.0019385640914897	5200	38062	19634120	2330680
CEN	OOA2	chr3R	1841568	1843625	0.0021832167403312	1168	19936	9131480	427432
CEN	West	chr3R	1841568	1843625	0.0026271149861878	1168	24346	9267200	2048
OOA2	West	chr3R	1841568	1843625	0.0023665114447853	1168	11156	4714112	219520
CEN	OOA2	chr3R	1843632	1845421	0.0017131092039925	1138	15170	8855244	458148
CEN	West	chr3R	1843632	1845421	0.0042744341698629	1138	36852	8621492	409676
OOA2	West	chr3R	1843632	1845421	0.003749040972353	1138	17826	4754816	52096
OOA2	West	chr3R	1846176	1850282	0.0022383856274479	2631	24750	11057076	56268
CEN	OOA2	chr3R	1846176	1850282	0.0018186559417671	2631	38972	21429012	103092
CEN	West	chr3R	1846176	1850282	0.0021318255329707	2631	44470	20860056	19560
CEN	West	chr3R	1850304	1850495	0.0229399919690098	171	31078	1354752	2304
OOA2	West	chr3R	1850304	1850495	0.0283617770863836	171	19836	699392	22912
CEN	OOA2	chr3R	1850304	1850495	0.0362792347949498	171	49080	1352840	46624
CEN	OOA2	chr3R	1850522	1853742	0.0048849816729039	1836	71114	14557680	468144
CEN	West	chr3R	1850522	1853742	0.0047355535024241	1836	68416	14447308	123188
OOA2	West	chr3R	1850522	1853742	0.0048632371658327	1836	36758	7558340	196924
CEN	OOA2	chr3R	1854277	1863881	0.002346225672884	4598	87462	37277744	352288
CEN	West	chr3R	1854277	1863881	0.0026689592356246	4598	97108	36384220	105508
OOA2	West	chr3R	1854277	1863881	0.0025086547394754	4598	48334	19266900	155052
CEN	OOA2	chr3R	1863884	1870529	0.0066757223651977	3002	162102	24282316	286052
CEN	West	chr3R	1863884	1870529	0.007508668758209	3002	176466	23501636	322236
OOA2	West	chr3R	1863884	1870529	0.0062392510771085	3002	77418	12408220	272228
OOA2	West	chr3R	1870539	1878058	0.0026857859412616	4819	54428	20265204	90252
CEN	OOA2	chr3R	1870539	1878058	0.0027721438017369	4819	108812	39251932	186764
CEN	West	chr3R	1870539	1878058	0.0017862754234641	4819	68282	38225908	17676
OOA2	West	chr3R	1878075	1912641	0.0006431283680448	18444	31354	48752320	29155136
CEN	West	chr3R	1878075	1912641	0.0005210581028358	18444	73588	141228012	5143572
CEN	OOA2	chr3R	1878075	1912641	0.0009514059711446	18444	88426	92942448	58003248
CEN	OOA2	chr3R	1912903	1918897	0.0024813378868334	3731	70992	28610372	1924132
CEN	West	chr3R	1912903	1918897	0.0014554225227617	3731	42218	29007384	601832
OOA2	West	chr3R	1912903	1918897	0.0018277911106663	3731	27104	14828828	930916
CEN	OOA2	chr3R	1918932	1921120	0.0049874324256819	1234	49122	9849156	249900
CEN	West	chr3R	1918932	1921120	0.0038373814042532	1234	37034	9650852	142172
OOA2	West	chr3R	1918932	1921120	0.0032389162658817	1234	16408	5065892	146524
OOA2	West	chr3R	1921124	1925127	0.0025123223041005	2265	18582	7396344	2171016
CEN	OOA2	chr3R	1921124	1925127	0.0033213441781547	2265	47058	14168360	4368400
CEN	West	chr3R	1921124	1925127	0.003047960483615	2265	52990	17385396	589644
CEN	West	chr3R	1925486	1926596	0.0078890980419752	764	44844	5684300	378804
OOA2	West	chr3R	1925486	1926596	0.0050836150151218	764	13716	2698080	529056
CEN	OOA2	chr3R	1925486	1926596	0.0061349253160319	764	30788	5018480	1234096
OOA2	West	chr3R	1926655	1930720	0.0011821119187191	2309	7020	5938524	3814692
CEN	West	chr3R	1926655	1930720	0.0015877201958787	2309	27742	17472852	851372
CEN	OOA2	chr3R	1926655	1930720	0.0012568591849124	2309	14484	11523964	7372892
CEN	OOA2	chr3R	1931285	1932621	0.0052754446953741	944	37422	7093620	632076
CEN	West	chr3R	1931285	1932621	0.0034384521075601	944	24052	6995008	496576
OOA2	West	chr3R	1931285	1932621	0.0060348706475123	944	21406	3547052	440404
CEN	OOA2	chr3R	1932631	1934881	0.0012734535560546	1269	9986	7841668	2543828
CEN	West	chr3R	1932631	1934881	0.0013462651118692	1269	12416	9222552	848232
OOA2	West	chr3R	1932631	1934881	0.0017927346591333	1269	7110	3966008	1394248
CEN	OOA2	chr3R	1934939	1947065	0.0011328776784936	6996	48746	43028476	14226788
CEN	West	chr3R	1934939	1947065	0.0011930201083112	6996	64260	53863300	1656956
OOA2	West	chr3R	1934939	1947065	0.0009860924560715	6996	22104	22415748	7135356
CEN	West	chr3R	1947077	1948171	0.0050296708812846	687	27214	5410692	41340
OOA2	West	chr3R	1947077	1948171	0.003276948647311	687	9164	2796504	105384
CEN	OOA2	chr3R	1947077	1948171	0.004670629670074	687	25218	5399272	223136
CEN	OOA2	chr3R	1948173	1948630	0.0191556923585188	340	51952	2712092	70468
CEN	West	chr3R	1948173	1948630	0.0223591243325522	340	59696	2669872	28368
OOA2	West	chr3R	1948173	1948630	0.0128881819682113	340	18118	1405784	30376
CEN	OOA2	chr3R	1948636	1951812	0.0027322801642024	1952	39086	14305268	1669900
CEN	West	chr3R	1948636	1951812	0.0033037369241139	1952	50912	15410428	80644
OOA2	West	chr3R	1948636	1951812	0.0024578613771582	1952	18210	7408880	836368
CEN	OOA2	chr3R	1951911	1957359	0.0020366177970684	2385	39428	19359548	159292
CEN	West	chr3R	1951911	1957359	0.0020013575003612	2385	37282	18628356	299004
OOA2	West	chr3R	1951911	1957359	0.0016756933767199	2385	16518	9857412	216828
OOA2	West	chr3R	1957362	1957878	0.0085968875502008	363	13152	1529856	3456
CEN	OOA2	chr3R	1957362	1957878	0.008525364900462	363	25270	2964096	6696
CEN	West	chr3R	1957362	1957878	0.0065940749133564	363	18996	2880768	0
CEN	West	chr3R	1957890	1958186	0.0095600484628199	213	16160	1690368	0
OOA2	West	chr3R	1957890	1958186	0.010118047612239	213	9058	895232	4480
CEN	OOA2	chr3R	1957890	1958186	0.007362301327405	213	12770	1734512	8680
CEN	OOA2	chr3R	1958192	1959777	0.002739969076103	1210	27056	9874564	28076
CEN	West	chr3R	1958192	1959777	0.0031576241300231	1210	30314	9600256	2304
OOA2	West	chr3R	1958192	1959777	0.0031362991513081	1210	15988	5097728	13312
CEN	OOA2	chr3R	1959804	1968130	0.0014989380136018	4855	55484	37015540	2717780
CEN	West	chr3R	1959804	1968130	0.0015189352060566	4855	58180	38303148	226132
OOA2	West	chr3R	1959804	1968130	0.0016123029183802	4855	30826	19119236	1388284
CEN	OOA2	chr3R	1968323	1970818	0.0014845271953184	1888	21712	14625532	825860
CEN	West	chr3R	1968323	1970818	0.0015622551245658	1888	23366	14956584	26584
OOA2	West	chr3R	1968323	1970818	0.0012179106501756	1888	9196	7550636	424276
OOA2	West	chr3R	1971125	1972749	0.0033084747790058	1198	15932	4815512	244840
CEN	OOA2	chr3R	1971125	1972749	0.0059610592583608	1198	55442	9300696	503736
CEN	West	chr3R	1971125	1972749	0.0054952617473188	1198	51424	9357880	149448
OOA2	West	chr3R	1972769	1973235	0.0077908686188643	391	11998	1540008	111576
CEN	West	chr3R	1972769	1973235	0.0114463120923231	391	35040	3061248	41728
CEN	OOA2	chr3R	1972769	1973235	0.013900852206963	391	41314	2972048	227896
CEN	OOA2	chr3R	1973265	1973918	0.0147189399631172	543	64650	4392300	51612
CEN	West	chr3R	1973265	1973918	0.0157540266535851	543	67826	4305312	3936
OOA2	West	chr3R	1973265	1973918	0.0064558627452363	543	14642	2268016	25616
CEN	OOA2	chr3R	1973939	1974300	0.03449425749566	302	84408	2447016	24552
CEN	West	chr3R	1973939	1974300	0.0336608430356761	302	80674	2396672	0
OOA2	West	chr3R	1973939	1974300	0.0299055564001216	302	37770	1262976	12672
OOA2	West	chr3R	1974322	1975288	0.0062370963189889	833	21304	3415692	102900
CEN	OOA2	chr3R	1974322	1975288	0.0064960446605367	833	42412	6528896	288376
CEN	West	chr3R	1974322	1975288	0.0080333461756205	833	51878	6457832	152856
CEN	West	chr3R	1975334	1975849	0.0215291213316987	421	71930	3341056	0
OOA2	West	chr3R	1975334	1975849	0.0176321083207043	421	31274	1773696	4608
CEN	OOA2	chr3R	1975334	1975849	0.0192688218601522	421	66218	3436536	8928
OOA2	West	chr3R	1975895	1978855	0.0039382456494848	1438	23700	6017908	56204
CEN	West	chr3R	1975895	1978855	0.0047481223461838	1438	54176	11409984	1984
CEN	OOA2	chr3R	1975895	1978855	0.0047770034293444	1438	55708	11661704	106888
CEN	OOA2	chr3R	1978887	1981335	0.001451517849073	1591	18758	12923024	97720
CEN	West	chr3R	1978887	1981335	0.0028180975420817	1591	35506	12599280	26896
OOA2	West	chr3R	1978887	1981335	0.0023601959507345	1591	15772	6682496	37888
CEN	OOA2	chr3R	1981353	1985691	0.0023921017991073	2435	46216	19320248	607792
CEN	West	chr3R	1981353	1985691	0.0020167752992806	2435	38832	19254500	69660
OOA2	West	chr3R	1981353	1985691	0.0018627394027775	2435	18598	9984220	301220
CEN	OOA2	chr3R	1986197	1995504	0.0009111265469956	7234	36502	40062492	19140564
CEN	West	chr3R	1986197	1995504	0.000586043300583	7234	33568	57279044	129980
OOA2	West	chr3R	1986197	1995504	0.0008784923282394	7234	18186	20701376	9855040
CEN	West	chr3R	1995518	1996846	0.0028379178731245	958	21390	7537216	65472
OOA2	West	chr3R	1995518	1996846	0.0023001258149376	958	8044	3497200	549392
CEN	OOA2	chr3R	1995518	1996846	0.0021361995819076	958	14572	6821460	1018812
CEN	OOA2	chr3R	1997045	2005670	0.0065704391296648	4941	148718	22634408	17802736
CEN	West	chr3R	1997045	2005670	0.0043265582665646	4941	167154	38634404	577372
OOA2	West	chr3R	1997045	2005670	0.0060808467408832	4941	71254	11717776	9153008
CEN	OOA2	chr3R	2005674	2074250	0.0008913063073115	17786	61506	69006580	76554044
CEN	West	chr3R	2005674	2074250	0.0007692666812521	17786	94120	122350288	18799408
OOA2	West	chr3R	2005674	2074250	0.000628318153593	17786	22010	35030024	40098040
CEN	OOA2	chr3R	2075885	2078532	0.0095524687552601	1099	71278	7461736	1532480
CEN	West	chr3R	2075885	2078532	0.0083839433678503	1099	70018	8351440	370224
OOA2	West	chr3R	2075885	2078532	0.007797440009306	1099	30030	3851264	790912
OOA2	West	chr3R	2078646	2080267	0.0056841202607893	1419	33726	5933372	60484
CEN	OOA2	chr3R	2078646	2080267	0.0053493072318896	1419	60462	11302772	310324
CEN	West	chr3R	2078646	2080267	0.0048217304162167	1419	53080	11008496	252688
CEN	West	chr3R	2080300	2080784	0.0115288067712993	412	37054	3214036	55596
OOA2	West	chr3R	2080300	2080784	0.0140449109024133	412	23970	1706668	33620
CEN	OOA2	chr3R	2080300	2080784	0.0126461057321144	412	41148	3253808	118000
CEN	OOA2	chr3R	2080795	2081762	0.0055829037629279	705	30780	5513260	256460
CEN	West	chr3R	2080795	2081762	0.0062862289319303	705	34564	5498368	96512
OOA2	West	chr3R	2080795	2081762	0.0080642710313425	705	23350	2895488	82432
CEN	OOA2	chr3R	2081774	2083617	0.0051291513522364	1218	49870	9722856	245256
CEN	West	chr3R	2081774	2083617	0.0034766221868553	1218	33274	9570784	95264
OOA2	West	chr3R	2081774	2083617	0.0062048786341845	1218	31436	5066336	78496
CEN	OOA2	chr3R	2083631	2087449	0.0020202684291571	2716	40808	20199296	2028448
CEN	West	chr3R	2083631	2087449	0.0022143156552256	2716	47670	21528096	26080
OOA2	West	chr3R	2083631	2087449	0.0021048879215771	2716	21942	10424308	1048076
OOA2	West	chr3R	2087561	2090969	0.0016881870605725	2529	15298	9061792	1620704
CEN	OOA2	chr3R	2087561	2090969	0.0011261951231844	2529	19778	17561788	3135548
CEN	West	chr3R	2087561	2090969	0.0015199011873864	2529	30340	19961824	108320
OOA2	West	chr3R	2090997	2095469	0.0012705761337737	3382	12530	9861668	4423900
CEN	West	chr3R	2090997	2095469	0.0012040480537336	3382	32052	26620200	219352
CEN	OOA2	chr3R	2090997	2095469	0.0020474305232106	3382	39246	19168416	8509872
CEN	OOA2	chr3R	2095479	2108617	0.0015074747904575	8806	95338	63243512	8824792
CEN	West	chr3R	2095479	2108617	0.0010992609265244	8806	75602	68775300	1109116
OOA2	West	chr3R	2095479	2108617	0.0010847082502441	8806	35052	32314680	4881864
CEN	OOA2	chr3R	2109132	2111822	0.0045034405494563	1696	61470	13649564	230500
CEN	West	chr3R	2109132	2111822	0.0047465656774511	1696	62808	13232304	227152
OOA2	West	chr3R	2109132	2111822	0.0032096409781949	1696	22258	6934732	229172
OOA2	West	chr3R	2111829	2114058	0.0037379931908795	1661	23206	6208144	807920
CEN	OOA2	chr3R	2111829	2114058	0.0032921856511127	1661	40220	12216808	1376816
CEN	West	chr3R	2111829	2114058	0.0019545928743468	1661	25196	12890664	291032
CEN	West	chr3R	2114637	2117632	0.003060164426231	1789	42630	13930624	266880
OOA2	West	chr3R	2114637	2117632	0.0026042900716244	1789	18026	6921656	635080
CEN	OOA2	chr3R	2114637	2117632	0.0023443000112654	1789	31714	13528132	1113044
OOA2	West	chr3R	2117666	2123833	0.0020647618726643	3288	25486	12343312	1545200
CEN	West	chr3R	2117666	2123833	0.0023058632778043	3288	58388	25321536	772032
CEN	OOA2	chr3R	2117666	2123833	0.0022610273421356	3288	54142	23945752	2963240
CEN	OOA2	chr3R	2123858	2124086	0.0408321843725485	165	54966	1346144	4216
CEN	West	chr3R	2123858	2124086	0.0371775608100037	165	47308	1272488	36952
OOA2	West	chr3R	2123858	2124086	0.0363046569498755	165	24510	675120	21840
CEN	OOA2	chr3R	2124117	2124289	0.018303338287872	146	21870	1194864	0
CEN	West	chr3R	2124117	2124289	0.0381307988232631	146	41788	1095912	62744
OOA2	West	chr3R	2124117	2124289	0.0351135249302255	146	20482	583308	33396
CEN	OOA2	chr3R	2124297	2124718	0.009592579481073	351	27422	2858668	13916
CEN	West	chr3R	2124297	2124718	0.0092847543041702	351	20974	2258972	526564
OOA2	West	chr3R	2124297	2124718	0.0097149610400016	351	11640	1198152	284472
CEN	West	chr3R	2125047	2125735	0.0055822019734884	569	19506	3494320	1021264
OOA2	West	chr3R	2125047	2125735	0.0087504597298186	569	16274	1859788	543668
CEN	OOA2	chr3R	2125047	2125735	0.0064783285457069	569	30166	4656448	248
CEN	OOA2	chr3R	2125823	2127054	0.0014471635261439	900	10416	7197528	168072
CEN	West	chr3R	2125823	2127054	0.004188421322131	900	26306	6280648	861752
OOA2	West	chr3R	2125823	2127054	0.0044087511537548	900	14406	3267592	534008
CEN	OOA2	chr3R	2127170	2134521	0.0022663786708997	5251	61084	26952248	16021936
CEN	West	chr3R	2127170	2134521	0.0011492032201095	5251	45564	39648340	2023596
OOA2	West	chr3R	2127170	2134521	0.0015950755124382	5251	21098	13226960	8953264
CEN	OOA2	chr3R	2134531	2135537	0.0072534146672316	699	41494	5720616	0
CEN	West	chr3R	2134531	2135537	0.0055685108911348	699	30890	5547264	0
OOA2	West	chr3R	2134531	2135537	0.005257104304851	699	15522	2952576	0
OOA2	West	chr3R	2135557	2137590	0.0027108963342351	1681	19118	7052280	48264
CEN	OOA2	chr3R	2135557	2137590	0.002943411002899	1681	40230	13667816	89488
CEN	West	chr3R	2135557	2137590	0.0023617041012151	1681	31470	13325124	15292
CEN	West	chr3R	2137749	2162493	0.0013665519626479	12419	134166	98178484	378700
OOA2	West	chr3R	2137749	2162493	0.0023202615907825	12419	71424	30782736	21675120
CEN	OOA2	chr3R	2137749	2162493	0.0024471702875692	12419	145660	59521808	42115288
CEN	OOA2	chr3R	2162505	2162948	0.0313045011388653	331	78834	2518296	190608
CEN	West	chr3R	2162505	2162948	0.0309493827198136	331	81204	2623768	3048
OOA2	West	chr3R	2162505	2162948	0.0213117678356691	331	27718	1300596	97548
CEN	OOA2	chr3R	2162956	2163386	0.0204975163450022	352	58464	2852248	28520
CEN	West	chr3R	2162956	2163386	0.0245837438141495	352	68674	2793472	0
OOA2	West	chr3R	2162956	2163386	0.0191763216242065	352	28230	1472128	14720
CEN	OOA2	chr3R	2163400	2164817	0.0024111895572242	839	16490	6838948	27428
CEN	West	chr3R	2163400	2164817	0.003646276055349	839	24262	6653912	4392
OOA2	West	chr3R	2163400	2164817	0.0027592874475939	839	9738	3529172	14764
OOA2	West	chr3R	2164838	2165663	0.0047504937613643	485	9698	2041472	7168
CEN	OOA2	chr3R	2164838	2165663	0.0044334865771744	485	17536	3955352	13888
CEN	West	chr3R	2164838	2165663	0.0029571624542733	485	11382	3848960	0
OOA2	West	chr3R	2165882	2170559	0.0025820374346628	2466	23810	9221400	1194984
CEN	West	chr3R	2165882	2170559	0.0025370779607167	2466	49408	19474372	95804
CEN	OOA2	chr3R	2165882	2170559	0.0036864385289881	2466	65710	17824792	2356952
CEN	OOA2	chr3R	2170570	2172914	0.0020407046675819	1739	28496	13963804	268172
CEN	West	chr3R	2170570	2172914	0.0018715362100426	1739	25592	13674328	126376
OOA2	West	chr3R	2170570	2172914	0.0021802621935426	1739	15826	7258760	86776
CEN	OOA2	chr3R	2173222	2183935	0.0015800321558555	6995	78886	49926832	7320248
CEN	West	chr3R	2173222	2183935	0.0013703637884619	6995	75662	55213076	299244
OOA2	West	chr3R	2173222	2183935	0.0015982767817845	6995	40976	25637612	3909268
OOA2	West	chr3R	2184119	2189394	0.0017665202972701	3241	23536	13323368	366616
CEN	OOA2	chr3R	2184119	2189394	0.0026693223504128	3241	67588	25320284	1204060
CEN	West	chr3R	2184119	2189394	0.0027545190011933	3241	69364	25181892	538684
CEN	West	chr3R	2189449	2196279	0.0016308350943302	4833	62446	38290812	63876
OOA2	West	chr3R	2189449	2196279	0.0013188103039612	4833	24386	18490908	1923684
CEN	OOA2	chr3R	2189449	2196279	0.0014043746406936	4833	50274	35798140	3755132
CEN	West	chr3R	2197792	2201783	0.0012555684383962	2650	26336	20975360	55040
OOA2	West	chr3R	2197792	2201783	0.0019120709517339	2650	20714	10833280	360320
CEN	OOA2	chr3R	2197792	2201783	0.0017251908426109	2650	36126	20940292	747308
CEN	OOA2	chr3R	2201796	2202501	0.0095597905899144	499	38902	4069336	14480
CEN	West	chr3R	2201796	2202501	0.0083288535536441	499	32970	3958528	1536
OOA2	West	chr3R	2201796	2202501	0.0056855391410295	499	11946	2101120	6656
CEN	OOA2	chr3R	2202516	2210065	0.0032576447781947	3747	96842	29727612	937836
CEN	West	chr3R	2202516	2210065	0.0028677983226749	3747	85014	29644344	91848
OOA2	West	chr3R	2202516	2210065	0.0020409284818133	3747	31344	15357716	469612
CEN	OOA2	chr3R	2210154	2216810	0.0034294029128999	4020	112590	32830788	68892
CEN	West	chr3R	2210154	2216810	0.0023577946828315	4020	74988	31804296	98424
OOA2	West	chr3R	2210154	2216810	0.0034914463231822	4020	59036	16908752	71728
CEN	West	chr3R	2216828	2220149	0.0038588715768157	1979	59882	15518008	187336
OOA2	West	chr3R	2216828	2220149	0.0043972710107419	1979	34178	7772548	586748
CEN	OOA2	chr3R	2216828	2220149	0.0044094554578272	1979	65686	14896624	1299512
CEN	OOA2	chr3R	2220800	2221133	0.0208902655374443	200	32076	1535452	101348
CEN	West	chr3R	2220800	2221133	0.0215407950162854	200	33914	1574408	12792
OOA2	West	chr3R	2220800	2221133	0.012672963328216	200	9972	786872	57928
CEN	OOA2	chr3R	2221138	2221616	0.0242609378239876	330	65522	2700720	0
CEN	West	chr3R	2221138	2221616	0.0167903836754643	330	43972	2618880	0
OOA2	West	chr3R	2221138	2221616	0.0191316574839302	330	26668	1393920	0
CEN	OOA2	chr3R	2221632	2235790	0.0019322454439204	7617	63260	32739112	29598416
CEN	West	chr3R	2221632	2235790	0.0016460182613373	7617	97210	59057668	1390844
OOA2	West	chr3R	2221632	2235790	0.0016459836996478	7617	27618	16779024	15395184
OOA2	West	chr3R	2236049	2251196	0.0020697927637137	8872	43166	20855228	16620100
CEN	OOA2	chr3R	2236049	2251196	0.0022813159906171	8872	91486	40102292	32506156
CEN	West	chr3R	2236049	2251196	0.0022711715232855	8872	157638	69408232	999960
CEN	West	chr3R	2251355	2253461	0.0036107445962144	1249	33966	9406924	505140
OOA2	West	chr3R	2251355	2253461	0.0042795147567429	1249	20204	4721096	554680
CEN	OOA2	chr3R	2251355	2253461	0.0051698720293734	1249	49180	9512808	709008
CEN	OOA2	chr3R	2253535	2261282	0.0044776979496027	5393	89824	20060308	24076004
CEN	West	chr3R	2253535	2261282	0.0022247464226914	5393	93088	41842072	956776
OOA2	West	chr3R	2253535	2261282	0.0038476890477875	5393	39484	10261744	12518288
CEN	OOA2	chr3R	2261465	2264074	0.0110111371601347	1339	91568	8315944	2642432
CEN	West	chr3R	2261465	2264074	0.0098214863861628	1339	104354	10625072	1232
OOA2	West	chr3R	2261465	2264074	0.0080274107161995	1339	34454	4292044	1363892
CEN	OOA2	chr3R	2264091	2274089	0.0039902751788639	6225	114666	28736364	22209036
CEN	West	chr3R	2264091	2274089	0.0023962080934814	6225	117500	49035808	365792
OOA2	West	chr3R	2264091	2274089	0.003792216713837	6225	56174	14812972	11481428
OOA2	West	chr3R	2274704	2280539	0.0022424033655625	3250	30700	13690668	37332
CEN	OOA2	chr3R	2274704	2280539	0.0021759587314571	3250	57522	26435244	162756
CEN	West	chr3R	2274704	2280539	0.0016475528943408	3250	42332	25693864	98136
OOA2	West	chr3R	2280594	2302244	0.0007131698836797	17330	28900	40523304	32678616
CEN	West	chr3R	2280594	2302244	0.0007684833293408	17330	104916	136523456	1007424
CEN	OOA2	chr3R	2280594	2302244	0.0006794459653443	17330	53298	78443324	63385396
CEN	OOA2	chr3R	2302249	2304207	0.0079175654665803	976	40272	5086412	2901172
CEN	West	chr3R	2302249	2304207	0.0076049352335892	976	58842	7737344	8192
OOA2	West	chr3R	2302249	2304207	0.0083080605086232	976	21828	2627328	1495296
CEN	OOA2	chr3R	2304212	2320164	0.0015624405559371	9555	70146	44895148	33302972
CEN	West	chr3R	2304212	2320164	0.0008157372348167	9555	61226	75056032	772448
OOA2	West	chr3R	2304212	2320164	0.0013996511363523	9555	32552	23257224	17103096
OOA2	West	chr3R	2320326	2323503	0.001893304630298	1843	14100	7447296	337536
CEN	OOA2	chr3R	2320326	2323503	0.002576064172054	1843	37168	14428212	654900
CEN	West	chr3R	2320326	2323503	0.0032368894354055	1843	47340	14625152	896
CEN	West	chr3R	2323637	2328604	0.0029304196808169	3659	83564	28516052	521772
OOA2	West	chr3R	2323637	2328604	0.0020741074650767	3659	18920	9121996	6333620
CEN	OOA2	chr3R	2323637	2328604	0.0028298646759443	3659	49504	17493416	12451840
OOA2	West	chr3R	2329020	2330081	0.0100955946496074	735	31108	3081344	23296
CEN	West	chr3R	2329020	2330081	0.0105452632560793	735	61502	5832192	768
CEN	OOA2	chr3R	2329020	2330081	0.0068888872508846	735	41122	5969324	45916
CEN	OOA2	chr3R	2330098	2330418	0.018827111569047	296	45608	2422464	0
CEN	West	chr3R	2330098	2330418	0.0189378201285963	296	44486	2349056	0
OOA2	West	chr3R	2330098	2330418	0.013030430999181	296	16292	1250304	0
CEN	OOA2	chr3R	2330432	2333142	0.0023583554919206	1240	23060	9778000	370160
CEN	West	chr3R	2330432	2333142	0.0040970579175378	1240	40008	9765056	75584
OOA2	West	chr3R	2330432	2333142	0.0045447389343262	1240	23094	5081480	156280
CEN	OOA2	chr3R	2333385	2334793	0.0088254522861639	452	32614	3695448	3720
CEN	West	chr3R	2333385	2334793	0.0113106176848415	452	40572	3587072	0
OOA2	West	chr3R	2333385	2334793	0.0077008254479565	452	14688	1907328	1920
CEN	West	chr3R	2334894	2335379	0.0190000835934016	145	21820	1148416	2304
OOA2	West	chr3R	2334894	2335379	0.011201782354171	145	6858	612224	256
CEN	OOA2	chr3R	2334894	2335379	0.0191905471476889	145	22718	1183812	2868
CEN	OOA2	chr3R	2335388	2337490	0.0041003767642448	1080	34308	8367036	471684
CEN	West	chr3R	2335388	2337490	0.0033632995348532	1080	28318	8419708	151172
OOA2	West	chr3R	2335388	2337490	0.0037905238726427	1080	16632	4387784	174136
CEN	OOA2	chr3R	2337788	2345066	0.0011401291014172	5172	29406	25791816	16535832
CEN	West	chr3R	2337788	2345066	0.0013205270731263	5172	54042	40924568	120424
OOA2	West	chr3R	2337788	2345066	0.0014984873886952	5172	19946	13310756	8535772
CEN	OOA2	chr3R	2345314	2357571	0.0013647176293786	8137	53818	39435264	27157944
CEN	West	chr3R	2345314	2357571	0.0011022371340688	8137	70792	64225744	349488
OOA2	West	chr3R	2345314	2357571	0.001495651908039	8137	30524	20408492	13962196
OOA2	West	chr3R	2357783	2379101	0.0009577278190335	16545	35046	36592860	33293220
CEN	OOA2	chr3R	2357783	2379101	0.0011207616835957	16545	79474	70910704	64493576
CEN	West	chr3R	2357783	2379101	0.0007575869897093	16545	98924	130577744	723376
CEN	West	chr3R	2379129	2380959	0.0043195392491467	1125	37908	8775936	152064
OOA2	West	chr3R	2379129	2380959	0.0050041512915129	1125	21698	4336000	416000
CEN	OOA2	chr3R	2379129	2380959	0.0050547749838726	1125	41780	8265452	941548
CEN	OOA2	chr3R	2381124	2383377	0.0027968649345071	1563	34386	12294480	497112
CEN	West	chr3R	2381124	2383377	0.0021401356278327	1563	26074	12183340	220628
OOA2	West	chr3R	2381124	2383377	0.0027803826218028	1563	17944	6453788	148324
CEN	OOA2	chr3R	2383429	2386558	0.0035778912260037	1532	23450	6554140	5983748
CEN	West	chr3R	2383429	2386558	0.0047582252990562	1532	30396	6388096	5769856
OOA2	West	chr3R	2383429	2386558	0.0041932769364601	1532	25972	6193724	277444
CEN	OOA2	chr3R	2386566	2386977	0.028195429524272	346	68042	2413228	418436
CEN	West	chr3R	2386566	2386977	0.0273211425065612	346	64126	2347120	398736
OOA2	West	chr3R	2386566	2386977	0.0200878017153751	346	29248	1456008	5496
OOA2	West	chr3R	2386993	2389784	0.0074381987421029	842	25370	3410772	145836
CEN	OOA2	chr3R	2386993	2389784	0.0096612836350878	842	29080	3009952	3880976
CEN	West	chr3R	2386993	2389784	0.0090798436333776	842	26228	2888596	3793516
OOA2	West	chr3R	2389949	2391796	0.0033099988369424	929	12636	3817524	106572
CEN	West	chr3R	2389949	2391796	0.0070350689755279	929	47884	6806472	566072
CEN	OOA2	chr3R	2389949	2391796	0.0055603059501573	929	37950	6825164	777772
CEN	OOA2	chr3R	2392053	2394368	0.0100058506909515	1018	82158	8210996	120316
CEN	West	chr3R	2392053	2394368	0.0085173443285459	1018	68218	8009304	69544
OOA2	West	chr3R	2392053	2394368	0.0100519717995844	1018	42922	4270008	30024
CEN	OOA2	chr3R	2394396	2395240	0.0060953415961566	574	28268	4637640	59976
CEN	West	chr3R	2394396	2395240	0.0068763536085415	574	30950	4500932	54332
OOA2	West	chr3R	2394396	2395240	0.0038890563263197	574	9394	2415496	9080
OOA2	West	chr3R	2395530	2396511	0.0100297084677719	499	21026	2096372	11404
CEN	OOA2	chr3R	2395530	2396511	0.0176704297399073	499	70912	4013032	70784
CEN	West	chr3R	2395530	2396511	0.0151687157191524	499	59326	3911076	48988
CEN	West	chr3R	2396565	2398385	0.0034167772154801	998	26704	7815552	104576
OOA2	West	chr3R	2396565	2398385	0.0024076482039115	998	10132	4208256	7296
CEN	OOA2	chr3R	2396565	2398385	0.0028812132764001	998	23182	8045916	121716
OOA2	West	chr3R	2398401	2400366	0.0044240176582882	957	17798	4023040	19328
CEN	West	chr3R	2398401	2400366	0.004356334193791	957	32618	7487488	107264
CEN	OOA2	chr3R	2398401	2400366	0.005411822639116	957	41674	7700548	131540
CEN	OOA2	chr3R	2400861	2401982	0.0074733710205296	841	50236	6722000	160744
CEN	West	chr3R	2400861	2401982	0.0036235776575204	841	23610	6515660	158516
OOA2	West	chr3R	2400861	2401982	0.0054925791082139	841	19238	3502544	49840
CEN	OOA2	chr3R	2401983	2407151	0.0024429456728931	2261	35526	14542280	3961744
CEN	West	chr3R	2401983	2407151	0.0024877842872627	2261	41350	16621216	1322080
OOA2	West	chr3R	2401983	2407151	0.0028547811608603	2261	22214	7781332	1769132
CEN	OOA2	chr3R	2407992	2414573	0.0025571632198643	2966	48510	18970240	5303504
CEN	West	chr3R	2407992	2414573	0.0023474105485805	2966	39296	16740148	6798028
OOA2	West	chr3R	2407992	2414573	0.0019173271661385	2966	18166	9474648	3053736
CEN	West	chr3R	2414581	2420002	0.0022908429726488	1894	29608	12924500	2106284
OOA2	West	chr3R	2414581	2420002	0.0029058715227008	1894	19230	6617636	1382620
CEN	OOA2	chr3R	2414581	2420002	0.0027953260901024	1894	35156	12576708	2923788
CEN	OOA2	chr3R	2420003	2422999	0.0018386560042644	1697	22848	12426468	1461780
CEN	West	chr3R	2420003	2422999	0.0021625563821107	1697	26260	12143036	1324356
OOA2	West	chr3R	2420003	2422999	0.001620210292122	1697	10440	6443608	724520
CEN	OOA2	chr3R	2423086	2424121	0.0075402201436475	771	43702	5795852	514012
CEN	West	chr3R	2423086	2424121	0.0059821834051265	771	33880	5663484	455172
OOA2	West	chr3R	2423086	2424121	0.0058916913347598	771	18096	3071444	185260
CEN	OOA2	chr3R	2424185	2428753	0.0026959886902219	2514	42412	15731520	4843056
CEN	West	chr3R	2424185	2428753	0.0022191579837031	2514	39616	17851816	2099288
OOA2	West	chr3R	2424185	2428753	0.002018339130296	2514	16696	8272148	2346988
OOA2	West	chr3R	2428834	2431082	0.0038985734331363	1406	17148	4398532	1540412
CEN	OOA2	chr3R	2428834	2431082	0.0047370465817391	1406	40432	8535276	2971428
CEN	West	chr3R	2428834	2431082	0.0047071237809289	1406	51924	11030940	127076
CEN	West	chr3R	2432949	2439503	0.0049005030706087	3453	132032	26942540	460468
OOA2	West	chr3R	2432949	2439503	0.0045019412670456	3453	43260	9609188	4976284
CEN	OOA2	chr3R	2432949	2439503	0.0044954672920231	3453	83534	18581828	9677524
CEN	OOA2	chr3R	2439508	2441298	0.0141378028722825	773	65122	4606232	1720000
CEN	West	chr3R	2439508	2441298	0.015566557337276	773	95472	6133148	1380
OOA2	West	chr3R	2439508	2441298	0.0115732444960418	773	27514	2377380	887772
CEN	OOA2	chr3R	2442597	2447589	0.0092000386320291	2554	152032	16525148	4376788
CEN	West	chr3R	2442597	2447589	0.0086251525705534	2554	169738	19679420	589124
OOA2	West	chr3R	2442597	2447589	0.0083089460678167	2554	70220	8451132	2336964
CEN	OOA2	chr3R	2447598	2451683	0.0108244105544288	1847	110208	10181432	4934416
CEN	West	chr3R	2447598	2451683	0.0089888136647632	1847	131082	14582792	75000
OOA2	West	chr3R	2447598	2451683	0.0085311395503493	1847	45002	5275028	2526700
OOA2	West	chr3R	2451694	2454439	0.0028361356304328	2032	24306	8570112	13056
CEN	OOA2	chr3R	2451694	2454439	0.0015894003356605	2032	26388	16602488	27400
CEN	West	chr3R	2451694	2454439	0.002473115291633	2032	39872	16122176	3776
OOA2	West	chr3R	2454459	2456380	0.003872531479804	1453	21256	5488916	648556
CEN	West	chr3R	2454459	2456380	0.0035421350675365	1453	40798	11517912	13096
CEN	OOA2	chr3R	2454459	2456380	0.0048080503390665	1453	51134	10635080	1256272
CEN	OOA2	chr3R	2456815	2463000	0.0017653138970434	4500	63670	36067240	760760
CEN	West	chr3R	2456815	2463000	0.0010847302876103	4500	38588	35573820	138180
OOA2	West	chr3R	2456815	2463000	0.001439154953229	4500	26876	18674848	333152
CEN	OOA2	chr3R	2463012	2464303	0.0054536962098435	1088	47358	8683652	220540
CEN	West	chr3R	2463012	2464303	0.0056949103724035	1088	48402	8499168	135200
OOA2	West	chr3R	2463012	2464303	0.0026462142511932	1088	12002	4535536	60176
OOA2	West	chr3R	2464557	2466269	0.0079494959248774	1120	37540	4722312	8568
CEN	OOA2	chr3R	2464557	2466269	0.0068106075387405	1120	62272	9143384	22696
CEN	West	chr3R	2464557	2466269	0.0027811558926854	1120	24662	8867536	20784
CEN	West	chr3R	2466281	2467711	0.0059806087773585	1142	54178	9058944	3968
OOA2	West	chr3R	2466281	2467711	0.0055034736059084	1142	26516	4818048	5760
CEN	OOA2	chr3R	2466281	2467711	0.0060022231567539	1142	56006	9330876	15252
OOA2	West	chr3R	2467718	2467966	0.0154351974963594	210	13652	884472	2568
CEN	West	chr3R	2467718	2467966	0.0250567504136047	210	41680	1663424	3136
CEN	OOA2	chr3R	2467718	2467966	0.0254979921368432	210	43634	1711272	7368
CEN	OOA2	chr3R	2467969	2475628	0.0040395892305298	3722	122210	30253076	207772
CEN	West	chr3R	2467969	2475628	0.0025826761882091	3722	76254	29525188	12604
OOA2	West	chr3R	2467969	2475628	0.0030759837910943	3722	48044	15619068	102660
CEN	OOA2	chr3R	2475785	2477861	0.0081811371867855	1332	61946	7571808	3329280
CEN	West	chr3R	2475785	2477861	0.0079768479920508	1332	82398	10329644	241108
OOA2	West	chr3R	2475785	2477861	0.0067282234408876	1332	26378	3920500	1705868
CEN	OOA2	chr3R	2480025	2496172	0.0025341832170652	9851	119730	47245992	33374592
CEN	West	chr3R	2480025	2496172	0.0011062712920732	9851	84734	76594232	1583304
OOA2	West	chr3R	2480025	2496172	0.0019413822568734	9851	46848	24131260	17479364
CEN	West	chr3R	2496184	2496772	0.0139188155066456	391	42634	3063048	39928
OOA2	West	chr3R	2496184	2496772	0.0172931864423601	391	27878	1612080	39504
CEN	OOA2	chr3R	2496184	2496772	0.0205345831637026	391	64966	3163736	36208
CEN	OOA2	chr3R	2496773	2500149	0.0203437174237319	469	70646	3472620	365676
CEN	West	chr3R	2496773	2500149	0.0177418169918053	469	63756	3593544	128440
OOA2	West	chr3R	2496773	2500149	0.0176465543119344	469	31274	1772244	208812
CEN	OOA2	chr3R	2500155	2500384	0.040873663222766	148	48708	1191672	19560
CEN	West	chr3R	2500155	2500384	0.0431973694674278	148	49974	1156876	17652
OOA2	West	chr3R	2500155	2500384	0.0357924736058034	148	22104	617560	7592
CEN	OOA2	chr3R	2500414	2500848	0.0162570404505888	291	38608	2374848	6696
CEN	West	chr3R	2500414	2500848	0.013239940139674	291	30576	2309376	0
OOA2	West	chr3R	2500414	2500848	0.0154177762113617	291	18898	1225728	3456
OOA2	West	chr3R	2500851	2501544	0.011704788888121	398	16938	1447100	234052
CEN	OOA2	chr3R	2500851	2501544	0.0119952324535735	398	33614	2802280	454952
CEN	West	chr3R	2500851	2501544	0.0105814229484808	398	33346	3151372	7156
CEN	West	chr3R	2501551	2501817	0.0610623748014091	73	35360	579080	248
OOA2	West	chr3R	2501551	2501817	0.0734109572893609	73	22420	305404	2948
CEN	OOA2	chr3R	2501551	2501817	0.0852771058286146	73	50482	591976	5456
CEN	OOA2	chr3R	2501822	2501997	0.0518526782552028	138	58562	1129392	0
CEN	West	chr3R	2501822	2501997	0.0465263366307591	138	50758	1090952	4216
OOA2	West	chr3R	2501822	2501997	0.0483959853134665	138	28102	580668	2244
CEN	OOA2	chr3R	2502014	2502291	0.0708703128466829	89	51106	721120	7256
CEN	West	chr3R	2502014	2502291	0.06263611615245	89	44176	705280	1024
OOA2	West	chr3R	2502014	2502291	0.0671091603708791	89	25014	372736	3200
CEN	OOA2	chr3R	2502359	2504210	0.0029795850118817	1055	21526	7224496	1409624
CEN	West	chr3R	2502359	2504210	0.0031524279328515	1055	24734	7846016	526464
OOA2	West	chr3R	2502359	2504210	0.0028991063473635	1055	10738	3703900	752420
OOA2	West	chr3R	2504326	2506949	0.0128999160913524	1502	62110	4814760	1529688
CEN	OOA2	chr3R	2504326	2506949	0.0139138815029416	1502	131324	9438344	2854024
CEN	West	chr3R	2504326	2506949	0.0113749474794032	1502	133522	11738252	181620
OOA2	West	chr3R	2506960	2510862	0.0060411949982278	1739	32522	5383372	1962164
CEN	West	chr3R	2506960	2510862	0.0070787846544716	1739	93672	13232780	567924
CEN	OOA2	chr3R	2506960	2510862	0.0080402173621668	1739	83982	10445240	3786736
CEN	OOA2	chr3R	2510874	2513542	0.0178181711895452	991	87784	4926656	3183688
CEN	West	chr3R	2510874	2513542	0.013312477685023	991	97092	7293308	571268
OOA2	West	chr3R	2510874	2513542	0.0136894811727843	991	35214	2572340	1613644
CEN	OOA2	chr3R	2513555	2514690	0.015141110810277	553	46304	3058164	1467588
CEN	West	chr3R	2513555	2514690	0.0140722015173325	553	60142	4273816	114792
OOA2	West	chr3R	2513555	2514690	0.0161900188300117	553	25622	1582580	753292
OOA2	West	chr3R	2514691	2517436	0.0175046261337139	726	42190	2410220	656404
CEN	OOA2	chr3R	2514691	2517436	0.017633843216308	726	82822	4696764	1244820
CEN	West	chr3R	2514691	2517436	0.0160665227454343	726	89992	5601212	160324
CEN	West	chr3R	2517437	2517818	0.022358356481981	327	58016	2594824	248
OOA2	West	chr3R	2517437	2517818	0.0297308883205357	327	41058	1380988	260
CEN	OOA2	chr3R	2517437	2517818	0.0297744327184669	327	79674	2675920	248
CEN	West	chr3R	2517916	2518220	0.0164436796144302	169	22054	1341184	0
OOA2	West	chr3R	2517916	2518220	0.0382910250240616	169	25462	664960	48896
CEN	OOA2	chr3R	2517916	2518220	0.0387329628364742	169	49902	1288360	94736
CEN	West	chr3R	2518228	2518776	0.0195182862073543	243	37640	1928448	0
OOA2	West	chr3R	2518228	2518776	0.025091475157273	243	25016	996992	29440
CEN	OOA2	chr3R	2518228	2518776	0.0258139062946504	243	49864	1931672	57040
CEN	OOA2	chr3R	2518809	2525913	0.0016074089686455	3585	38956	24235276	5104364
CEN	West	chr3R	2518809	2525913	0.0019759895719641	3585	53372	27010264	1440296
OOA2	West	chr3R	2518809	2525913	0.0016238628419564	3585	19670	12113092	3029948
CEN	OOA2	chr3R	2526207	2530351	0.0057640766616688	1172	52330	9078644	513004
CEN	West	chr3R	2526207	2530351	0.0066269261931285	1172	61606	9296316	4676
OOA2	West	chr3R	2526207	2530351	0.0055559396066804	1172	26040	4686876	263652
CEN	OOA2	chr3R	2530387	2531121	0.0196092208587922	303	27908	1423208	1056544
CEN	West	chr3R	2530387	2531121	0.023786766121351	303	56840	2389564	15044
OOA2	West	chr3R	2530387	2531121	0.0110806327453297	303	8176	737864	542008
CEN	West	chr3R	2531135	2533289	0.0039430107283801	1255	39070	9908672	51008
OOA2	West	chr3R	2531135	2533289	0.0038884074511576	1255	18684	4805052	496068
CEN	OOA2	chr3R	2531135	2533289	0.0051456977793794	1255	47748	9279208	991712
CEN	OOA2	chr3R	2534259	2542116	0.0057115707589183	2873	78668	13773444	9739188
CEN	West	chr3R	2534259	2542116	0.0036717018507743	2873	82668	22514900	285228
OOA2	West	chr3R	2534259	2542116	0.0055967413533144	2873	40000	7147016	4988536
CEN	OOA2	chr3R	2542809	2554858	0.003389484570748	5623	110800	32689336	13329296
CEN	West	chr3R	2542809	2554858	0.0025993994577877	5623	113370	43613920	1010208
OOA2	West	chr3R	2542809	2554858	0.0026481498148149	5623	44842	16933332	6818220
CEN	OOA2	chr3R	2555072	2562227	0.0020451335372175	4444	72380	35391332	978364
CEN	West	chr3R	2555072	2562227	0.0013693706600196	4444	47716	34845204	422380
OOA2	West	chr3R	2555072	2562227	0.0020709607340555	4444	37590	18150996	620460
OOA2	West	chr3R	2562230	2567273	0.0028395534199845	3220	36060	12699180	902100
CEN	OOA2	chr3R	2562230	2567273	0.0024313523401676	3220	60618	24931804	1420676
CEN	West	chr3R	2562230	2567273	0.0023073929830831	3220	57898	25092388	461532
CEN	West	chr3R	2567274	2574698	0.0020040523573341	5307	84052	41941020	175332
OOA2	West	chr3R	2567274	2574698	0.0023492501976452	5307	33840	14404596	8012172
CEN	OOA2	chr3R	2567274	2574698	0.0027477400293514	5307	76652	27896380	15536108
CEN	OOA2	chr3R	2574868	2579165	0.0022674843266462	2861	36706	16187984	7226440
CEN	West	chr3R	2574868	2579165	0.0019653311724095	2861	44024	22400296	304600
OOA2	West	chr3R	2574868	2579165	0.0019949247709051	2861	16814	8428388	3656476
CEN	OOA2	chr3R	2579189	2581817	0.0047462818393309	1554	60014	12644424	73512
CEN	West	chr3R	2579189	2581817	0.0033800350603944	1554	41632	12317032	15512
OOA2	West	chr3R	2579189	2581817	0.0038090970886104	1554	24858	6525956	38140
CEN	OOA2	chr3R	2581851	2583165	0.0076133920078559	943	56380	7405372	312140
CEN	West	chr3R	2581851	2583165	0.0060845985576767	943	44994	7394736	88912
OOA2	West	chr3R	2581851	2583165	0.0040912257187524	943	15482	3784196	199036
OOA2	West	chr3R	2583168	2583333	0.0303956778847642	130	15708	516784	32336
CEN	OOA2	chr3R	2583168	2583333	0.0552176760456516	130	55310	1001672	62248
CEN	West	chr3R	2583168	2583333	0.0531447345963475	130	54802	1031184	496
OOA2	West	chr3R	2583341	2583489	0.0997758277130594	102	41660	417536	13312
CEN	West	chr3R	2583341	2583489	0.1011721220746363	102	81896	809472	0
CEN	OOA2	chr3R	2583341	2583489	0.0928408259330313	102	75106	808976	25792
CEN	OOA2	chr3R	2583516	2583637	0.1023885310251119	83	65106	635872	43400
CEN	West	chr3R	2583516	2583637	0.1001506024096385	83	65968	658688	0
OOA2	West	chr3R	2583516	2583637	0.0800019500780031	83	26256	328192	22400
CEN	OOA2	chr3R	2583642	2583801	0.0781237421654879	85	54346	695640	0
CEN	West	chr3R	2583642	2583801	0.1076316413662239	85	72604	674560	0
OOA2	West	chr3R	2583642	2583801	0.1073306595365418	85	38536	359040	0
OOA2	West	chr3R	2583802	2583936	0.1031539351851851	72	31372	304128	0
CEN	OOA2	chr3R	2583802	2583936	0.1275048875855327	72	75132	589248	0
CEN	West	chr3R	2583802	2583936	0.1314124103942652	72	75088	571392	0
CEN	West	chr3R	2583942	2584215	0.0595255874153723	162	76528	1285632	0
OOA2	West	chr3R	2583942	2584215	0.0643552987816669	162	42596	661888	22400
CEN	OOA2	chr3R	2583942	2584215	0.061075726289917	162	78324	1282408	43400
OOA2	West	chr3R	2584233	2584386	0.1278747294372294	84	45372	354816	0
CEN	West	chr3R	2584233	2584386	0.1182675691244239	84	78840	666624	0
CEN	OOA2	chr3R	2584233	2584386	0.1169529395335847	84	80400	687456	0
CEN	OOA2	chr3R	2584389	2584509	0.1507532631821057	68	83896	556512	0
CEN	West	chr3R	2584389	2584509	0.1387830585863377	68	74894	539648	0
OOA2	West	chr3R	2584389	2584509	0.164925913547237	68	47372	287232	0
CEN	OOA2	chr3R	2584521	2584659	0.0836959196456534	90	59862	715232	21328
CEN	West	chr3R	2584521	2584659	0.1023661514336917	90	73114	714240	0
OOA2	West	chr3R	2584521	2584659	0.0948118932038835	90	35000	369152	11008
CEN	OOA2	chr3R	2584683	2584785	0.0776324635622137	78	48960	630664	7688
CEN	West	chr3R	2584683	2584785	0.1049517938378825	78	64966	619008	0
OOA2	West	chr3R	2584683	2584785	0.1105178430987023	78	35974	325504	3968
CEN	West	chr3R	2584788	2584932	0.1144207422823447	93	84448	738048	0
OOA2	West	chr3R	2584788	2584932	0.1274931863230921	93	49398	387456	5376
CEN	OOA2	chr3R	2584788	2584932	0.099949913147266	93	75032	750696	10416
CEN	OOA2	chr3R	2584935	2585214	0.0386412982179111	226	65778	1702272	147312
CEN	West	chr3R	2584935	2585214	0.0320305809306308	226	57448	1793536	0
OOA2	West	chr3R	2584935	2585214	0.0258367934149184	226	22700	878592	76032
CEN	OOA2	chr3R	2585251	2586472	0.00864022679883	871	57614	6668112	460152
CEN	West	chr3R	2585251	2586472	0.0091779032598289	871	63350	6902448	9808
OOA2	West	chr3R	2585251	2586472	0.0072898614652813	871	25054	3436828	242276
CEN	OOA2	chr3R	2586531	2587528	0.0028041627367103	821	14128	5038224	1680840
CEN	West	chr3R	2586531	2587528	0.0027796600493444	821	17918	6446112	69344
OOA2	West	chr3R	2586531	2587528	0.0014679921665571	821	3772	2569496	898408
OOA2	West	chr3R	2587553	2588693	0.0005728941434484	1002	2374	4143872	88576
CEN	OOA2	chr3R	2587553	2588693	0.0039001623232829	1002	30822	7902748	297620
CEN	West	chr3R	2587553	2588693	0.0038663824828263	1002	30258	7825920	125952
CEN	West	chr3R	2588720	2589560	0.0127906610985956	673	68314	5340928	0
OOA2	West	chr3R	2588720	2589560	0.0085962414578587	673	24152	2809600	33152
CEN	OOA2	chr3R	2588720	2589560	0.0112451318980086	673	61214	5443600	64232
CEN	OOA2	chr3R	2589567	2590474	0.012357239852746	646	62972	5095960	190904
CEN	West	chr3R	2589567	2590474	0.0132226199401621	646	67512	5105796	20860
OOA2	West	chr3R	2589567	2590474	0.0073103683160609	646	19232	2630784	97920
CEN	OOA2	chr3R	2590491	2591669	0.0088858838858096	835	59824	6732476	101164
CEN	West	chr3R	2590491	2591669	0.0074872118747222	835	49602	6624896	1664
OOA2	West	chr3R	2590491	2591669	0.0039600519260514	835	13764	3475712	51328
CEN	OOA2	chr3R	2591984	2605664	0.0016879279118231	10882	74934	44394076	44664212
CEN	West	chr3R	2591984	2605664	0.0005885618293944	10882	50566	85914508	445044
OOA2	West	chr3R	2591984	2605664	0.0012199373212142	10882	27954	22914292	23051276
OOA2	West	chr3R	2605673	2609828	0.0064510349496324	1857	48104	7456788	387180
CEN	OOA2	chr3R	2605673	2609828	0.0081955074155748	1857	121304	14801280	396408
CEN	West	chr3R	2605673	2609828	0.0051721138402931	1857	73848	14278108	459044
OOA2	West	chr3R	2609983	2625189	0.0034008157886427	6536	65486	19255968	8352096
CEN	West	chr3R	2609983	2625189	0.0020726423659041	6536	106534	51400088	469608
CEN	OOA2	chr3R	2609983	2625189	0.0038386277490028	6536	142906	37228408	16262216
CEN	OOA2	chr3R	2625261	2627400	0.0072505775758447	1101	64688	8921772	88812
CEN	West	chr3R	2625261	2627400	0.0032975110756009	1101	28692	8701108	36428
OOA2	West	chr3R	2625261	2627400	0.0072210340923386	1101	33292	4610420	40204
CEN	OOA2	chr3R	2627710	2633899	0.0044974133381733	3022	102882	22875816	1856232
CEN	West	chr3R	2627710	2633899	0.00342032821962	3022	81742	23898876	83716
OOA2	West	chr3R	2627710	2633899	0.0042818111312558	3022	50682	11836580	928348
OOA2	West	chr3R	2634805	2640148	0.0026573485046742	3708	40170	15116572	546020
CEN	OOA2	chr3R	2634805	2640148	0.0029323547462444	3708	85392	29120624	1225648
CEN	West	chr3R	2634805	2640148	0.0012353213129912	3708	36072	29200500	226188
CEN	West	chr3R	2640387	2642954	0.0021868724815705	1511	26172	11967776	23520
OOA2	West	chr3R	2640387	2642954	0.0047965303702678	1511	30502	6359180	23284
CEN	OOA2	chr3R	2640387	2642954	0.0058589543824978	1511	72150	12314484	51540
CEN	West	chr3R	2642974	2646360	0.0014110888453295	2510	27868	19749288	170072
OOA2	West	chr3R	2642974	2646360	0.0010220535989188	2510	10742	10510212	92028
CEN	OOA2	chr3R	2642974	2646360	0.0017739198610264	2510	35912	20244432	297408
CEN	OOA2	chr3R	2646448	2651586	0.005166039231301	2704	109814	21256904	872632
CEN	West	chr3R	2646448	2651586	0.0027215382155107	2704	55684	20460488	998456
OOA2	West	chr3R	2646448	2651586	0.0047846371125454	2704	50302	10513232	908464
CEN	OOA2	chr3R	2651746	2654620	0.0031586226534057	1509	34166	10816740	1532916
CEN	West	chr3R	2651746	2654620	0.002609452452155	1509	31158	11940436	34988
OOA2	West	chr3R	2651746	2654620	0.0023432520499874	1509	13088	5585400	788616
CEN	OOA2	chr3R	2654651	2656070	0.0050963084633197	922	38374	7529764	15884
CEN	West	chr3R	2654651	2656070	0.0038172759000734	922	27930	7316736	256
OOA2	West	chr3R	2654651	2656070	0.004739526726608	922	18420	3886464	8064
CEN	West	chr3R	2656097	2658558	0.0038209369191449	1111	33680	8814592	2304
OOA2	West	chr3R	2656097	2658558	0.0107004357597018	1111	49976	4670464	22400
CEN	OOA2	chr3R	2656097	2658558	0.0103315614800089	1111	93466	9046648	45776
CEN	OOA2	chr3R	2658592	2659649	0.012990509229014	569	59256	4561484	95212
CEN	West	chr3R	2658592	2659649	0.0076330281790873	569	34152	4474240	41344
OOA2	West	chr3R	2658592	2659649	0.0114117627255588	569	27118	2376320	27136
CEN	OOA2	chr3R	2660569	2670627	0.0036391257354899	4855	75918	20861604	18871716
CEN	West	chr3R	2660569	2670627	0.0020040544069264	4855	76010	37928112	601168
OOA2	West	chr3R	2660569	2670627	0.0028933682405333	4855	31064	10736276	9771244
CEN	OOA2	chr3R	2670757	2678688	0.0037336768805988	3636	59748	16002456	13754568
CEN	West	chr3R	2670757	2678688	0.0024387650967004	3636	69646	28557896	297400
OOA2	West	chr3R	2670757	2678688	0.0031869542625331	3636	26324	8259924	7098540
OOA2	West	chr3R	2678700	2680796	0.0045218653671026	1112	18988	4199152	497936
CEN	OOA2	chr3R	2678700	2680796	0.0053458116659047	1112	43316	8102792	997816
CEN	West	chr3R	2678700	2680796	0.0051900427269331	1112	45182	8705516	119316
CEN	West	chr3R	2680797	2683884	0.0025223109076123	1969	38958	15445360	180624
OOA2	West	chr3R	2680797	2683884	0.0027902604169538	1969	20242	7254520	1062536
CEN	OOA2	chr3R	2680797	2683884	0.0034287461562048	1969	48352	14101948	2012348
CEN	OOA2	chr3R	2683895	2688238	0.0058784775796964	2577	116354	19793220	1296948
CEN	West	chr3R	2683895	2688238	0.0022594732539316	2577	43922	19439044	1012028
OOA2	West	chr3R	2683895	2688238	0.0053387993286188	2577	56020	10492996	392252
CEN	OOA2	chr3R	2688259	2691666	0.0058804961066212	1614	72728	12367664	841312
CEN	West	chr3R	2688259	2691666	0.0034007338804657	1614	41568	12223244	585460
OOA2	West	chr3R	2688259	2691666	0.0051971660592304	1614	32752	6301896	515640
CEN	OOA2	chr3R	2691820	2693718	0.0070840484725368	924	53508	7553308	8708
CEN	West	chr3R	2691820	2693718	0.0051593973919865	924	37828	7331864	1000
OOA2	West	chr3R	2691820	2693718	0.0063533151121179	924	24770	3898752	4224
OOA2	West	chr3R	2693730	2722696	0.0023574318587857	13891	69196	29352280	29323304
CEN	OOA2	chr3R	2693730	2722696	0.0023262175816224	13891	131294	56440980	57242964
CEN	West	chr3R	2693730	2722696	0.0005470501480583	13891	59336	108465376	1773600
OOA2	West	chr3R	2723269	2730568	0.005340390917714	3191	42766	8008028	5470756
CEN	West	chr3R	2723269	2730568	0.0031973329023262	3191	79524	24871980	451796
CEN	OOA2	chr3R	2723269	2730568	0.0072932055059499	3191	114378	15682816	10432328
CEN	OOA2	chr3R	2730582	2732479	0.0106886833769469	901	35242	3297132	4076652
CEN	West	chr3R	2730582	2732479	0.006931453683314	901	49192	7096924	53412
OOA2	West	chr3R	2730582	2732479	0.0087120643381317	901	14854	1704992	2100832
CEN	OOA2	chr3R	2732539	2733854	0.0032438291696776	879	21726	6697640	496096
CEN	West	chr3R	2732539	2733854	0.0044966860615397	879	31244	6948228	27516
OOA2	West	chr3R	2732539	2733854	0.0033394421629416	879	11560	3461656	251240
OOA2	West	chr3R	2733876	2741995	0.0025311119884358	3948	26132	10324316	6352036
CEN	OOA2	chr3R	2733876	2741995	0.0033954335691447	3948	61902	18230956	14079476
CEN	West	chr3R	2733876	2741995	0.0021063523100431	3948	61088	29001796	2329532
CEN	West	chr3R	2742477	2748771	0.0040165922601366	2942	93302	23229144	118568
OOA2	West	chr3R	2742477	2748771	0.0047147890894512	2942	56166	11912728	514280
CEN	OOA2	chr3R	2742477	2748771	0.0041809446188068	2942	96564	23096216	981112
OOA2	West	chr3R	2748818	2753504	0.0027225457122228	3075	14646	5379524	7609276
CEN	West	chr3R	2748818	2753504	0.0018270181009928	3075	44318	24257012	146188
CEN	OOA2	chr3R	2748818	2753504	0.0027251524594238	3075	28510	10461800	14704000
CEN	OOA2	chr3R	2753512	2753748	0.0676378772112382	96	51480	761112	24552
CEN	West	chr3R	2753512	2753748	0.0399104292674731	96	30406	761856	0
OOA2	West	chr3R	2753512	2753748	0.0645670413815575	96	25364	392832	12672
CEN	OOA2	chr3R	2753775	2755751	0.0065549805409477	1247	46992	7168900	3036548
CEN	West	chr3R	2753775	2755751	0.0063065246523551	1247	62346	9885952	10240
OOA2	West	chr3R	2753775	2755751	0.0051784634651926	1247	19186	3704960	1562368
CEN	OOA2	chr3R	2755756	2762061	0.0062579349544612	3001	92588	14795296	9764888
CEN	West	chr3R	2755756	2762061	0.00458145938256	3001	108566	23696816	119120
OOA2	West	chr3R	2755756	2762061	0.0049642570362845	3001	38058	7666404	5009820
CEN	West	chr3R	2762079	2762455	0.0111306836948144	321	28308	2543240	4216
OOA2	West	chr3R	2762079	2762455	0.0159052108356373	321	16844	1059024	296880
CEN	OOA2	chr3R	2762079	2762455	0.0192905563347358	321	39612	2053440	573624
CEN	OOA2	chr3R	2762512	2765471	0.0056413612247032	1659	37104	6577136	7000120
CEN	West	chr3R	2762512	2765471	0.0028077947478083	1659	36568	13023744	142080
OOA2	West	chr3R	2762512	2765471	0.0038231151785035	1659	13084	3422340	3585276
CEN	OOA2	chr3R	2765525	2771860	0.0016049726281672	3587	31328	19519336	9836672
CEN	West	chr3R	2765525	2771860	0.0011068717973047	3587	31356	28328484	137948
OOA2	West	chr3R	2765525	2771860	0.0018965778346187	3587	19136	10089752	5061736
CEN	OOA2	chr3R	2772060	2773353	0.0059680390958696	640	31136	5217124	20636
CEN	West	chr3R	2772060	2773353	0.0081829279063312	640	41508	5072512	6528
OOA2	West	chr3R	2772060	2773353	0.0066192790675592	640	17846	2696064	7296
OOA2	West	chr3R	2773358	2773646	0.0194487488521579	264	21688	1115136	0
CEN	OOA2	chr3R	2773358	2773646	0.0276056014692378	264	59644	2160576	0
CEN	West	chr3R	2773358	2773646	0.025168201673998	264	52730	2095104	0
CEN	West	chr3R	2773647	2783662	0.0005870381337053	8188	37978	64694264	285704
OOA2	West	chr3R	2773647	2783662	0.0009353362837104	8188	20702	22133216	12452896
CEN	OOA2	chr3R	2773647	2783662	0.0010191999847561	8188	43646	42823784	24186808
CEN	OOA2	chr3R	2783801	2789969	0.0007888544468168	4767	24730	31349256	7663872
CEN	West	chr3R	2783801	2789969	0.0008798125785215	4767	33138	37664840	166072
OOA2	West	chr3R	2783801	2789969	0.0010515912294463	4767	16956	16124136	4011672
CEN	OOA2	chr3R	2790322	2795379	0.0086502926453864	2193	135918	15712532	2234980
CEN	West	chr3R	2790322	2795379	0.0086934466593397	2193	151018	17371476	32172
OOA2	West	chr3R	2790322	2795379	0.0079114001983945	2193	64250	8121192	1142040
CEN	OOA2	chr3R	2795500	2813885	0.0025530295483131	6688	70628	27664388	27070204
CEN	West	chr3R	2795500	2813885	0.0025639847034114	6688	135658	52909052	166916
OOA2	West	chr3R	2795500	2813885	0.0018853856911227	6688	26926	14281428	13968684
OOA2	West	chr3R	2813930	2815510	0.0090941122756868	573	21990	2418048	2304
CEN	OOA2	chr3R	2813930	2815510	0.0049734084836425	573	23274	4679688	9744
CEN	West	chr3R	2813930	2815510	0.0090876507636814	573	41278	4542208	5120
OOA2	West	chr3R	2815511	2816722	0.0059124210160439	835	20140	3406388	120652
CEN	West	chr3R	2815511	2816722	0.0056798136662876	835	37544	6610076	16484
CEN	OOA2	chr3R	2815511	2816722	0.0073705880924041	835	48548	6586720	246920
CEN	OOA2	chr3R	2816751	2817155	0.0230600394094121	320	60012	2602424	16456
CEN	West	chr3R	2816751	2817155	0.0114056246525572	320	28806	2525596	13924
OOA2	West	chr3R	2816751	2817155	0.0176446705923144	320	23816	1349756	1924
CEN	OOA2	chr3R	2817166	2819267	0.0028053021422069	1522	34268	12215440	240608
CEN	West	chr3R	2817166	2819267	0.0016757465439185	1522	20108	11999428	79164
OOA2	West	chr3R	2817166	2819267	0.0019609698851053	1522	12432	6339720	89208
OOA2	West	chr3R	2819288	2819623	0.0029527942092154	292	3642	1233408	0
CEN	OOA2	chr3R	2819288	2819623	0.0096454491891964	292	23050	2389728	0
CEN	West	chr3R	2819288	2819623	0.0086324154882898	292	20004	2317312	0
CEN	West	chr3R	2819924	2823417	0.004502726343292	1777	63420	14084800	17472
OOA2	West	chr3R	2819924	2823417	0.0040509305607391	1777	30348	7491612	14436
CEN	OOA2	chr3R	2819924	2823417	0.005009081096703	1777	72656	14504856	38112
CEN	West	chr3R	2823435	2823932	0.0168058560625928	369	49214	2928384	0
OOA2	West	chr3R	2823435	2823932	0.0162378710632349	369	25276	1556608	2048
CEN	OOA2	chr3R	2823435	2823932	0.0170534575095957	369	51432	3015928	3968
OOA2	West	chr3R	2824063	2831531	0.0016389917270342	4828	15548	9486320	10907152
CEN	West	chr3R	2824063	2831531	0.0008368171230093	4828	31694	37874464	440544
CEN	OOA2	chr3R	2824063	2831531	0.0014960158769622	4828	27342	18276544	21235808
CEN	OOA2	chr3R	2831534	2835537	0.0029191269696466	2298	50238	17209940	1596892
CEN	West	chr3R	2831534	2835537	0.0033307111525527	2298	60682	18218932	17996
OOA2	West	chr3R	2831534	2835537	0.0022538146933502	2298	20026	8885380	821372
CEN	OOA2	chr3R	2835647	2836481	0.0020834929145921	692	10880	5222000	441328
CEN	West	chr3R	2835647	2836481	0.0010927138691623	692	5948	5443328	48384
OOA2	West	chr3R	2835647	2836481	0.0021386663209045	692	5806	2714776	208232
CEN	OOA2	chr3R	2836484	2838995	0.001141624322547	2122	19382	16977564	388884
CEN	West	chr3R	2836484	2838995	0.0012747004394568	2122	21460	16835328	4864
OOA2	West	chr3R	2836484	2838995	0.001539728087853	2122	13496	8765184	198144
CEN	West	chr3R	2839017	2842835	0.0025673153501867	2459	49888	19431972	82652
OOA2	West	chr3R	2839017	2842835	0.0023491356831113	2459	22432	9549044	837772
CEN	OOA2	chr3R	2839017	2842835	0.002839956464195	2459	52374	18441832	1682624
CEN	OOA2	chr3R	2842837	2844723	0.0081620860163913	983	55878	6846044	1198828
CEN	West	chr3R	2842837	2844723	0.0040505936133403	983	30896	7627524	173564
OOA2	West	chr3R	2842837	2844723	0.0077492899406276	983	27404	3536324	615868
CEN	OOA2	chr3R	2844730	2846324	0.0024619678902027	1179	23624	9595576	53360
CEN	West	chr3R	2844730	2846324	0.0021724626124879	1179	20292	9340552	15992
OOA2	West	chr3R	2844730	2846324	0.0023275241319863	1179	11546	4960636	19460
CEN	OOA2	chr3R	2846342	2849352	0.0033715479158066	1719	47306	14030944	37352
CEN	West	chr3R	2846342	2849352	0.0021400062632896	1719	29138	13615848	26136
OOA2	West	chr3R	2846342	2849352	0.0037756274411861	1719	27302	7231116	29940
OOA2	West	chr3R	2849602	2864168	0.0046518235522225	7707	100526	21610020	10944348
CEN	OOA2	chr3R	2849602	2864168	0.0049455200948528	7707	207104	41877092	21196996
CEN	West	chr3R	2849602	2864168	0.0032148130895291	7707	193126	60073788	1088964
CEN	West	chr3R	2864271	2868374	0.0022381634700978	2858	49622	22170856	510232
OOA2	West	chr3R	2864271	2868374	0.0019165140776618	2858	13368	6975164	5097028
CEN	OOA2	chr3R	2864271	2868374	0.0029901527301068	2858	39900	13343800	10046072
CEN	OOA2	chr3R	2868377	2873395	0.002609825275592	3299	55360	21212148	5786868
CEN	West	chr3R	2868377	2873395	0.0017995246620496	3299	46450	25812372	368492
OOA2	West	chr3R	2868377	2873395	0.0019695409636181	3299	21684	11009672	2925304
CEN	OOA2	chr3R	2873655	2879059	0.0021976055150002	3894	69594	31668104	200392
CEN	West	chr3R	2873655	2879059	0.0014806638418536	3894	45742	30892900	9884
OOA2	West	chr3R	2873655	2879059	0.0017108708927355	3894	27972	16349568	98688
CEN	OOA2	chr3R	2879081	2879555	0.014756190773021	403	47724	3234168	63984
CEN	West	chr3R	2879081	2879555	0.0104170835667974	403	33316	3198208	0
OOA2	West	chr3R	2879081	2879555	0.0123660474656851	403	20642	1669248	33024
OOA2	West	chr3R	2879579	2879913	0.0194571454774132	292	23762	1221248	12160
CEN	OOA2	chr3R	2879579	2879913	0.022736763092362	292	53796	2366036	23692
CEN	West	chr3R	2879579	2879913	0.0227310390543003	292	52672	2317184	128
OOA2	West	chr3R	2879943	2880834	0.0066692023289082	630	17324	2597612	63508
CEN	West	chr3R	2879943	2880834	0.0069055694358949	630	34328	4971060	28620
CEN	OOA2	chr3R	2879943	2880834	0.0039062125516487	630	19558	5006896	149024
CEN	OOA2	chr3R	2880850	2881124	0.0210017091046029	259	43500	2071260	48396
CEN	West	chr3R	2880850	2881124	0.022034931741678	259	45246	2053376	2048
OOA2	West	chr3R	2880850	2881124	0.0118458433014354	259	12676	1070080	23936
CEN	OOA2	chr3R	2881127	2881524	0.0171733383166885	358	49992	2911024	18848
CEN	West	chr3R	2881127	2881524	0.0175588209568792	358	49786	2835384	5704
OOA2	West	chr3R	2881127	2881524	0.0071187146031686	358	10674	1499428	12764
OOA2	West	chr3R	2881557	2882241	0.0038340692934782	560	9030	2355200	10240
CEN	OOA2	chr3R	2881557	2882241	0.0045700385694249	560	20854	4563200	19840
CEN	West	chr3R	2881557	2882241	0.0058071716589861	560	25808	4444160	0
CEN	West	chr3R	2882735	2886490	0.0024450336396927	2401	41188	16845576	2208760
OOA2	West	chr3R	2882735	2886490	0.0025005508189638	2401	20928	8369356	1772468
CEN	OOA2	chr3R	2882735	2886490	0.0031141258902694	2401	57412	18435992	1213792
OOA2	West	chr3R	2886578	2893868	0.0030590929561809	4400	51080	16697760	1887840
CEN	West	chr3R	2886578	2893868	0.0019753513677587	4400	68722	34789760	128640
CEN	OOA2	chr3R	2886578	2893868	0.0028177195387454	4400	91254	32385764	3623836
CEN	OOA2	chr3R	2894183	2896084	0.0046707413344033	1430	54386	11643976	59144
CEN	West	chr3R	2894183	2896084	0.0027510138941309	1430	31138	11318736	29744
OOA2	West	chr3R	2894183	2896084	0.0044906617894326	1430	27028	6018712	21608
CEN	OOA2	chr3R	2896142	2901293	0.0011264275231848	3064	28148	24988736	87040
CEN	West	chr3R	2896142	2901293	0.0010484125730532	3064	25488	24311040	4864
OOA2	West	chr3R	2896142	2901293	0.0015750426667725	3064	20318	12899968	42368
CEN	OOA2	chr3R	2901298	2905335	0.0056763702293766	1594	57306	10095536	2949760
CEN	West	chr3R	2901298	2905335	0.0070961029115573	1594	89560	12621012	28972
OOA2	West	chr3R	2901298	2905335	0.006232143309367	1594	32484	5212332	1520724
CEN	West	chr3R	2905508	2911616	0.0018490675636806	3599	52740	28522484	39180
OOA2	West	chr3R	2905508	2911616	0.0032814028842418	3599	32034	9762288	5439888
CEN	OOA2	chr3R	2905508	2911616	0.0034571947388483	3599	65410	18919964	10534252
CEN	OOA2	chr3R	2912098	2915533	0.0064873098172205	2043	103820	16003552	716360
CEN	West	chr3R	2912098	2915533	0.0052424884975386	2043	83438	15915724	297524
OOA2	West	chr3R	2912098	2915533	0.0034010258487517	2043	28480	8373944	255688
CEN	OOA2	chr3R	2916786	2922424	0.001979032903007	3782	56184	28389624	2562264
CEN	West	chr3R	2916786	2922424	0.0019480521217279	3782	58268	29910904	103048
OOA2	West	chr3R	2916786	2922424	0.0016148663020337	3782	23718	14687284	1287884
CEN	OOA2	chr3R	2922449	2935871	0.0022957077396401	7749	78164	34047888	29369928
CEN	West	chr3R	2922449	2935871	0.0016026610043033	7749	98174	61256872	239192
OOA2	West	chr3R	2922449	2935871	0.0021804865673357	7749	38230	17532784	15198992
OOA2	West	chr3R	2935960	2943368	0.000924933800101	5045	18352	19841420	1468660
CEN	OOA2	chr3R	2935960	2943368	0.001548677133818	5045	59412	38363064	2925216
CEN	West	chr3R	2935960	2943368	0.0014712827646113	5045	57832	39307196	729924
CEN	West	chr3R	2943610	2947809	0.0029996318105281	2524	59864	19957116	73348
OOA2	West	chr3R	2943610	2947809	0.002685861054285	2524	16196	6030096	4631280
CEN	OOA2	chr3R	2943610	2947809	0.0026787466385327	2524	31342	11700248	8956168
CEN	OOA2	chr3R	2947837	2952238	0.0029935172865586	2969	61890	20674676	3623620
CEN	West	chr3R	2947837	2952238	0.003147342137357	2969	73168	23247552	314432
OOA2	West	chr3R	2947837	2952238	0.0027637573134266	2969	29448	10655060	1885996
CEN	OOA2	chr3R	2952253	2965564	0.0013511328473685	7583	58560	43341408	18717864
CEN	West	chr3R	2952253	2965564	0.001259974481302	7583	72944	57893236	2285452
OOA2	West	chr3R	2952253	2965564	0.0013506151678647	7583	31248	23136124	8894468
CEN	OOA2	chr3R	2965901	2969089	0.005357609533694	2214	65848	12290556	5828820
CEN	West	chr3R	2965901	2969089	0.0039992992261108	2214	70036	17512068	58236
OOA2	West	chr3R	2965901	2969089	0.0038899732998907	2214	24616	6328064	3023872
OOA2	West	chr3R	2969108	2971282	0.0073633726699408	1290	33986	4615548	833412
CEN	OOA2	chr3R	2969108	2971282	0.0081561927021418	1290	72864	8933580	1623780
CEN	West	chr3R	2969108	2971282	0.0066998011772871	1290	68500	10224184	13256
OOA2	West	chr3R	2971293	2979039	0.0020307628277116	4030	33960	16722780	299940
CEN	West	chr3R	2971293	2979039	0.0020779103764759	4030	66234	31875292	106788
CEN	OOA2	chr3R	2971293	2979039	0.0019286875460779	4030	62524	32417900	563620
CEN	OOA2	chr3R	2979043	2979727	0.0088117711281625	543	39128	4440424	3488
CEN	West	chr3R	2979043	2979727	0.0092290127627912	543	38898	4214752	94496
OOA2	West	chr3R	2979043	2979727	0.0062224117443449	543	13950	2241896	51736
CEN	OOA2	chr3R	2979935	2982910	0.0025634183353753	1706	35082	13685632	276272
CEN	West	chr3R	2979935	2982910	0.0019905244748816	1706	26852	13489912	48904
OOA2	West	chr3R	2979935	2982910	0.0033137330111868	1706	23464	7080836	125308
OOA2	West	chr3R	2982918	2986126	0.001860843854747	2471	19324	10384536	52968
CEN	OOA2	chr3R	2982918	2986126	0.0014649760798896	2471	29428	20087700	134964
CEN	West	chr3R	2982918	2986126	0.0015193347867996	2471	29740	19574356	35500
CEN	West	chr3R	2986136	2989030	0.0021307777739612	1983	33498	15721020	16068
OOA2	West	chr3R	2986136	2989030	0.0028361640866734	1983	20268	7146272	1229920
CEN	OOA2	chr3R	2986136	2989030	0.0020373165519071	1983	28194	13838792	2390080
OOA2	West	chr3R	2989107	2993135	0.0022217873943275	2447	16714	7522772	2813356
CEN	West	chr3R	2989107	2993135	0.0034740659658605	2447	66472	19133776	285616
CEN	OOA2	chr3R	2989107	2993135	0.0031501037476671	2447	45654	14492856	5533392
CEN	OOA2	chr3R	2993208	2999412	0.0064736526128528	2240	103172	15937216	2394944
CEN	West	chr3R	2993208	2999412	0.0051263517478605	2240	89872	17531376	245264
OOA2	West	chr3R	2993208	2999412	0.0052501909313267	2240	43694	8322364	1139396
CEN	OOA2	chr3R	2999436	3001066	0.0044393418075939	1027	37190	8377368	27600
CEN	West	chr3R	2999436	3001066	0.0045520030975634	1027	37056	8140592	9680
OOA2	West	chr3R	2999436	3001066	0.0034332102228022	1027	14836	4321320	16728
CEN	OOA2	chr3R	3001096	3001998	0.0196195723803085	575	92294	4704180	1620
CEN	West	chr3R	3001096	3001998	0.0199834672781845	575	91186	4563072	128
OOA2	West	chr3R	3001096	3001998	0.017579669460699	575	42684	2428032	768
CEN	West	chr3R	3002058	3002726	0.0153510499862707	432	51434	3350520	77832
OOA2	West	chr3R	3002058	3002726	0.01129780944781	432	20104	1779460	45308
CEN	OOA2	chr3R	3002058	3002726	0.0145486665887273	432	49280	3387252	148236
CEN	OOA2	chr3R	3002824	3003230	0.0060254061433883	306	15076	2502072	2232
CEN	West	chr3R	3002824	3003230	0.0064173978009771	306	15530	2419984	8432
OOA2	West	chr3R	3002824	3003230	0.0070992086433797	306	9136	1286904	5640
CEN	OOA2	chr3R	3003233	3010932	0.0050020850876685	3533	131800	26349012	2565060
CEN	West	chr3R	3003233	3010932	0.0046161021715571	3533	129216	27992448	45440
OOA2	West	chr3R	3003233	3010932	0.0043345613241463	3533	58910	13590764	1332628
CEN	OOA2	chr3R	3011279	3014768	0.0028838332175932	2099	38770	13443912	3734304
CEN	West	chr3R	3011279	3014768	0.0032836770440477	2099	54546	16611256	46408
OOA2	West	chr3R	3011279	3014768	0.0028779870562575	2099	19988	6945132	1921044
OOA2	West	chr3R	3015304	3017125	0.0048169764349652	1239	23258	4828340	405196
CEN	OOA2	chr3R	3015304	3017125	0.0043513423044589	1239	40870	9392504	747472
CEN	West	chr3R	3015304	3017125	0.0054814863813166	1239	53698	9796248	36456
OOA2	West	chr3R	3017131	3017978	0.0117037608167367	700	34002	2905220	51580
CEN	West	chr3R	3017131	3017978	0.0108701361229045	700	59604	5483280	71920
CEN	OOA2	chr3R	3017131	3017978	0.0103727717022315	700	59156	5703008	25792
CEN	OOA2	chr3R	3017992	3021900	0.0012691809532964	2652	22816	17976948	3727020
CEN	West	chr3R	3017992	3021900	0.0017669565968927	2652	34674	19623572	1422700
OOA2	West	chr3R	3017992	3021900	0.0015060531309472	2652	13124	8714168	2487880
CEN	OOA2	chr3R	3021902	3023033	0.0066204824124335	739	34228	5170016	877960
CEN	West	chr3R	3021902	3023033	0.0075808729180851	739	42798	5645524	219180
OOA2	West	chr3R	3021902	3023033	0.0070443200748825	739	18724	2658028	463508
CEN	OOA2	chr3R	3023035	3024241	0.0037733946891505	852	25302	6705368	267400
CEN	West	chr3R	3023035	3024241	0.004962159631739	852	31800	6408500	352972
OOA2	West	chr3R	3023035	3024241	0.0052302396843386	852	17444	3335220	263628
CEN	West	chr3R	3024250	3033705	0.0014995243934503	4280	34196	22804564	11161516
OOA2	West	chr3R	3024250	3033705	0.0025735930874777	4280	32096	12471280	5607440
CEN	OOA2	chr3R	3024250	3033705	0.0022085469368642	4280	60672	27471456	7556064
CEN	OOA2	chr3R	3033717	3062133	0.0020685271156494	17241	138192	66806956	74293388
CEN	West	chr3R	3033717	3062133	0.0012759419836991	17241	171304	134256888	2567688
OOA2	West	chr3R	3033717	3062133	0.0016556871092807	17241	57122	34500480	38325504
CEN	OOA2	chr3R	3062841	3069004	0.0014578441828922	4265	37026	25397776	9506984
CEN	West	chr3R	3062841	3069004	0.0017418900495027	4265	58710	33704768	142272
OOA2	West	chr3R	3062841	3069004	0.0016210450627598	4265	21210	13084152	4931208
CEN	OOA2	chr3R	3069228	3079880	0.003445088784142	5548	136096	39504352	5900480
CEN	West	chr3R	3069228	3079880	0.0021758531737531	5548	93650	43040588	988340
OOA2	West	chr3R	3069228	3079880	0.00290255937608	5548	59458	20484680	2950072
OOA2	West	chr3R	3080284	3083925	0.001750604303551	2546	18010	10287876	466428
CEN	OOA2	chr3R	3080284	3083925	0.0017101891038819	2546	33192	19408380	1428084
CEN	West	chr3R	3080284	3083925	0.0023190859395397	2546	44448	19166172	1038884
OOA2	West	chr3R	3083938	3084330	0.0144973180127435	294	17492	1206568	35288
CEN	West	chr3R	3083938	3084330	0.0148849644618332	294	34362	2308504	24680
CEN	OOA2	chr3R	3083938	3084330	0.016074153486064	294	37964	2361804	44292
CEN	OOA2	chr3R	3084343	3087107	0.0019526919439446	2034	31458	16110068	536188
CEN	West	chr3R	3084343	3087107	0.0019444724396992	2034	30484	15677260	464564
OOA2	West	chr3R	3084343	3087107	0.0015478569149842	2034	12906	8337980	253636
CEN	OOA2	chr3R	3087111	3095086	0.0018289516823246	5475	36238	19813536	24993864
CEN	West	chr3R	3087111	3095086	0.0012881980703433	5475	54836	42567988	881612
OOA2	West	chr3R	3087111	3095086	0.001632811245776	5475	16802	10290228	12836172
CEN	OOA2	chr3R	3095255	3103355	0.0020115986574523	5182	38734	19255332	23154156
CEN	West	chr3R	3095255	3103355	0.0016196735401994	5182	65426	40394560	729792
OOA2	West	chr3R	3095255	3103355	0.0023668096748169	5182	23552	9950948	11937820
CEN	West	chr3R	3103412	3106526	0.0012740798595935	2264	22446	17617420	349684
OOA2	West	chr3R	3103412	3106526	0.0016606171178406	2264	13522	8142756	1420380
CEN	OOA2	chr3R	3103412	3106526	0.0014929720975654	2264	23268	15585020	2943556
CEN	OOA2	chr3R	3107650	3120276	0.0029779462911962	6772	97866	32863588	22558460
CEN	West	chr3R	3107650	3120276	0.0019043688266731	6772	89808	47158932	6583660
OOA2	West	chr3R	3107650	3120276	0.0023726304050812	6772	40254	16965980	11638948
CEN	OOA2	chr3R	3120657	3122142	0.0021097969888148	1147	17930	8498448	888600
CEN	West	chr3R	3120657	3122142	0.002378377274851	1147	20504	8621004	481588
OOA2	West	chr3R	3120657	3122142	0.0022429669912317	1147	9780	4360296	484632
CEN	OOA2	chr3R	3122158	3122613	0.0060886815643261	377	16942	2782540	302828
CEN	West	chr3R	3122158	3122613	0.0099255999161689	377	28416	2862900	128972
OOA2	West	chr3R	3122158	3122613	0.0094203748509952	377	13814	1466396	126052
OOA2	West	chr3R	3122661	3136866	0.0010409329119199	9523	22580	21692080	18533072
CEN	OOA2	chr3R	3122661	3136866	0.0008474484974115	9523	35556	41956532	35979700
CEN	West	chr3R	3122661	3136866	0.0006256966899303	9523	46068	73626728	1947800
OOA2	West	chr3R	3137014	3138459	0.0044997104424411	899	12836	2852628	944748
CEN	West	chr3R	3137014	3138459	0.0067252649054686	899	47444	7054592	79872
CEN	OOA2	chr3R	3137014	3138459	0.0040409628296247	899	22440	5553132	1804284
CEN	OOA2	chr3R	3138499	3139856	0.0123630543481407	862	59786	4835860	2218748
CEN	West	chr3R	3138499	3139856	0.0133512674331555	862	90884	6807144	33688
OOA2	West	chr3R	3138499	3139856	0.0047446430545121	862	11848	2497132	1143956
CEN	OOA2	chr3R	3140885	3143400	0.0026393053184805	2000	40010	15159292	1208708
CEN	West	chr3R	3140885	3143400	0.0023387783390778	2000	37106	15865548	6452
OOA2	West	chr3R	3140885	3143400	0.0018281900253952	2000	14300	7821944	626056
CEN	OOA2	chr3R	3143519	3143978	0.0112630152364866	387	35636	3163984	3224
CEN	West	chr3R	3143519	3143978	0.0111338274461974	387	34178	3069744	1488
OOA2	West	chr3R	3143519	3143978	0.0103821025442461	387	16946	1632232	2456
CEN	West	chr3R	3144083	3144508	0.011761758268754	366	33706	2865728	38848
OOA2	West	chr3R	3144083	3144508	0.0100673529372998	366	15276	1517380	28604
CEN	OOA2	chr3R	3144083	3144508	0.0104056349688469	366	30970	2976272	19072
CEN	OOA2	chr3R	3144553	3147171	0.0097711562313343	1344	94096	9629976	1369320
CEN	West	chr3R	3144553	3147171	0.0095809528381283	1344	98996	10332584	333400
OOA2	West	chr3R	3144553	3147171	0.0036306276753858	1344	17930	4938540	738516
CEN	OOA2	chr3R	3147207	3149445	0.0053149784171437	1616	52468	9871724	3353620
CEN	West	chr3R	3147207	3149445	0.0047146545734113	1616	57620	12221468	603108
OOA2	West	chr3R	3147207	3149445	0.0040251387171351	1616	20454	5081564	1744420
CEN	OOA2	chr3R	3149864	3157354	0.0030099615684918	4195	83978	27900024	6431856
CEN	West	chr3R	3149864	3157354	0.0024867788222407	4195	81494	32770908	520612
OOA2	West	chr3R	3149864	3157354	0.0028968856986072	4195	41726	14403744	3315936
OOA2	West	chr3R	3157361	3160907	0.0030341260722755	2676	31130	10259956	1043468
CEN	OOA2	chr3R	3157361	3160907	0.002906497203511	2676	57650	19834872	2065512
CEN	West	chr3R	3157361	3160907	0.0029773770443667	2676	62462	20978868	257868
CEN	West	chr3R	3160908	3161230	0.0179957812604718	290	40814	2267976	33464
OOA2	West	chr3R	3160908	3161230	0.0159038351554535	290	15350	965176	259784
CEN	OOA2	chr3R	3160908	3161230	0.0142956645101742	290	26764	1872176	501184
CEN	West	chr3R	3161236	3162508	0.0028070391297626	1062	21354	7607304	820728
OOA2	West	chr3R	3161236	3162508	0.001853814905119	1062	7296	3935668	550220
CEN	OOA2	chr3R	3161236	3162508	0.0018860369219585	1062	14488	7681716	1009692
CEN	West	chr3R	3162561	3166912	0.0026203740416185	2960	56466	21548832	1941728
OOA2	West	chr3R	3162561	3166912	0.0028283933404257	2960	23970	8474776	4028264
CEN	OOA2	chr3R	3162561	3166912	0.0025538654987083	2960	41612	16293732	7930908
OOA2	West	chr3R	3167247	3172567	0.0036189575300236	2036	16252	4490796	4109268
CEN	West	chr3R	3167247	3172567	0.0029502758662183	2036	30794	10437668	5720028
CEN	OOA2	chr3R	3167247	3172567	0.0025912382618997	2036	26772	10331740	6330884
CEN	OOA2	chr3R	3172598	3174389	0.0055791143972509	828	30744	5510552	1265800
CEN	West	chr3R	3172598	3174389	0.0040065744116191	828	17132	4275972	2295036
OOA2	West	chr3R	3172598	3174389	0.0057772714345024	828	14138	2447176	1050296
CEN	OOA2	chr3R	3174398	3176909	0.0137592378514512	991	106644	7750720	359624
CEN	West	chr3R	3174398	3176909	0.0146657769280498	991	104262	7109204	755372
OOA2	West	chr3R	3174398	3176909	0.0118579010450706	991	44560	3757832	428152
CEN	OOA2	chr3R	3177592	3186368	0.0016324909003194	4463	56836	34815508	1709684
CEN	West	chr3R	3177592	3186368	0.0018281378810827	4463	63928	34968916	449452
OOA2	West	chr3R	3177592	3186368	0.0012972528316006	4463	23188	17874696	977016
CEN	West	chr3R	3187114	3189076	0.0115212502810883	906	81976	7115200	74816
OOA2	West	chr3R	3187114	3189076	0.0106902584713345	906	40132	3754072	72872
CEN	OOA2	chr3R	3187114	3189076	0.0113848155864557	906	82098	7211184	203520
CEN	OOA2	chr3R	3189077	3189332	0.0169648317019063	219	30406	1792296	0
CEN	West	chr3R	3189077	3189332	0.0151992193253792	219	26416	1737984	0
OOA2	West	chr3R	3189077	3189332	0.0141894112356441	219	13126	925056	0
CEN	OOA2	chr3R	3189337	3191717	0.0022630910504628	1644	30328	13401140	53356
CEN	West	chr3R	3189337	3191717	0.0025873725178401	1644	33740	13040256	6528
OOA2	West	chr3R	3189337	3191717	0.0025432820361053	1644	17600	6920192	24064
CEN	OOA2	chr3R	3191743	3192895	0.0040143233640075	636	20892	5204364	660
CEN	West	chr3R	3191743	3192895	0.0054012003195779	636	27258	5046656	640
OOA2	West	chr3R	3191743	3192895	0.0051792988850771	636	13914	2686464	0
OOA2	West	chr3R	3193626	3196967	0.0033011599734353	1875	25152	7619140	300860
CEN	OOA2	chr3R	3193626	3196967	0.0028862778221405	1875	42810	14832252	512748
CEN	West	chr3R	3193626	3196967	0.0028339018345099	1875	41720	14721752	158248
CEN	West	chr3R	3197456	3199188	0.0047952586206896	1346	50908	10616320	65536
OOA2	West	chr3R	3197456	3199188	0.0035007861164137	1346	19630	5607312	78192
CEN	OOA2	chr3R	3197456	3199188	0.0043751719174529	1346	47272	10804604	211060
CEN	OOA2	chr3R	3199197	3202113	0.0021676230983131	2328	29706	13704412	5347940
CEN	West	chr3R	3199197	3202113	0.0019855186429157	2328	36642	18454624	20384
OOA2	West	chr3R	3199197	3202113	0.0022292644500978	2328	15780	7078568	2754904
CEN	OOA2	chr3R	3202398	3204603	0.0047314617041604	1653	62618	13234388	293764
CEN	West	chr3R	3202398	3204603	0.0060635489587299	1653	79494	13110144	8064
OOA2	West	chr3R	3202398	3204603	0.0044208116408854	1653	30216	6834944	147328
CEN	OOA2	chr3R	3204665	3207971	0.0040666164758927	2348	58704	14435588	4780444
CEN	West	chr3R	3204665	3207971	0.0030608559535846	2348	56816	18562128	71600
OOA2	West	chr3R	3204665	3207971	0.0030385873224964	2348	22652	7454780	2463172
OOA2	West	chr3R	3208094	3212237	0.0020347800897826	3125	19612	9638388	3561612
CEN	OOA2	chr3R	3208094	3212237	0.0024625561167197	3125	45886	18633484	6941516
CEN	West	chr3R	3208094	3212237	0.0026307666211914	3125	65078	24737276	62724
OOA2	West	chr3R	3212255	3216436	0.0017129948746647	2230	11044	6447188	2972332
CEN	West	chr3R	3212255	3216436	0.0036056076915935	2230	62454	17321352	375928
CEN	OOA2	chr3R	3212255	3216436	0.0037481363572297	2230	46378	12373616	5876704
CEN	OOA2	chr3R	3216440	3220922	0.002309707817181	2301	27542	11924452	6906932
CEN	West	chr3R	3216440	3220922	0.002124206411443	2301	37490	17648944	611792
OOA2	West	chr3R	3216440	3220922	0.0022235107652685	2301	13406	6029204	3690220
CEN	OOA2	chr3R	3220945	3225343	0.0019977062921048	2680	26240	13135064	8798056
CEN	West	chr3R	3220945	3225343	0.001924374328208	2680	40390	20988640	279840
OOA2	West	chr3R	3220945	3225343	0.001756677533872	2680	11878	6761628	4558692
OOA2	West	chr3R	3225363	3235265	0.0018928034659648	6008	25752	13605216	11772576
CEN	OOA2	chr3R	3225363	3235265	0.002321586300746	6008	60284	25966728	23202744
CEN	West	chr3R	3225363	3235265	0.0018783109720009	6008	88076	46891064	788424
CEN	West	chr3R	3237305	3253709	0.0017072261108746	10243	136122	79732848	1555600
OOA2	West	chr3R	3237305	3253709	0.0020377190067315	10243	42186	20702560	22563872
CEN	OOA2	chr3R	3237305	3253709	0.0023186465224737	10243	92012	39683496	44145216
OOA2	West	chr3R	3253750	3259499	0.0007167608641642	4677	13248	18483152	1272496
CEN	West	chr3R	3253750	3259499	0.0006522317771538	4677	24004	36802868	313804
CEN	OOA2	chr3R	3253750	3259499	0.0007919975099161	4677	28142	35532940	2743628
CEN	OOA2	chr3R	3259502	3270088	0.0018744216196056	6320	89098	47533596	4189284
CEN	West	chr3R	3259502	3270088	0.0019126245382865	6320	94976	49657420	498100
OOA2	West	chr3R	3259502	3270088	0.0016069352350134	6320	39760	24742752	1952928
CEN	OOA2	chr3R	3271516	3275620	0.0031765006221419	2460	38722	12190144	7942496
CEN	West	chr3R	3271516	3275620	0.0027624804380072	2460	51184	18528276	994284
OOA2	West	chr3R	3271516	3275620	0.0026828124733063	2460	16960	6321724	4069316
CEN	OOA2	chr3R	3275632	3278002	0.0030915196279007	1276	23694	7664192	2778592
CEN	West	chr3R	3275632	3278002	0.0038612736333822	1276	38684	10018456	107880
OOA2	West	chr3R	3275632	3278002	0.0034257271030257	1276	13382	3906324	1483500
CEN	West	chr3R	3278065	3284257	0.0022245252870096	3966	69330	31166200	307976
OOA2	West	chr3R	3278065	3284257	0.0014885420474129	3966	20802	13974748	2777636
CEN	OOA2	chr3R	3278065	3284257	0.002242408989639	3966	60446	26955832	5501912
CEN	OOA2	chr3R	3284378	3285642	0.0065358654588489	1042	54012	8263940	263788
CEN	West	chr3R	3284378	3285642	0.0053560951009344	1042	44182	8248920	20392
OOA2	West	chr3R	3284378	3285642	0.0042982477490718	1042	18366	4272904	128504
CEN	OOA2	chr3R	3285763	3294466	0.0017812815789899	4082	43638	24498092	8908996
CEN	West	chr3R	3285763	3294466	0.0022257155733879	4082	70996	31898056	496696
OOA2	West	chr3R	3285763	3294466	0.0018663767045804	4082	23982	12849496	4392872
CEN	OOA2	chr3R	3294513	3327239	0.0029793779876875	7991	135532	45490032	19908312
CEN	West	chr3R	3294513	3327239	0.0027909404126112	7991	172434	61783476	1633100
OOA2	West	chr3R	3294513	3327239	0.0023832767686088	7991	55622	23338456	10415528
OOA2	West	chr3R	3327262	3330227	0.0021684626053558	1582	9756	4499040	2183328
CEN	OOA2	chr3R	3327262	3330227	0.0056319314550955	1582	51018	9058704	3888384
CEN	West	chr3R	3327262	3330227	0.0059771414859738	1582	71540	11968932	585820
CEN	West	chr3R	3330231	3342295	0.0015825151228331	5443	60906	38486836	4708812
OOA2	West	chr3R	3330231	3342295	0.00144070155902	5443	18630	12931200	10060032
CEN	OOA2	chr3R	3330231	3342295	0.0019066048164907	5443	53072	27835868	16709644
CEN	OOA2	chr3R	3342300	3347049	0.0033632964234514	2709	68814	20460284	1710172
CEN	West	chr3R	3342300	3347049	0.0038127568255559	2709	70840	18579732	2918892
OOA2	West	chr3R	3342300	3347049	0.001737380519106	2709	15692	9031988	2410828
CEN	OOA2	chr3R	3347118	3350044	0.0048414377034318	1988	63168	13047364	3222428
CEN	West	chr3R	3347118	3350044	0.0060709391391437	1988	80644	13283612	2493156
OOA2	West	chr3R	3347118	3350044	0.0033661282773664	1988	19246	5717548	2679764
CEN	OOA2	chr3R	3351714	3357221	0.0011706260306081	4007	36870	31495968	1297320
CEN	West	chr3R	3351714	3357221	0.0015729972167434	4007	49054	31185052	614500
OOA2	West	chr3R	3351714	3357221	0.0013387715835128	4007	21464	16032608	892960
OOA2	West	chr3R	3357266	3358115	0.0048011413185663	695	14094	2935552	128
CEN	OOA2	chr3R	3357266	3358115	0.0030487204516747	695	17340	5687632	248
CEN	West	chr3R	3357266	3358115	0.0069458546066372	695	38310	5515520	0
OOA2	West	chr3R	3358124	3358627	0.0177520208528584	388	29094	1638912	0
CEN	West	chr3R	3358124	3358627	0.0248658079065513	388	76566	3079168	0
CEN	OOA2	chr3R	3358124	3358627	0.0178478751599802	388	56674	3175392	0
CEN	OOA2	chr3R	3358632	3359340	0.0198308761499216	365	59238	2987160	0
CEN	West	chr3R	3358632	3359340	0.0207012262483429	365	59964	2896640	0
OOA2	West	chr3R	3358632	3359340	0.0163916562889165	365	25272	1541760	0
CEN	OOA2	chr3R	3359486	3360236	0.0088506165055022	554	38460	4345460	188476
CEN	West	chr3R	3359486	3360236	0.0121488111328768	554	52492	4320752	75792
OOA2	West	chr3R	3359486	3360236	0.008976600618748	554	20392	2271684	68412
OOA2	West	chr3R	3360245	3360841	0.0080714089061838	466	15714	1946872	21512
CEN	OOA2	chr3R	3360245	3360841	0.0055287846232768	466	20822	3766108	47636
CEN	West	chr3R	3360245	3360841	0.0098614199577801	466	36400	3691152	7024
CEN	West	chr3R	3360848	3361247	0.017192493508439	323	44070	2563328	0
OOA2	West	chr3R	3360848	3361247	0.0154894379479441	323	21024	1357312	7040
CEN	OOA2	chr3R	3360848	3361247	0.011662519317117	323	30670	2629792	13640
OOA2	West	chr3R	3361254	3362692	0.0046662215399482	996	19624	4205544	1560
CEN	West	chr3R	3361254	3362692	0.0061513460973807	996	48604	7901360	2896
CEN	OOA2	chr3R	3361254	3362692	0.0062290110211621	996	50756	8148324	2940
CEN	OOA2	chr3R	3362802	3366241	0.0023304706312155	1794	29956	12854056	1828040
CEN	West	chr3R	3362802	3366241	0.0032099416596827	1794	43526	13559748	677436
OOA2	West	chr3R	3362802	3366241	0.0025372463283147	1794	16772	6610316	967540
CEN	OOA2	chr3R	3366466	3373398	0.0038353435764345	4496	83042	21651776	15143488
CEN	West	chr3R	3366466	3373398	0.0034612095169216	4496	122478	35385896	294360
OOA2	West	chr3R	3366466	3373398	0.0018988378615858	4496	21420	11280584	7710520
CEN	OOA2	chr3R	3374950	3378523	0.0024039787172628	1974	35746	14869516	1285700
CEN	West	chr3R	3374950	3378523	0.0016033529425323	1974	25042	15618520	47144
OOA2	West	chr3R	3374950	3378523	0.0031220031965903	1974	24026	7695700	642476
CEN	West	chr3R	3378548	3380667	0.0022439906206234	1409	23496	10470632	711192
OOA2	West	chr3R	3378548	3380667	0.0018607335902296	1409	10264	5516104	435512
CEN	OOA2	chr3R	3378548	3380667	0.0011504180379919	1409	13080	11369780	161476
CEN	OOA2	chr3R	3381036	3381647	0.0194527141079726	378	58912	3028472	65080
CEN	West	chr3R	3381036	3381647	0.0195625439451401	378	57648	2946856	52952
OOA2	West	chr3R	3381036	3381647	0.019217903510581	378	30564	1590392	6280
CEN	OOA2	chr3R	3381675	3381988	0.0413036413913192	176	53892	1304776	135608
CEN	West	chr3R	3381675	3381988	0.0453663673650371	176	58932	1299024	97712
OOA2	West	chr3R	3381675	3381988	0.0421396943769351	176	30378	720888	22536
CEN	OOA2	chr3R	3382001	3382324	0.0376016068498576	249	63800	1696736	341080
CEN	West	chr3R	3382001	3382324	0.0390190181808878	249	67106	1719828	256236
OOA2	West	chr3R	3382001	3382324	0.032458542686477	249	30104	927460	124316
OOA2	West	chr3R	3382330	3382708	0.0264775193272751	229	24988	943744	23552
CEN	OOA2	chr3R	3382330	3382708	0.0310488258353887	229	56044	1805028	69108
CEN	West	chr3R	3382330	3382708	0.035510100084484	229	63552	1789688	27656
CEN	West	chr3R	3382731	3383153	0.0149403727507608	277	32498	2175180	23092
OOA2	West	chr3R	3382731	3383153	0.0135368881491619	277	15746	1163192	6856
CEN	OOA2	chr3R	3382731	3383153	0.0078398897025909	277	17514	2233960	33008
CEN	OOA2	chr3R	3383159	3383555	0.0394637760369223	161	51988	1317360	264
CEN	West	chr3R	3383159	3383555	0.0407940881763527	161	52112	1277440	256
OOA2	West	chr3R	3383159	3383555	0.030379493694711	161	20660	680064	0
CEN	OOA2	chr3R	3383614	3383942	0.0611980056007103	129	64512	1054152	1584
CEN	West	chr3R	3383614	3383942	0.0624823910593538	129	63870	1022208	1536
OOA2	West	chr3R	3383614	3383942	0.0566199788583509	129	30852	544896	0
CEN	OOA2	chr3R	3383947	3384233	0.0208357001658676	194	33012	1584396	3300
CEN	West	chr3R	3383947	3384233	0.0251564712988419	194	38650	1536384	3200
OOA2	West	chr3R	3383947	3384233	0.024308809746954	194	19920	819456	0
OOA2	West	chr3R	3384240	3384758	0.0144567888708513	336	20518	1419264	0
CEN	OOA2	chr3R	3384240	3384758	0.0210365613599181	336	57708	2743224	6600
CEN	West	chr3R	3384240	3384758	0.023941241218362	336	63686	2660096	6400
OOA2	West	chr3R	3384798	3385251	0.0222301235515845	218	20382	916864	3968
CEN	West	chr3R	3384798	3385251	0.0264319731672967	218	45644	1726848	3200
CEN	OOA2	chr3R	3384798	3385251	0.0238590451870216	218	42306	1773164	10948
CEN	OOA2	chr3R	3385293	3386039	0.0100635701416437	482	39412	3916304	28384
[truncated: 136,961 more rows]
