# Supplementary material for: The fitness of an introgressing haplotype changes over the course of divergence and depends on its size and genomic location
Source: PLoS Biol. 2023 Jul 17;21(7):e3002185. doi: 10.1371/journal.pbio.3002185 (PMC10374083; doi:10.1371/journal.pbio.3002185)
Supplement: S1 File — Files include a Mathematica notebook to generate Figs 2 and 3, S1, S2, S3, and S5 Figs. The archive also includes data files and R code to generate Fig 4 and S6 Fig. (ZIP) [file pbio.3002185.s007.zip › OOA1_OOA2_West_localFstats__20_20.txt]

chr	windowStart	windowEnd	D	f_d	f_dM
chr2L	11479	20047	0.011005	0.007658	0.004254
chr2L	20116	29094	0.147426	0.174326	0.103663
chr2L	29147	37341	0.090816	0.103335	0.049628
chr2L	37835	43102	0.010099	0.009242	0.004996
chr2L	43105	47287	-0.259421	-0.248740	-0.090071
chr2L	52875	57256	0.152571	0.251267	0.126268
chr2L	57542	63402	-0.381699	-0.398551	-0.120129
chr2L	63513	67877	-0.074777	-0.059891	-0.030149
chr2L	68117	74485	0.521873	0.502425	0.404093
chr2L	75388	81696	-0.455145	-0.406051	-0.211056
chr2L	81752	84988	0.172380	0.141233	0.115958
chr2L	85332	87821	0.159394	0.149644	0.080901
chr2L	87863	90823	-0.669845	-1.740293	-0.481727
chr2L	90870	95123	-0.246256	-0.211036	-0.146121
chr2L	95341	102513	0.043802	0.015357	0.012127
chr2L	103281	107951	-0.226884	-0.249079	-0.126823
chr2L	108547	112636	-0.110620	-0.123357	-0.063887
chr2L	113801	116504	-0.102713	-0.052541	-0.033805
chr2L	116591	120842	-0.378850	-0.270860	-0.124624
chr2L	121372	128199	-0.184618	-0.087564	-0.047291
chr2L	128245	132590	-0.267484	-0.159317	-0.116901
chr2L	132800	136165	-0.532089	-0.729761	-0.279730
chr2L	136169	140056	0.187733	0.076312	0.041595
chr2L	140078	144188	-0.069082	-0.066332	-0.052223
chr2L	145389	150796	0.186386	0.036924	0.019274
chr2L	150798	155811	-0.324269	-0.195787	-0.138721
chr2L	155818	160380	0.239117	0.107022	0.081887
chr2L	160449	165675	-0.036334	-0.016396	-0.011283
chr2L	165689	170020	0.437074	0.268288	0.146685
chr2L	170176	174684	0.223375	0.166403	0.134785
chr2L	175034	180987	-0.082463	-0.050435	-0.021025
chr2L	181028	186484	-0.518943	-0.402089	-0.196726
chr2L	187808	195887	0.739939	0.462084	0.375162
chr2L	196838	202987	0.355134	0.187268	0.143485
chr2L	202988	209846	0.579463	0.257213	0.220318
chr2L	210726	217179	0.300425	0.309070	0.137854
chr2L	219091	220946	-0.236080	-0.273441	-0.087094
chr2L	221192	225894	0.388835	0.276642	0.171499
chr2L	226406	229840	0.168825	0.150752	0.111548
chr2L	229849	232506	0.274196	0.323666	0.194577
chr2L	233557	239378	-0.422017	-0.089538	-0.076012
chr2L	239697	243679	0.111985	0.020541	0.019151
chr2L	243708	246083	0.313889	0.048828	0.042955
chr2L	246173	249900	0.573016	0.129583	0.120560
chr2L	250121	254456	0.284877	0.250435	0.212707
chr2L	254921	257233	0.155258	0.044971	0.036960
chr2L	257384	258823	-0.000386	-0.000193	-0.000160
chr2L	258892	260590	0.253265	0.413265	0.226944
chr2L	260632	263485	-0.008814	-0.011458	-0.008202
chr2L	263587	267602	0.105468	0.202480	0.114157
chr2L	267621	270786	0.343598	0.391479	0.281818
chr2L	270882	275632	0.038109	0.053673	0.025106
chr2L	275741	279674	-0.295448	-0.391008	-0.230063
chr2L	279761	284285	-0.428113	-1.629083	-0.432703
chr2L	284303	286053	0.195076	0.294376	0.200551
chr2L	286152	290619	0.122861	0.130115	0.081652
chr2L	290766	293255	0.171666	0.108425	0.079894
chr2L	293279	297577	-0.501807	-0.744351	-0.327951
chr2L	297627	301009	-0.076272	-0.038115	-0.028098
chr2L	301141	304942	-0.537785	-0.698538	-0.337203
chr2L	304958	307945	-0.666715	-3.310760	-0.458858
chr2L	308051	310727	0.490807	0.270417	0.251092
chr2L	310892	313387	0.360568	0.276266	0.179653
chr2L	313403	314756	0.148960	0.088837	0.078888
chr2L	314869	316222	-0.573561	-1.088325	-0.466169
chr2L	316271	318650	0.012471	0.014946	0.008840
chr2L	318700	320991	0.775106	0.639771	0.534409
chr2L	321084	323195	0.016066	0.007549	0.006079
chr2L	323313	324874	-0.480130	-0.700129	-0.332317
chr2L	324944	326756	-0.021227	-0.023479	-0.017436
chr2L	326817	329209	-0.055718	-0.416058	-0.023569
chr2L	329342	330538	0.302792	0.546910	0.218255
chr2L	330657	332219	0.359765	0.312907	0.175736
chr2L	332223	333412	0.424486	0.378419	0.339888
chr2L	333572	334986	0.045365	0.029340	0.024939
chr2L	335048	337583	-0.126816	-0.093672	-0.064322
chr2L	338679	341645	0.118003	0.027314	0.022946
chr2L	341678	345207	-0.248957	-0.028774	-0.023658
chr2L	345229	347495	-0.111851	-0.015869	-0.014168
chr2L	347496	357268	-0.373509	-0.281024	-0.199717
chr2L	357324	359512	-0.099345	-0.037837	-0.020076
chr2L	359532	362965	0.175880	0.084410	0.066935
chr2L	362981	367087	0.015862	0.017189	0.011197
chr2L	367090	369798	0.007010	0.003605	0.002807
chr2L	370112	373892	0.397703	0.173339	0.144121
chr2L	373949	375898	-0.161210	-0.417587	-0.110888
chr2L	375966	377800	-0.058685	-0.055157	-0.037114
chr2L	377955	380058	0.054277	0.039990	0.027685
chr2L	380063	382641	0.579894	0.583532	0.500126
chr2L	382781	384394	0.308764	0.167038	0.139000
chr2L	384479	387066	-0.495510	-0.593850	-0.314719
chr2L	387298	389197	0.208781	0.200389	0.143648
chr2L	389330	390444	0.555413	0.328108	0.295200
chr2L	390526	392659	0.169673	0.152958	0.127233
chr2L	392714	395650	-0.326077	-0.296794	-0.176477
chr2L	395657	397103	0.094746	0.097684	0.075803
chr2L	397179	398834	-0.127426	-0.156137	-0.116776
chr2L	398988	400092	-0.424841	-0.290164	-0.210530
chr2L	400221	402422	-0.139356	-0.136029	-0.094520
chr2L	402435	403635	-0.412383	-0.537293	-0.295533
chr2L	403664	404943	0.710123	0.305217	0.259691
chr2L	405378	408389	0.434255	0.217225	0.151883
chr2L	408404	410751	0.516523	0.715307	0.393656
chr2L	410973	413638	0.529832	0.462584	0.357751
chr2L	413813	417732	0.680840	0.638107	0.184565
chr2L	417894	420569	0.353383	0.411011	0.229163
chr2L	420655	422846	0.153805	0.221370	0.101283
chr2L	422848	424487	-0.465786	-0.596143	-0.291216
chr2L	424520	426698	0.077997	0.075314	0.066738
chr2L	426734	430658	-0.045938	-0.033380	-0.023129
chr2L	430672	434949	0.271181	0.184969	0.157958
chr2L	434980	436456	0.146977	0.196897	0.126166
chr2L	436497	437487	0.386818	0.410490	0.336423
chr2L	437495	439495	-0.280367	-0.204656	-0.136233
chr2L	439568	442101	-0.197164	-0.141613	-0.099175
chr2L	442166	445184	0.236583	0.166191	0.114458
chr2L	445199	450919	0.433080	0.375984	0.241805
chr2L	451184	454413	0.926192	0.796303	0.653219
chr2L	455072	457661	0.211620	0.088167	0.076139
chr2L	457704	459765	-0.190050	-0.144604	-0.103808
chr2L	460138	463563	-0.082985	-0.072499	-0.055011
chr2L	463755	465773	-0.061057	-0.095422	-0.064226
chr2L	465790	467676	-0.450820	-0.898134	-0.415270
chr2L	467704	470163	-0.050508	-0.111188	-0.051114
chr2L	470546	473033	-0.177719	-0.149588	-0.100310
chr2L	473293	475873	-0.596789	-0.738204	-0.406298
chr2L	475899	478082	-0.164936	-0.147314	-0.097011
chr2L	478085	481048	0.024492	0.075238	0.017106
chr2L	481087	482850	-0.216450	-0.524431	-0.284033
chr2L	482856	483515	0.168251	0.227744	0.147108
chr2L	483598	485234	0.074141	0.050349	0.043478
chr2L	485254	486776	0.178376	0.346265	0.210209
chr2L	486803	487356	-0.310312	-0.854134	-0.249823
chr2L	487438	488724	-0.231921	-0.398920	-0.238020
chr2L	488771	489877	0.085141	0.108103	0.066113
chr2L	489992	490602	-0.193558	-0.726687	-0.125333
chr2L	490653	491569	-0.157681	-0.133952	-0.054276
chr2L	491714	492977	0.094317	0.169202	0.078966
chr2L	493004	493949	0.286546	0.469438	0.325126
chr2L	493950	494923	0.198800	0.521359	0.216413
chr2L	495012	496340	0.141238	0.094412	0.071082
chr2L	496374	497737	0.311376	0.573274	0.401287
chr2L	497840	498822	-0.077163	-0.101268	-0.056042
chr2L	498824	499919	-0.178171	-0.196604	-0.145319
chr2L	499921	501530	0.176483	0.177977	0.119680
chr2L	501836	502965	-0.154437	-0.484115	-0.176673
chr2L	502999	504127	0.042647	0.056421	0.041592
chr2L	504142	505829	0.261222	0.202309	0.177874
chr2L	505833	507284	0.358770	0.273494	0.189737
chr2L	507360	508695	0.138828	0.205465	0.132174
chr2L	508702	509731	0.033925	0.054817	0.024650
chr2L	509768	510501	-0.129269	-0.164591	-0.101036
chr2L	510509	511374	0.286492	0.327974	0.156409
chr2L	511408	512274	-0.110051	-0.218788	-0.098965
chr2L	512280	513006	0.129834	0.203082	0.085357
chr2L	513010	514800	-0.102025	-0.136472	-0.080123
chr2L	514802	516082	-0.125210	-0.184800	-0.108885
chr2L	516283	517520	0.171433	0.244552	0.193968
chr2L	517588	518316	0.192666	0.346655	0.240323
chr2L	518419	519005	0.115360	0.106168	0.090521
chr2L	519018	520339	0.203112	0.252603	0.175336
chr2L	520389	521762	0.006630	0.005489	0.004336
chr2L	521781	523610	-0.259592	-0.229997	-0.142058
chr2L	523758	524795	0.094875	0.140031	0.074303
chr2L	524954	526566	0.328470	0.239160	0.190235
chr2L	526662	527197	-0.049454	-0.070160	-0.054933
chr2L	527245	529159	-0.084378	-0.133658	-0.069234
chr2L	529165	529924	0.544329	0.382787	0.301968
chr2L	529926	530433	0.128503	0.170085	0.066628
chr2L	530481	531641	0.129751	0.170516	0.132305
chr2L	531646	532620	0.109584	0.172358	0.102175
chr2L	532668	534172	-0.113751	-0.177173	-0.077835
chr2L	534186	535235	-0.385318	-1.605993	-0.477366
chr2L	535259	536744	-0.074414	-0.107098	-0.040312
chr2L	536894	537986	0.141413	0.244162	0.150872
chr2L	538238	539304	0.351190	0.608432	0.363847
chr2L	539315	540097	0.048426	0.183682	0.035028
chr2L	540119	540998	-0.155330	-0.427296	-0.245598
chr2L	541025	542272	-0.089224	-0.206685	-0.144836
chr2L	542371	543661	0.340401	0.470564	0.288638
chr2L	543718	545022	0.084527	0.128959	0.085553
chr2L	545147	545986	-0.059534	-0.084341	-0.061975
chr2L	546001	546734	-0.160680	-1.358652	-0.164499
chr2L	546761	547449	-0.069715	-0.218127	-0.094379
chr2L	547540	548619	0.149356	0.188911	0.145548
chr2L	548655	549096	-0.276861	-0.422578	-0.264909
chr2L	549098	549852	0.059237	0.141009	0.075602
chr2L	549864	550739	-0.341603	-0.727645	-0.397177
chr2L	550755	551639	-0.403712	-0.492731	-0.306002
chr2L	551672	552661	-0.205673	-0.205195	-0.154420
chr2L	552681	553723	-0.135721	-0.171691	-0.132791
chr2L	553726	554252	-0.028839	-0.038279	-0.023059
chr2L	554277	555387	-0.282825	-0.354212	-0.218874
chr2L	555414	556365	-0.023871	-0.029991	-0.019771
chr2L	556466	557067	-0.070479	-0.122356	-0.079422
chr2L	557118	558080	0.137867	0.238688	0.166221
chr2L	558113	558862	0.081583	0.105930	0.080114
chr2L	558863	559396	-0.000275	-0.000470	-0.000237
chr2L	559410	560058	-0.187715	-0.646015	-0.257787
chr2L	560065	560977	-0.257383	-0.627182	-0.307618
chr2L	560980	561269	-0.112373	-0.141115	-0.095765
chr2L	561337	561679	-0.037112	-0.031933	-0.025006
chr2L	561704	562424	-0.140868	-0.330822	-0.193708
chr2L	562444	563223	-0.106459	-0.224399	-0.120524
chr2L	563384	564696	-0.167782	-0.117509	-0.093056
chr2L	564704	566388	-0.213256	-0.271265	-0.169059
chr2L	566472	567486	-0.244926	-0.297945	-0.156387
chr2L	567519	568195	-0.060524	-0.072719	-0.049199
chr2L	568237	569560	0.170238	0.119115	0.075376
chr2L	569632	570526	0.132860	0.286060	0.088773
chr2L	570568	571888	0.342838	0.367013	0.176873
chr2L	572131	572807	0.453090	0.487775	0.282030
chr2L	572827	574260	-0.519324	-10.670932	-0.438658
chr2L	574348	575477	-0.417867	2.948209	-0.414237
chr2L	575479	576204	0.018225	0.051549	0.014365
chr2L	576368	577966	-0.206150	-0.331042	-0.192321
chr2L	577967	578641	-0.203917	-0.551616	-0.147901
chr2L	578692	579640	0.061046	0.078672	0.037520
chr2L	579822	580552	0.237721	0.232501	0.146260
chr2L	580562	581544	-0.058928	-0.143654	-0.059283
chr2L	581570	582910	0.001354	0.001872	0.001053
chr2L	582911	583466	-0.121048	-0.190871	-0.107898
chr2L	583493	584312	0.044596	0.076317	0.041563
chr2L	584318	584973	0.188562	0.280714	0.178062
chr2L	584974	585937	-0.497055	-0.952215	-0.375863
chr2L	586009	587283	-0.039195	-0.054680	-0.041929
chr2L	587302	588606	-0.320690	1.050972	-0.223804
chr2L	588632	589496	0.201707	0.353915	0.222148
chr2L	589533	590544	0.349827	0.526669	0.467699
chr2L	590701	592353	-0.272726	-2.297424	-0.301153
chr2L	592386	593742	-0.497434	-2.300329	-0.596562
chr2L	593783	594928	0.009777	0.022573	0.013138
chr2L	595010	596318	-0.200516	-38.170235	-0.126448
chr2L	596446	598441	0.152953	0.248361	0.141717
chr2L	598503	599528	0.177438	0.245101	0.110182
chr2L	599612	600755	0.355693	0.433454	0.277520
chr2L	601080	602167	0.355958	0.420866	0.241962
chr2L	602214	602609	0.689430	0.827825	0.538400
chr2L	602615	603050	0.473680	0.732834	0.339330
chr2L	603059	603630	0.005313	0.062543	0.003701
chr2L	603662	604683	0.381080	0.508978	0.220562
chr2L	604740	605854	0.030632	0.057974	0.023843
chr2L	605912	608113	0.060735	0.131035	0.040509
chr2L	608206	609973	-0.535442	-1.035427	-0.443087
chr2L	609998	611199	0.002492	0.001843	0.001326
chr2L	611204	612026	0.071342	0.058780	0.044734
chr2L	612059	613014	-0.024693	-0.032647	-0.024601
chr2L	613015	613733	-0.167089	-0.408060	-0.209745
chr2L	613786	614579	0.080051	0.104874	0.074002
chr2L	615009	615853	-0.152168	-0.340692	-0.098735
chr2L	615855	616644	0.085484	0.111192	0.081486
chr2L	616704	617591	0.501269	0.496493	0.371985
chr2L	617592	618996	0.375308	0.511009	0.443871
chr2L	619003	620076	0.170288	0.454414	0.226358
chr2L	620132	620686	-0.201366	-3.579331	-0.322570
chr2L	620697	621206	-0.070450	-0.291498	-0.079490
chr2L	621220	622015	0.404683	0.657842	0.249883
chr2L	622028	623029	-0.462042	1.658220	-0.403889
chr2L	623033	623885	-0.122464	-0.516299	-0.109497
chr2L	623933	624763	0.391540	0.407827	0.347287
chr2L	624775	626373	0.241979	0.388544	0.200828
chr2L	626550	627351	-0.444771	10.126686	-0.356994
chr2L	627388	627748	-0.130765	-0.847437	-0.178424
chr2L	627840	629049	0.020804	0.028161	0.012295
chr2L	629060	630342	0.300280	0.325230	0.171881
chr2L	630347	631921	-0.045366	-0.141149	-0.083602
chr2L	631951	632854	0.003904	0.012243	0.008101
chr2L	632868	634200	-0.274893	-0.928104	-0.332480
chr2L	634207	634589	-0.423112	-11.914860	-0.473301
chr2L	634595	635841	-0.015925	-0.068523	-0.015678
chr2L	636071	637069	-0.139430	-0.307275	-0.082807
chr2L	637073	637986	-0.057578	-0.120156	-0.061141
chr2L	637988	638963	0.055503	0.242293	0.081289
chr2L	638974	639840	-0.288641	-1.014477	-0.155430
chr2L	639857	640694	-0.241079	-1.331345	-0.166836
chr2L	640714	641589	-0.404316	2.312757	-0.404541
chr2L	641598	643218	-0.098916	-0.282881	-0.131103
chr2L	643325	645209	-0.058969	-0.224107	-0.074549
chr2L	645245	647353	-0.169997	-1.408051	-0.220064
chr2L	647429	648367	0.102037	0.139527	0.070670
chr2L	648426	648971	0.223218	0.559224	0.378257
chr2L	649004	650530	-0.095100	-0.548296	-0.106045
chr2L	650567	651725	0.242211	0.482827	0.272238
chr2L	651859	653343	0.359631	0.449425	0.286320
chr2L	653359	654668	0.064344	0.095461	0.052806
chr2L	654727	656192	0.300498	0.345981	0.215413
chr2L	656203	657376	-0.174885	-0.365611	-0.126710
chr2L	657453	658455	-0.231819	-0.278458	-0.131191
chr2L	658460	659875	0.103490	0.156232	0.069448
chr2L	659928	660881	0.017288	0.037252	0.019373
chr2L	660913	661904	0.133164	0.241502	0.159171
chr2L	662045	662828	0.005420	0.019052	0.007106
chr2L	662868	663730	-0.151244	-0.320594	-0.161883
chr2L	663732	665354	-0.246669	-0.351858	-0.199890
chr2L	665392	666285	0.192966	0.470837	0.328864
chr2L	666348	667747	0.086920	0.249973	0.116365
chr2L	667833	668751	0.208524	0.203230	0.168087
chr2L	668897	669575	-0.210957	-0.359380	-0.173063
chr2L	669902	670828	0.004782	0.006962	0.002772
chr2L	670854	672790	0.321398	0.186616	0.148729
chr2L	672946	674617	-0.098390	-0.053631	-0.042551
chr2L	674695	675751	-0.192718	-0.203754	-0.129310
chr2L	675796	676440	-0.121629	-0.155649	-0.092855
chr2L	676483	678022	-0.466196	-4.121506	-0.526577
chr2L	678028	679284	0.301961	0.155193	0.115287
chr2L	679316	680744	0.149330	0.172512	0.110295
chr2L	680880	682165	0.038948	0.033545	0.021232
chr2L	682168	683988	-0.356051	-0.818481	-0.213998
chr2L	684041	685655	-0.226007	-0.407293	-0.177056
chr2L	685658	686895	0.134910	0.143616	0.074156
chr2L	686958	697437	-0.233989	-0.495809	-0.178359
chr2L	697446	698285	-0.480747	-1.610076	-0.424451
chr2L	698349	700291	-0.164946	-0.602439	-0.178718
chr2L	700302	701299	-0.135629	-0.523385	-0.140539
chr2L	701310	702608	0.022614	0.044764	0.024697
chr2L	702613	703547	0.101236	0.203947	0.124555
chr2L	703653	704844	-0.085736	-0.158644	-0.089156
chr2L	704848	705848	0.172465	0.261531	0.162970
chr2L	705877	706391	0.299801	0.449529	0.321057
chr2L	706399	707989	0.102822	0.210506	0.082631
chr2L	708064	709467	0.354189	0.601149	0.244014
chr2L	709492	710741	0.180667	0.280940	0.139236
chr2L	710825	711791	-0.040233	-0.082232	-0.032237
chr2L	711798	712921	0.052762	0.109512	0.053313
chr2L	712961	714148	0.462911	0.497987	0.395533
chr2L	714175	715872	-0.176580	-0.522390	-0.144201
chr2L	715891	716843	0.094681	0.172355	0.098040
chr2L	716866	718171	-0.224043	-0.678746	-0.197872
chr2L	718189	719319	-0.006959	-0.017049	-0.006182
chr2L	719332	719681	0.005844	0.006163	0.004700
chr2L	719734	720594	0.162002	0.344456	0.217376
chr2L	720804	721576	0.337379	0.441134	0.284349
chr2L	721579	722580	0.013515	0.041422	0.011801
chr2L	722635	723828	-0.318178	-4.456596	-0.228521
chr2L	723834	725192	0.172153	0.297954	0.238337
chr2L	725397	726353	0.197833	0.274906	0.195822
chr2L	726392	727234	-0.210004	-0.282261	-0.195386
chr2L	727255	728093	-0.289617	-1.147380	-0.192605
chr2L	728226	729458	-0.262776	-0.256518	-0.121142
chr2L	729602	730572	0.039176	0.057274	0.023426
chr2L	730599	732174	0.080158	0.070717	0.036028
chr2L	732185	732892	0.459290	0.464784	0.331227
chr2L	732921	734033	0.624923	0.151723	0.141662
chr2L	734237	735231	0.310711	0.431348	0.132073
chr2L	735336	736332	-0.216833	-0.314398	-0.151213
chr2L	736383	737036	0.548760	0.520599	0.313161
chr2L	737040	737709	0.706470	0.593223	0.391984
chr2L	737711	738591	0.000943	0.002010	0.000899
chr2L	738642	739840	0.297442	0.253740	0.167732
chr2L	739921	740500	-0.010483	-0.024290	-0.003381
chr2L	740662	741621	0.364087	0.235182	0.179221
chr2L	741817	742371	0.168181	0.135574	0.063820
chr2L	742459	743469	-0.334771	-0.919359	-0.220903
chr2L	743476	744069	-0.374865	-0.651778	-0.117728
chr2L	744072	744852	-0.529858	-0.907297	-0.394298
chr2L	744855	745504	0.003646	0.004619	0.002513
chr2L	745531	746220	0.221197	0.097694	0.065440
chr2L	746228	746755	0.110873	0.142054	0.059314
chr2L	746793	747779	0.181882	0.142927	0.065260
chr2L	747786	748561	0.603289	0.449343	0.222809
chr2L	748591	749645	-0.628917	-3.747061	-0.330253
chr2L	749647	750648	0.389869	0.373609	0.319405
chr2L	750659	751618	0.028436	0.026370	0.016500
chr2L	751631	752826	-0.145304	-0.161425	-0.093748
chr2L	752831	754731	-0.326123	-1.066115	-0.154260
chr2L	755053	755624	0.121756	0.070877	0.056226
chr2L	755637	756304	0.005421	0.003336	0.002789
chr2L	756351	757328	-0.294100	-0.269777	-0.141576
chr2L	757371	757885	0.197133	0.143530	0.138015
chr2L	757986	758425	-0.001896	-0.001632	-0.001282
chr2L	758441	759539	-0.306561	-0.445567	-0.269017
chr2L	759557	760304	-0.512899	-0.967932	-0.399353
chr2L	760355	761236	-0.108049	-0.115399	-0.087212
chr2L	761252	761834	0.000120	0.000142	0.000119
chr2L	761837	762807	-0.186626	-0.505289	-0.129316
chr2L	762829	763430	0.282687	0.378274	0.183501
chr2L	763487	764726	-0.213141	-0.288951	-0.180810
chr2L	764741	765954	-0.219372	-0.199716	-0.121632
chr2L	765961	767066	0.269199	0.225970	0.147970
chr2L	767095	767600	0.350040	0.125621	0.116212
chr2L	767602	768171	0.005997	0.013978	0.007092
chr2L	768175	769729	-0.423485	-2.865456	-0.354016
chr2L	769774	770187	0.052023	0.047592	0.042724
chr2L	770205	773298	-0.167752	-0.162216	-0.085732
chr2L	773326	773802	0.178000	0.393308	0.269643
chr2L	773881	774663	0.591695	0.380555	0.253106
chr2L	774679	775470	0.067929	0.183741	0.087030
chr2L	775529	776334	0.028167	0.029347	0.017887
chr2L	776495	776808	0.076785	0.119028	0.053375
chr2L	776816	777777	-0.342891	-1.741523	-0.260585
chr2L	777785	778907	0.196171	0.268028	0.131535
chr2L	779042	779494	-0.523088	-12.446862	-0.549393
chr2L	779563	780282	0.139370	0.147455	0.096169
chr2L	780388	781097	-0.361277	-7.354338	-0.140325
chr2L	781218	782575	0.206517	0.194012	0.136161
chr2L	782924	783369	-0.142970	-0.204422	-0.083013
chr2L	783380	783827	0.484093	0.434270	0.348588
chr2L	783855	785128	0.371826	0.408869	0.317240
chr2L	785135	786547	0.199280	0.280039	0.190218
chr2L	786625	787380	-0.099397	-0.189604	-0.088782
chr2L	787389	788253	-0.105161	-0.268279	-0.093760
chr2L	788262	788945	-0.021509	-0.060895	-0.024513
chr2L	788953	789715	-0.334206	-0.771726	-0.316731
chr2L	789730	790775	-0.142506	-0.297122	-0.081102
chr2L	790798	791706	-0.112216	-0.146862	-0.088144
chr2L	791885	792448	0.211904	0.157554	0.115649
chr2L	792459	793418	0.398536	0.156739	0.110321
chr2L	793440	794233	0.121023	0.249018	0.138802
chr2L	794250	795002	0.057191	0.059429	0.045551
chr2L	795019	795759	-0.186875	-0.353692	-0.128842
chr2L	795769	796449	-0.271961	-0.381616	-0.233836
chr2L	796488	797226	-0.064539	-0.079561	-0.051570
chr2L	797232	797999	-0.031002	-0.062175	-0.031327
chr2L	798028	798820	-0.076476	-0.142850	-0.050102
chr2L	798845	799166	-0.348126	-0.742862	-0.331511
chr2L	799188	799857	-0.003073	-0.004067	-0.002290
chr2L	799899	800708	0.098203	0.094621	0.072431
chr2L	800713	801346	0.002026	0.002109	0.001593
chr2L	801406	802025	-0.088863	-0.135727	-0.092951
chr2L	802026	802492	0.147465	0.143939	0.103733
chr2L	802496	803354	0.133516	0.317309	0.191309
chr2L	803406	804254	0.150026	0.267348	0.159512
chr2L	804288	805460	-0.005150	-0.010822	-0.005333
chr2L	805479	806409	0.135599	0.226811	0.162497
chr2L	806525	807373	0.009343	0.014360	0.011143
chr2L	807380	808508	-0.029845	-0.061420	-0.040180
chr2L	808529	809352	0.220595	0.529738	0.381038
chr2L	809383	810633	0.099840	0.309849	0.135834
chr2L	810639	812058	-0.150390	-0.231852	-0.112919
chr2L	812172	813387	0.247994	0.346832	0.238070
chr2L	813406	815204	0.337596	0.396746	0.277885
chr2L	815462	816948	0.158759	0.180543	0.134737
chr2L	817026	817765	0.446466	0.585112	0.385512
chr2L	817791	818627	0.282363	0.442929	0.297925
chr2L	818648	819691	0.370335	0.556959	0.488765
chr2L	819762	820477	0.192980	0.595637	0.358180
chr2L	820540	822463	0.137087	0.420943	0.226618
chr2L	822467	824089	0.344752	0.623808	0.552104
chr2L	824210	825765	-0.104250	-0.989605	-0.091748
chr2L	825775	827490	0.096918	0.111583	0.069910
chr2L	827521	828816	0.178357	0.258284	0.199709
chr2L	829077	831091	0.348022	0.444195	0.333934
chr2L	831120	832106	0.367815	0.600597	0.477369
chr2L	832149	833734	0.077321	0.101975	0.047968
chr2L	833807	835511	-0.182968	-0.486671	-0.167215
chr2L	835565	835996	-0.148378	-0.371497	-0.161461
chr2L	836065	836635	-0.205402	-0.652143	-0.225586
chr2L	836636	837433	-0.257497	-6.351383	-0.261997
chr2L	837614	838163	0.420137	0.470036	0.456702
chr2L	838169	838786	0.061658	0.231797	0.027086
chr2L	838923	839658	0.075313	0.172304	0.066644
chr2L	839664	840972	0.216663	0.294637	0.205521
chr2L	841039	841998	-0.031234	-0.054515	-0.035026
chr2L	842008	842942	-0.011168	-0.012806	-0.009254
chr2L	842986	843571	0.081395	0.169236	0.095841
chr2L	843599	844449	-0.084758	-0.118198	-0.067222
chr2L	844455	844900	-0.437027	-1.370313	-0.302008
chr2L	844975	845593	0.236632	0.588003	0.276290
chr2L	845632	846482	0.131464	0.216062	0.123185
chr2L	846558	847438	-0.036057	-0.073525	-0.035259
chr2L	847642	848595	0.030847	0.060943	0.042341
chr2L	848652	849503	-0.104576	-0.187347	-0.071855
chr2L	849517	850012	0.282363	0.342599	0.308250
chr2L	850243	850873	-0.160295	-0.111934	-0.058766
chr2L	850901	851189	0.136500	0.100900	0.087480
chr2L	851232	852193	0.091112	0.111682	0.072396
chr2L	852206	852984	-0.018520	-0.044324	-0.013519
chr2L	853096	853568	-0.271703	-0.871539	-0.162559
chr2L	853579	854539	0.266610	0.272297	0.201727
chr2L	854547	855208	-0.037499	-0.035799	-0.024682
chr2L	855212	855430	-0.235206	-2.191440	-0.405146
chr2L	855442	856104	-0.026127	-0.054123	-0.035158
chr2L	856145	856885	0.090001	0.149090	0.098688
chr2L	856923	858465	-0.107161	-0.088538	-0.062345
chr2L	858511	859117	0.109703	0.229997	0.153595
chr2L	859243	860069	0.305556	0.417491	0.266293
chr2L	860359	860797	0.124655	0.187288	0.153818
chr2L	860800	861699	-0.200254	-0.261736	-0.177994
chr2L	861755	862550	0.165986	0.170879	0.136040
chr2L	862692	863499	0.109325	0.100943	0.081868
chr2L	863613	864910	0.184783	0.094007	0.089152
chr2L	865046	865928	0.565642	0.301191	0.294614
chr2L	865955	866790	-0.284193	-0.198226	-0.151564
chr2L	866893	869438	-0.298212	-0.330499	-0.232047
chr2L	869471	870652	-0.447009	-0.375992	-0.256815
chr2L	870873	873388	-0.275534	-0.317835	-0.188186
chr2L	873393	874978	0.105039	0.072784	0.064089
chr2L	874986	876854	-0.001783	-0.002297	-0.001646
chr2L	877043	877891	-0.278284	-0.310723	-0.219363
chr2L	877954	878674	0.055615	0.043552	0.034099
chr2L	878686	879354	0.186172	0.188942	0.094082
chr2L	879395	879928	0.350737	0.240800	0.230148
chr2L	879957	880621	0.076403	0.086246	0.074267
chr2L	880699	881166	-0.076156	-0.068845	-0.051077
chr2L	881184	881729	0.144050	0.205367	0.103204
chr2L	881750	882327	-0.136102	-0.122856	-0.095317
chr2L	882453	883076	0.002846	0.001875	0.001334
chr2L	883087	883555	-0.086963	-0.114643	-0.087442
chr2L	883753	884195	0.281179	0.442618	0.264581
chr2L	884214	884855	0.051472	0.071858	0.034177
chr2L	884863	885686	-0.179834	-0.326261	-0.212187
chr2L	885738	886918	-0.413464	-0.431547	-0.216261
chr2L	886919	887868	0.197078	0.227496	0.128005
chr2L	887875	888568	0.066415	0.029166	0.021426
chr2L	888598	889427	-0.078763	-0.207857	-0.063259
chr2L	889471	890256	0.297192	0.299613	0.237479
chr2L	890308	891236	-0.081679	-0.073177	-0.049153
chr2L	891245	892147	0.098766	0.091649	0.061256
chr2L	892154	892560	0.259615	0.256725	0.161762
chr2L	892594	893301	0.179004	0.137254	0.115329
chr2L	893322	893997	-0.123834	-0.111168	-0.064204
chr2L	894074	894806	0.012861	0.045232	0.016187
chr2L	894999	895514	-0.160234	-0.177182	-0.111478
chr2L	895621	896345	-0.347465	-2.870251	-0.396331
chr2L	896352	897227	0.414073	0.302689	0.282246
chr2L	897241	898225	-0.001789	-0.002389	-0.001440
chr2L	898249	899004	-0.114878	-0.197379	-0.106387
chr2L	899005	900092	-0.105640	-0.251032	-0.086044
chr2L	900123	901142	0.149535	0.201338	0.152745
chr2L	901196	902150	0.410026	0.502544	0.327402
chr2L	902175	903547	-0.170887	-0.120387	-0.074558
chr2L	903548	904740	-0.433758	-0.750276	-0.310945
chr2L	904746	905364	-0.141310	-0.125177	-0.064123
chr2L	905370	906208	-0.002989	-0.004486	-0.003078
chr2L	906307	906916	0.248153	0.252557	0.217232
chr2L	906944	907618	-0.002691	-0.007050	-0.003239
chr2L	907621	908857	0.192469	0.201260	0.163274
chr2L	908877	910019	-0.014830	-0.024706	-0.012574
chr2L	910027	911260	0.471885	0.431360	0.360215
chr2L	911273	912125	0.040334	0.066995	0.049531
chr2L	912276	913216	-0.068507	-0.130043	-0.061201
chr2L	913277	913990	0.255361	0.216067	0.165960
chr2L	914162	915167	0.181061	0.337806	0.192183
chr2L	915197	915764	0.040447	0.162406	0.081061
chr2L	915779	916341	0.060182	0.134493	0.098147
chr2L	916344	917015	-0.150755	-0.265971	-0.176408
chr2L	917021	917729	-0.210982	-0.341973	-0.196400
chr2L	917748	918466	0.144187	0.196036	0.119750
chr2L	918487	919171	-0.014803	-0.015267	-0.012899
chr2L	919221	920108	0.015513	0.023116	0.016659
chr2L	920155	920925	0.107233	0.125608	0.088572
chr2L	920928	921653	-0.046259	-0.027972	-0.023283
chr2L	921657	922065	0.200587	0.237897	0.127733
chr2L	922088	923503	-0.242887	-2.421416	-0.374344
chr2L	923517	924095	-0.265798	-0.684567	-0.285244
chr2L	924096	924862	0.015362	0.019588	0.014664
chr2L	924927	925842	-0.016792	-0.021228	-0.014705
chr2L	925845	926707	-0.381167	-2.733037	-0.319705
chr2L	926745	927287	-0.443741	-0.426821	-0.250759
chr2L	927434	928541	0.207498	0.242606	0.160071
chr2L	928609	929577	-0.085679	-0.088042	-0.058390
chr2L	929592	930781	-0.314573	-0.675348	-0.276383
chr2L	930832	931712	-0.059385	-0.089522	-0.060277
chr2L	931772	932971	-0.100701	-0.298066	-0.096618
chr2L	932997	934318	0.330040	0.307051	0.258073
chr2L	934319	934780	0.091814	0.103239	0.077492
chr2L	934788	935297	0.015660	0.028035	0.019007
chr2L	935361	935945	-0.161181	-2.103225	-0.198966
chr2L	935952	936561	-0.233592	-0.523209	-0.245046
chr2L	936566	937174	0.075810	0.225418	0.068758
chr2L	937187	938576	0.039529	0.050391	0.015080
chr2L	938597	939564	0.435741	0.527325	0.261076
chr2L	939586	940259	-0.025355	-0.091636	-0.037926
chr2L	940261	941719	0.200862	0.180024	0.151174
chr2L	941754	942447	-0.152434	-0.121837	-0.088353
chr2L	942453	943825	0.029157	0.030733	0.024575
chr2L	943880	944667	0.158042	0.282174	0.097001
chr2L	944669	945449	-0.112604	-0.202878	-0.125440
chr2L	945458	946349	-0.012733	-0.007785	-0.006306
chr2L	946356	947263	0.102159	0.102781	0.075130
chr2L	947351	948568	0.098101	0.089188	0.066961
chr2L	948618	949438	0.198649	0.187619	0.124367
chr2L	949445	950467	0.094648	0.063791	0.046565
chr2L	950549	951441	-0.002824	-0.002578	-0.002082
chr2L	951461	952151	-0.153222	-0.216821	-0.142329
chr2L	952193	953051	-0.014679	-0.009436	-0.005815
chr2L	953197	953728	0.148006	0.120577	0.080463
chr2L	953743	954777	0.346548	0.353385	0.227153
chr2L	954897	955529	0.201388	0.315668	0.182830
chr2L	955559	955916	-0.130239	1.032327	-0.080257
chr2L	955924	956471	-0.012227	-0.023436	-0.011002
chr2L	956499	957149	-0.104593	-0.262073	-0.129448
chr2L	957171	957617	-0.051401	-0.161865	-0.054107
chr2L	957704	958782	0.241087	0.335163	0.238429
chr2L	958871	959406	-0.057357	-0.147010	-0.070667
chr2L	959410	959822	0.007867	0.014737	0.011445
chr2L	959932	960484	0.138808	0.175909	0.118002
chr2L	960571	961567	0.199057	0.259122	0.195151
chr2L	961574	962094	0.276520	0.251838	0.223969
chr2L	962280	962892	-0.118534	-0.159688	-0.108039
chr2L	962912	964001	-0.035969	-0.164377	-0.047912
chr2L	964004	964288	0.315809	0.447486	0.271965
chr2L	964510	965054	-0.015770	-0.057170	-0.013078
chr2L	965057	965786	0.186830	0.248773	0.200802
chr2L	965797	966241	0.014165	0.027441	0.021970
chr2L	966296	967399	0.519228	0.320836	0.301260
chr2L	967400	968365	-0.323729	-1.959404	-0.314939
chr2L	968378	969495	0.247910	0.335954	0.256687
chr2L	969510	970591	-0.065840	-0.112992	-0.054130
chr2L	970611	971066	-0.191070	-0.362691	-0.225264
chr2L	971067	971639	0.323661	0.327056	0.294665
chr2L	971641	972131	0.233590	0.456716	0.270826
chr2L	972214	972902	-0.047886	-0.099522	-0.042602
chr2L	973227	973980	-0.371008	-0.782404	-0.337199
chr2L	974048	974517	0.014757	0.022697	0.014303
chr2L	974561	974860	-0.335059	-0.481100	-0.306969
chr2L	974861	975412	-0.093158	-0.098502	-0.079523
chr2L	975413	975726	0.087570	0.101160	0.081645
chr2L	975729	976189	0.040781	0.070674	0.038680
chr2L	976199	976899	0.282025	0.263923	0.222765
chr2L	984556	985082	0.245594	0.388197	0.247919
chr2L	985111	985569	0.206923	0.218596	0.160385
chr2L	985679	986285	-0.003810	-0.003610	-0.003220
chr2L	986307	987256	-0.213352	-0.268690	-0.176459
chr2L	987293	987769	0.158422	0.216985	0.103081
chr2L	987775	987955	0.041554	0.135439	0.047594
chr2L	988074	989061	0.308877	0.370529	0.302861
chr2L	989072	989815	-0.239885	-0.673812	-0.234728
chr2L	989817	990557	-0.002481	-0.003128	-0.001586
chr2L	990612	991497	0.035641	0.082964	0.039522
chr2L	991662	992518	-0.099455	-0.209895	-0.088497
chr2L	992527	993247	0.286144	0.500820	0.126235
chr2L	993253	994495	0.124590	0.258408	0.066515
chr2L	994518	995179	0.231144	0.199316	0.108087
chr2L	995223	995519	-0.221388	-0.494926	-0.235024
chr2L	995521	996295	0.409009	0.494745	0.249537
chr2L	996327	1006059	0.757791	0.664138	0.568481
chr2L	1006194	1006617	0.324508	0.527282	0.218484
chr2L	1006624	1006919	-0.197416	-0.247280	-0.130506
chr2L	1006920	1007357	0.272970	0.336550	0.238547
chr2L	1007365	1008514	0.251760	0.305337	0.196107
chr2L	1008516	1009004	-0.202302	-0.589598	-0.219229
chr2L	1009011	1009781	0.029772	0.029440	0.024872
chr2L	1009807	1011329	0.029751	0.060716	0.028443
chr2L	1011363	1012995	-0.015187	-0.100323	-0.026354
chr2L	1013196	1014756	0.101765	0.061075	0.046235
chr2L	1014837	1015522	0.281782	0.476394	0.268720
chr2L	1015533	1016852	0.013300	0.019335	0.013523
chr2L	1016919	1017959	0.066939	0.098316	0.059570
chr2L	1017973	1018862	0.159292	0.279212	0.176192
chr2L	1018914	1019233	0.041315	0.069842	0.045022
chr2L	1019337	1020707	0.135010	0.150460	0.087859
chr2L	1020737	1021491	0.133796	0.222652	0.145166
chr2L	1021502	1022445	0.218674	0.224852	0.153505
chr2L	1022487	1022901	0.189914	0.460497	0.314418
chr2L	1023000	1023607	-0.256447	-0.589167	-0.265746
chr2L	1023612	1024480	0.208830	0.405036	0.279278
chr2L	1024525	1024886	0.006294	0.007567	0.005051
chr2L	1024974	1025424	-0.275775	-0.536915	-0.290029
chr2L	1025430	1026008	-0.084686	-0.261946	-0.104560
chr2L	1026009	1026549	-0.008708	-0.022552	-0.013479
chr2L	1026604	1027099	-0.205286	-0.765271	-0.167571
chr2L	1027193	1028119	0.031158	0.061901	0.029743
chr2L	1028154	1028632	0.367569	0.452069	0.348932
chr2L	1028638	1029308	0.373376	0.439696	0.346082
chr2L	1029311	1030009	-0.194330	-0.255188	-0.160177
chr2L	1030012	1030718	-0.239497	-0.333182	-0.174184
chr2L	1030740	1031510	0.035264	0.064810	0.040780
chr2L	1031647	1032368	0.076947	0.080718	0.056046
chr2L	1032401	1033031	0.175344	0.114429	0.079270
chr2L	1033088	1033968	0.253263	0.303662	0.211520
chr2L	1033969	1034625	0.438630	0.311024	0.178475
chr2L	1034627	1035380	0.047410	0.031984	0.021543
chr2L	1035381	1036008	0.173739	0.251183	0.128705
chr2L	1036012	1036271	-0.398169	-0.819212	-0.323128
chr2L	1036275	1036440	-0.008535	-0.008298	-0.006072
chr2L	1036446	1036800	0.125751	0.198872	0.096805
chr2L	1036808	1037368	-0.428866	-0.687625	-0.324269
chr2L	1037421	1038441	0.279440	0.612130	0.204556
chr2L	1038483	1039722	0.074731	0.064619	0.045662
chr2L	1039740	1040342	0.017520	0.027440	0.016634
chr2L	1040363	1041191	-0.173490	-0.670716	-0.275069
chr2L	1041253	1042187	0.224196	0.396590	0.290999
chr2L	1042190	1042658	-0.113815	-0.166802	-0.101347
chr2L	1042698	1043738	0.048625	0.042050	0.031408
chr2L	1043754	1044326	0.317768	0.434772	0.261472
chr2L	1044444	1045337	0.039418	0.060331	0.036707
chr2L	1045421	1046200	0.087490	0.081315	0.037134
chr2L	1046233	1047234	0.018481	0.034504	0.021513
chr2L	1047322	1048485	-0.146777	-0.457134	-0.153553
chr2L	1048489	1048949	0.199547	0.396977	0.292992
chr2L	1048955	1049808	0.044494	0.089030	0.051882
chr2L	1049894	1051378	0.028807	0.022053	0.016619
chr2L	1051547	1052782	0.020921	0.020706	0.016210
chr2L	1052824	1053415	0.071940	0.049197	0.043599
chr2L	1053456	1054176	0.063063	0.099099	0.063732
chr2L	1054266	1054924	0.018313	0.052638	0.020636
chr2L	1054960	1055619	0.092824	0.147402	0.089255
chr2L	1055621	1056619	-0.104363	-0.215858	-0.127014
chr2L	1056724	1057082	-0.266061	-0.645410	-0.297618
chr2L	1057085	1057480	0.127446	0.124094	0.085062
chr2L	1057481	1058217	-0.219348	-0.663997	-0.193610
chr2L	1058226	1058702	-0.370112	-0.934793	-0.366566
chr2L	1058729	1059412	-0.072201	-0.126085	-0.082613
chr2L	1059457	1060460	0.082546	0.096904	0.076501
chr2L	1060468	1060919	0.131571	0.243661	0.162953
chr2L	1061034	1062303	0.195856	0.178745	0.164854
chr2L	1062321	1063485	0.186469	0.209663	0.142327
chr2L	1063486	1064010	0.578015	0.617291	0.606957
chr2L	1064032	1065135	0.516500	0.500688	0.359133
chr2L	1065145	1065833	0.213821	0.449624	0.194960
chr2L	1065845	1067279	0.055359	0.093907	0.066909
chr2L	1067638	1068607	-0.257141	-0.252370	-0.161742
chr2L	1068624	1069152	-0.257932	-0.382975	-0.212706
chr2L	1069154	1070131	0.006032	0.010024	0.004222
chr2L	1070360	1071375	-0.064222	-0.167356	-0.051231
chr2L	1071535	1072649	-0.056762	-0.231966	-0.078638
chr2L	1072710	1073851	0.143699	0.366819	0.214805
chr2L	1073913	1075474	-0.001931	-0.004217	-0.002387
chr2L	1075557	1076882	0.111131	0.164558	0.130941
chr2L	1076898	1078136	-0.200328	-0.204572	-0.134830
chr2L	1078137	1078782	0.026464	0.027903	0.019957
chr2L	1078792	1079747	0.079839	0.054479	0.046205
chr2L	1079801	1080400	0.033212	0.062665	0.035802
chr2L	1080437	1081309	-0.047696	-0.063306	-0.044443
chr2L	1081369	1081702	0.107305	0.129448	0.093949
chr2L	1081762	1082664	-0.015424	-0.056198	-0.018766
chr2L	1082702	1083695	0.029290	0.050704	0.031592
chr2L	1083721	1084346	0.039027	0.115068	0.038854
chr2L	1084371	1085427	-0.093297	-0.174599	-0.095342
chr2L	1085611	1086244	-0.171783	-0.349646	-0.192089
chr2L	1086348	1087331	0.140900	0.230845	0.148774
chr2L	1087354	1088790	0.063388	0.218139	0.064367
chr2L	1089068	1089813	0.017900	0.058249	0.021417
chr2L	1089834	1090401	0.039436	0.074041	0.040376
chr2L	1090402	1090880	-0.185472	-0.975179	-0.227754
chr2L	1090924	1091554	0.047206	0.139820	0.058620
chr2L	1091584	1092390	-0.056796	-0.132912	-0.064331
chr2L	1092513	1093185	0.183324	0.126416	0.100357
chr2L	1093193	1093571	0.196965	0.361618	0.141188
chr2L	1093572	1093940	0.062435	0.190450	0.077852
chr2L	1093949	1094323	-0.044765	-0.066441	-0.030198
chr2L	1094333	1095015	0.094044	0.532682	0.098170
chr2L	1095021	1095311	0.106467	0.178273	0.104482
chr2L	1095361	1096421	-0.235081	-0.612533	-0.259949
chr2L	1096475	1097135	-0.099035	-0.186175	-0.083217
chr2L	1097144	1098034	-0.238389	-0.963133	-0.265695
chr2L	1098069	1098804	0.289982	0.361403	0.277412
chr2L	1098836	1099740	-0.057708	-0.120229	-0.047191
chr2L	1099747	1100162	0.114919	0.229954	0.105536
chr2L	1100257	1101026	0.375737	0.341993	0.279397
chr2L	1101033	1101478	-0.036773	-0.053618	-0.032067
chr2L	1101533	1102675	-0.408046	-2.688647	-0.406460
chr2L	1102710	1103287	-0.465954	-6.253501	-0.465606
chr2L	1103288	1103848	0.141546	0.141131	0.069422
chr2L	1103899	1105133	0.043743	0.060347	0.023719
chr2L	1105146	1106083	0.003194	0.003107	0.001920
chr2L	1106089	1106995	0.296281	0.158376	0.126596
chr2L	1107036	1107948	-0.206416	-0.179410	-0.125292
chr2L	1107996	1109261	0.487706	0.461024	0.347766
chr2L	1109393	1110545	0.263055	0.243786	0.155210
chr2L	1110554	1110896	0.027516	0.048067	0.021879
chr2L	1110917	1111448	-0.168926	-0.098072	-0.055625
chr2L	1111451	1112351	0.171842	0.246071	0.131163
chr2L	1112452	1113348	-0.223477	-0.989247	-0.082570
chr2L	1113386	1113782	0.234867	0.362550	0.125879
chr2L	1113784	1114375	0.074923	0.104459	0.041524
chr2L	1114383	1115302	0.379751	0.441325	0.218260
chr2L	1115516	1116316	0.108582	0.231458	0.086630
chr2L	1116387	1117731	0.076144	0.077762	0.043069
chr2L	1118172	1119259	-0.373918	-0.335279	-0.142462
chr2L	1119278	1120019	0.154591	0.258726	0.108442
chr2L	1120051	1120867	0.038946	0.050004	0.030524
chr2L	1120939	1121888	0.412175	0.209845	0.201088
chr2L	1121958	1122989	0.029528	0.028987	0.024289
chr2L	1123091	1124357	-0.074679	-0.139546	-0.049421
chr2L	1124395	1125040	-0.178312	-0.469971	-0.124684
chr2L	1125042	1126145	0.035160	0.055859	0.034843
chr2L	1126333	1127115	0.381668	0.358651	0.245121
chr2L	1127124	1127973	-0.260910	-0.572889	-0.262093
chr2L	1127981	1128733	0.206947	0.252164	0.184050
chr2L	1128801	1129806	0.036872	0.013324	0.010665
chr2L	1129849	1130914	0.205626	0.345277	0.252075
chr2L	1130995	1131980	0.263264	0.513162	0.354731
chr2L	1131998	1132837	0.104201	0.091350	0.080049
chr2L	1132842	1133592	0.014582	0.018900	0.012614
chr2L	1133594	1134723	0.064532	0.066376	0.040789
chr2L	1134797	1135768	0.256446	0.291728	0.233591
chr2L	1135769	1136568	-0.231591	-0.249977	-0.182828
chr2L	1136590	1137701	0.183582	0.179426	0.116764
chr2L	1137766	1138771	-0.062031	-0.080056	-0.048550
chr2L	1138817	1139535	0.094309	0.124921	0.100949
chr2L	1139603	1140498	0.130354	0.213592	0.134781
chr2L	1140510	1141756	0.022630	0.034646	0.022307
chr2L	1141777	1142622	-0.011861	-0.036248	-0.016971
chr2L	1142629	1143910	-0.107949	-0.366972	-0.188356
chr2L	1143916	1144440	-0.027304	-0.050959	-0.039384
chr2L	1144488	1144874	0.126224	0.196779	0.128913
chr2L	1144933	1145418	0.151786	0.334158	0.226543
chr2L	1145487	1146390	0.052587	0.079333	0.058320
chr2L	1146490	1147078	0.229567	0.253544	0.186428
chr2L	1147149	1147615	0.615356	0.631122	0.537750
chr2L	1147632	1148146	0.075708	0.082811	0.069031
chr2L	1148152	1149187	0.197376	0.155242	0.117540
chr2L	1149251	1150119	0.112640	0.189538	0.065946
chr2L	1150134	1150720	0.269086	0.205267	0.149103
chr2L	1150768	1152026	-0.007989	-0.004349	-0.003709
chr2L	1152126	1153356	0.290223	0.406844	0.246074
chr2L	1153373	1154450	-0.228680	-2.084463	-0.152759
chr2L	1154507	1155444	-0.135048	-0.177758	-0.125229
chr2L	1155459	1156013	0.251502	0.253999	0.187542
chr2L	1156048	1156769	0.097428	0.115189	0.095938
chr2L	1156791	1157378	-0.270754	-0.241741	-0.178573
chr2L	1157402	1158449	0.090491	0.106689	0.067168
chr2L	1158481	1159541	0.161038	0.189044	0.139777
chr2L	1159542	1160441	0.395588	0.357870	0.262925
chr2L	1160525	1161395	0.041495	0.056739	0.031121
chr2L	1161396	1162233	0.051077	0.055861	0.032007
chr2L	1162272	1163084	0.086594	0.074047	0.051836
chr2L	1163139	1164163	0.283246	0.318730	0.205402
chr2L	1164182	1164872	-0.007594	-0.016818	-0.008858
chr2L	1164983	1165902	-0.252200	-0.203853	-0.141173
chr2L	1165929	1166580	0.147366	0.123448	0.118299
chr2L	1166742	1168362	0.060253	0.053006	0.029316
chr2L	1168602	1170686	0.821510	0.694074	0.419491
chr2L	1170959	1172205	0.531184	0.592671	0.367670
chr2L	1172211	1173606	0.805707	0.655480	0.574476
chr2L	1173639	1175547	0.737211	0.704579	0.547731
chr2L	1175650	1176738	0.261308	0.429295	0.217152
chr2L	1176817	1178288	-0.011290	-0.022542	-0.012506
chr2L	1178302	1179433	0.080738	0.130096	0.082945
chr2L	1179618	1180448	-0.208611	-0.665500	-0.273063
chr2L	1180459	1181827	0.080567	0.185723	0.072098
chr2L	1181832	1182782	0.239778	0.235597	0.158110
chr2L	1182815	1183602	0.114187	0.249129	0.171064
chr2L	1183617	1184273	0.252772	0.411797	0.199528
chr2L	1184278	1185275	0.273055	0.412421	0.352193
chr2L	1185295	1185751	-0.109136	-0.270388	-0.140654
chr2L	1185765	1186529	0.173494	0.177467	0.137498
chr2L	1186659	1187411	0.161035	0.317988	0.208272
chr2L	1187571	1188197	0.465845	0.580538	0.383576
chr2L	1188481	1188999	0.108431	0.235565	0.164371
chr2L	1189005	1189742	0.275849	0.410473	0.311357
chr2L	1189800	1190339	-0.120791	-0.291166	-0.089000
chr2L	1190357	1190829	0.027486	0.132072	0.057863
chr2L	1190943	1191422	0.035194	0.101321	0.046135
chr2L	1191491	1192211	0.106124	0.178883	0.117040
chr2L	1192224	1193196	-0.003960	-0.018108	-0.004371
chr2L	1193293	1194241	0.111111	0.385111	0.199780
chr2L	1194295	1195031	-0.120372	-0.336389	-0.133867
chr2L	1195057	1195489	-0.085588	-0.122256	-0.085483
chr2L	1195504	1196205	-0.014109	-0.019628	-0.015055
chr2L	1196219	1197330	0.150913	0.331952	0.163270
chr2L	1197440	1198695	0.060874	0.089556	0.067527
chr2L	1198890	1199438	-0.064778	-0.141622	-0.089278
chr2L	1199521	1199987	-0.037666	-0.384529	-0.085043
chr2L	1200116	1200640	0.032369	0.085198	0.041523
chr2L	1200663	1201411	0.098398	0.243720	0.123402
chr2L	1201454	1201957	0.181852	0.206148	0.172275
chr2L	1202001	1203004	0.137832	0.208446	0.156320
chr2L	1203028	1203697	0.228632	0.305942	0.240551
chr2L	1203751	1204790	0.124018	0.279867	0.192002
chr2L	1204992	1206153	-0.448380	-1.088969	-0.234110
chr2L	1206228	1207132	-0.046563	-0.067033	-0.048016
chr2L	1207133	1208023	-0.093676	-0.518086	-0.223864
chr2L	1208160	1208735	0.189071	0.208032	0.181110
chr2L	1208736	1209968	0.053710	0.086105	0.035436
chr2L	1209999	1210441	0.004250	0.006398	0.005370
chr2L	1210474	1211100	-0.118989	-0.148861	-0.116872
chr2L	1211105	1212399	0.045982	0.060164	0.043490
chr2L	1212471	1213298	0.162492	0.344567	0.192370
chr2L	1213484	1215063	0.419402	0.659744	0.495773
chr2L	1215114	1216475	0.064280	0.105156	0.059787
chr2L	1216477	1217456	0.194514	0.377888	0.132164
chr2L	1217480	1218076	-0.125771	-0.200329	-0.127660
chr2L	1218124	1218573	0.077577	0.098966	0.063514
chr2L	1218574	1219328	-0.026116	-0.035942	-0.022798
chr2L	1219369	1227760	0.475921	0.431218	0.309817
chr2L	1227890	1228975	0.619674	0.660273	0.440263
chr2L	1229041	1230851	0.403208	0.424579	0.364018
chr2L	1230881	1231973	0.154701	0.319227	0.170190
chr2L	1231977	1233049	0.000136	0.000180	0.000132
chr2L	1233051	1234039	0.216500	0.240844	0.192073
chr2L	1234101	1234760	0.234657	0.294992	0.191403
chr2L	1234895	1235936	-0.010337	-0.071291	-0.018132
chr2L	1235939	1236863	0.021745	0.033429	0.028172
chr2L	1236870	1237555	-0.029888	-0.063883	-0.031081
chr2L	1237629	1238487	-0.043591	-0.104660	-0.064697
chr2L	1238541	1239248	-0.055547	-0.106521	-0.061299
chr2L	1239293	1239676	0.089812	0.183812	0.102936
chr2L	1239703	1240427	-0.017546	-0.024303	-0.013539
chr2L	1240429	1241245	0.205587	0.382926	0.213930
chr2L	1241275	1241924	0.103965	0.122392	0.068638
chr2L	1241960	1242742	-0.007445	-0.010859	-0.005687
chr2L	1242781	1243838	-0.166828	-0.338850	-0.172876
chr2L	1243845	1244666	0.246742	0.303738	0.184153
chr2L	1244770	1245955	0.418780	0.481475	0.340738
chr2L	1245957	1247143	-0.185268	-0.275859	-0.181057
chr2L	1247157	1248198	0.014177	0.018680	0.014006
chr2L	1248210	1249232	0.066283	0.073167	0.055595
chr2L	1249255	1250129	0.053964	0.092411	0.056601
chr2L	1250145	1251391	0.046980	0.082655	0.060672
chr2L	1251496	1252075	0.143832	0.224200	0.171224
chr2L	1252098	1253069	0.236583	0.361163	0.291378
chr2L	1253099	1254086	0.058271	0.062353	0.042775
chr2L	1254128	1254828	0.060282	0.051708	0.044445
chr2L	1254866	1255894	0.371687	0.395089	0.376876
chr2L	1255939	1256580	0.261237	0.636676	0.404954
chr2L	1256627	1257673	-0.127113	-0.381420	-0.142823
chr2L	1257684	1258528	-0.039738	-0.034417	-0.018969
chr2L	1258532	1258963	-0.054480	-0.078276	-0.044393
chr2L	1258977	1259848	-0.154686	-0.531509	-0.116527
chr2L	1259867	1260875	0.139636	0.208434	0.125269
chr2L	1260939	1261894	0.002157	0.004251	0.002961
chr2L	1261899	1263102	-0.021743	-0.038404	-0.026208
chr2L	1263161	1264016	0.096553	0.106104	0.078588
chr2L	1264087	1264884	0.329656	0.379917	0.300529
chr2L	1264912	1265693	0.207577	0.355434	0.223560
chr2L	1265695	1266435	0.505513	0.320862	0.268870
chr2L	1266513	1267381	0.266714	0.265764	0.185594
chr2L	1267384	1268599	-0.062425	-0.080718	-0.032672
chr2L	1268621	1269255	-0.123165	-0.204511	-0.114191
chr2L	1269260	1270059	0.400987	0.427200	0.279456
chr2L	1270077	1270498	0.011402	0.014168	0.010261
chr2L	1270514	1271517	0.069367	0.097650	0.068782
chr2L	1271673	1272433	-0.013302	-0.028555	-0.012915
chr2L	1272486	1273749	0.396815	0.381268	0.238510
chr2L	1273851	1274686	0.343039	0.405101	0.388028
chr2L	1274724	1275625	0.018785	0.065754	0.022662
chr2L	1275760	1276445	0.223352	0.426031	0.293156
chr2L	1276469	1277219	0.230162	0.292376	0.217687
chr2L	1277246	1278046	0.175938	0.299855	0.151669
chr2L	1278063	1278846	0.026318	0.069044	0.038491
chr2L	1278857	1279562	-0.078756	-0.160305	-0.072000
chr2L	1279578	1280782	0.062501	0.193446	0.063367
chr2L	1280798	1281367	0.165043	0.155021	0.116214
chr2L	1281448	1282036	-0.067134	-0.183512	-0.064701
chr2L	1282069	1282691	-0.182117	-0.525078	-0.197758
chr2L	1282733	1283450	-0.459914	-0.625143	-0.305233
chr2L	1283569	1284531	-0.202855	-0.401165	-0.132144
chr2L	1284575	1285091	-0.023567	-0.045238	-0.032531
chr2L	1285099	1285654	-0.133638	-0.259188	-0.163105
chr2L	1285734	1286454	0.152631	0.222421	0.147334
chr2L	1286466	1287590	0.172239	0.212907	0.143645
chr2L	1287685	1288373	0.027026	0.069657	0.018726
chr2L	1288434	1289157	-0.046614	-0.052342	-0.037541
chr2L	1289174	1290363	-0.084654	-0.092656	-0.049383
chr2L	1290482	1291181	0.277256	0.355972	0.213422
chr2L	1291190	1291765	-0.047197	-0.042391	-0.023606
chr2L	1291824	1292523	0.499582	0.495016	0.251994
chr2L	1292532	1293257	0.227435	0.365611	0.225577
chr2L	1293275	1293996	-0.118454	-0.169662	-0.106941
chr2L	1294001	1295756	-0.295013	-0.136347	-0.093448
chr2L	1295763	1296817	0.294406	0.179125	0.151826
chr2L	1296822	1297811	0.046735	0.045352	0.030625
chr2L	1297856	1298889	0.516255	0.562391	0.280581
chr2L	1298934	1299748	0.322609	0.359533	0.231983
chr2L	1299843	1300916	-0.218134	-0.540267	-0.182845
chr2L	1301250	1302646	0.614017	0.406186	0.330851
chr2L	1302755	1304197	0.209549	0.401895	0.133531
chr2L	1304224	1304735	-0.330655	-171.348043	-0.206571
chr2L	1304836	1305501	-0.368887	-0.493955	-0.195458
chr2L	1305550	1306554	0.052503	0.062413	0.035966
chr2L	1306573	1307537	-0.108722	-0.244182	-0.107197
chr2L	1307541	1307998	-0.235308	-1.247465	-0.090184
chr2L	1308164	1309310	0.077711	0.052647	0.043373
chr2L	1309315	1310054	-0.252576	-0.424556	-0.178591
chr2L	1310157	1310538	0.333184	0.611121	0.308811
chr2L	1310546	1310883	0.230054	0.598762	0.358967
chr2L	1310891	1311260	0.171724	0.285314	0.258552
chr2L	1311269	1311667	-0.113030	-0.534095	-0.152977
chr2L	1311726	1312559	0.161395	0.313200	0.175886
chr2L	1312565	1313435	0.156942	0.150226	0.120096
chr2L	1313448	1314482	0.136564	0.294828	0.142072
chr2L	1314493	1315248	-0.088989	-0.128493	-0.094997
chr2L	1315275	1315960	0.305307	0.268007	0.240780
chr2L	1315978	1316693	0.374593	0.210805	0.181924
chr2L	1316715	1317733	0.241535	0.186652	0.088082
chr2L	1317790	1318890	-0.409472	-0.840053	-0.287196
chr2L	1318891	1319434	-0.057216	-0.061311	-0.030766
chr2L	1319630	1320348	0.249166	0.463824	0.286851
chr2L	1320395	1321039	0.064420	0.064867	0.056139
chr2L	1321061	1322366	-0.111264	-0.182285	-0.053494
chr2L	1322386	1323488	0.601330	0.232285	0.207714
chr2L	1323540	1325078	0.198473	0.265819	0.184284
chr2L	1325090	1325755	0.252721	0.223617	0.163906
chr2L	1325801	1327232	-0.055542	-0.091476	-0.049181
chr2L	1327299	1328244	-0.094799	-0.092925	-0.074235
chr2L	1328257	1329738	0.491649	0.429763	0.391824
chr2L	1329750	1331273	-0.587695	-1.585356	-0.314096
chr2L	1331379	1332885	-0.272862	-0.193034	-0.104291
chr2L	1332919	1333789	0.221335	0.153926	0.128853
chr2L	1333795	1333987	0.023957	0.022075	0.017845
chr2L	1334036	1334764	-0.046392	-0.060142	-0.037984
chr2L	1334778	1335968	-0.276604	-0.395269	-0.204833
chr2L	1335970	1336573	0.286805	0.305947	0.218257
chr2L	1336586	1337183	0.291518	0.194174	0.171407
chr2L	1337347	1338312	0.156035	0.160754	0.145702
chr2L	1338320	1339489	-0.178846	-0.309597	-0.157368
chr2L	1339513	1340464	-0.091711	-0.165839	-0.113285
chr2L	1340475	1341582	-0.007638	-0.007533	-0.005564
chr2L	1341586	1342445	-0.390637	-0.882273	-0.325172
chr2L	1342451	1343611	-0.223139	-1.438676	-0.315381
chr2L	1343614	1344082	-0.005331	-0.012131	-0.009068
chr2L	1344175	1345242	0.011511	0.025278	0.011963
chr2L	1345314	1346062	0.481156	0.377899	0.320088
chr2L	1346103	1346467	-0.170720	-0.156869	-0.087400
chr2L	1346499	1347497	0.020832	0.042974	0.009599
chr2L	1347507	1348805	0.617994	0.457271	0.193597
chr2L	1348810	1350240	-0.295298	-0.312688	-0.092981
chr2L	1350265	1351384	-0.131619	-0.368955	-0.148156
chr2L	1351432	1352331	-0.198053	-0.192129	-0.078157
chr2L	1352469	1352930	0.068998	0.096791	0.030181
chr2L	1352942	1353851	-0.396510	-4.326830	-0.337081
chr2L	1353867	1354736	0.287114	0.252480	0.189080
chr2L	1354850	1355610	-0.051098	-0.032837	-0.024275
chr2L	1355616	1356162	-0.378127	-0.537950	-0.156390
chr2L	1356170	1357209	0.338578	0.092065	0.070400
chr2L	1357213	1357449	-0.007750	-0.011285	-0.003543
chr2L	1357464	1358017	0.700971	0.461009	0.315141
chr2L	1358047	1358894	0.590606	0.242686	0.237180
chr2L	1358897	1360180	-0.009768	-0.011412	-0.007376
chr2L	1360216	1361019	-0.011049	-0.008531	-0.006945
chr2L	1361022	1361934	0.067227	0.052145	0.037548
chr2L	1361935	1362535	0.144336	0.238778	0.146054
chr2L	1362557	1363193	-0.002441	-0.008813	-0.002185
chr2L	1363317	1363679	-0.300756	-0.824537	-0.326943
chr2L	1363692	1364613	-0.174308	-0.590500	-0.237819
chr2L	1364629	1365944	0.049452	0.053313	0.029869
chr2L	1365945	1366967	0.504119	0.213689	0.179529
chr2L	1366986	1367645	0.010170	0.008380	0.006845
chr2L	1367646	1368401	-0.301343	-2.200190	-0.431478
chr2L	1368497	1369872	-0.259223	-0.607365	-0.275635
chr2L	1370005	1371214	0.305481	0.259066	0.252146
chr2L	1371260	1371577	0.420287	0.473810	0.364248
chr2L	1371651	1372353	-0.309544	-1.135835	-0.268708
chr2L	1372361	1373560	0.428801	0.171492	0.166846
chr2L	1373561	1374539	-0.002328	-0.002823	-0.001860
chr2L	1374543	1375469	0.527799	0.693568	0.493364
chr2L	1375528	1376885	-0.130497	-0.129151	-0.090195
chr2L	1376902	1377774	-0.257183	-1.305572	-0.206217
chr2L	1377790	1378635	0.235365	0.303383	0.238357
chr2L	1378657	1379440	0.354224	0.224528	0.192079
chr2L	1379565	1380543	0.362448	0.170658	0.109001
chr2L	1380574	1381816	-0.290663	-1.294991	-0.390059
chr2L	1381837	1382688	0.297048	0.530332	0.278576
chr2L	1382745	1383929	0.254894	0.469140	0.202501
chr2L	1383939	1384711	-0.173742	-0.422654	-0.154046
chr2L	1384721	1385476	-0.000204	-0.000355	-0.000137
chr2L	1385483	1386678	0.017758	0.022545	0.010884
chr2L	1386685	1387175	-0.121833	-0.319495	-0.149507
chr2L	1387181	1387951	0.230891	0.218756	0.113532
chr2L	1387981	1388929	-0.133485	-0.246269	-0.090308
chr2L	1388932	1390212	0.129067	0.241216	0.050167
chr2L	1390235	1390727	0.119454	0.095132	0.065082
chr2L	1390795	1392115	-0.556467	-2.300007	-0.386824
chr2L	1392220	1392899	-0.425971	-1.700462	-0.243201
chr2L	1393078	1393914	-0.001042	-0.001917	-0.001149
chr2L	1393920	1394457	-0.126197	-0.152626	-0.064774
chr2L	1394460	1395451	0.698188	0.642031	0.539222
chr2L	1395452	1396869	0.154078	0.193322	0.093144
chr2L	1396951	1398379	0.037236	0.042693	0.027464
chr2L	1398382	1399142	0.311422	0.136910	0.099888
chr2L	1399157	1399846	-0.293175	-2.045002	-0.253582
chr2L	1399847	1400722	0.455068	0.438486	0.273047
chr2L	1400817	1401260	-0.503665	-0.879432	-0.380697
chr2L	1401292	1401864	0.538145	0.606530	0.474323
chr2L	1401945	1402851	0.290545	0.360424	0.256046
chr2L	1402883	1403674	-0.020884	-0.019182	-0.013415
chr2L	1403889	1404721	0.447210	0.294692	0.234766
chr2L	1404937	1405806	0.526323	0.379274	0.314614
chr2L	1405818	1406398	0.140278	0.182622	0.127799
chr2L	1406494	1407547	0.099704	0.103541	0.058317
chr2L	1407587	1409040	0.300749	0.405043	0.171824
chr2L	1409070	1410458	-0.041238	-0.038257	-0.023081
chr2L	1410699	1411105	-0.524350	-1.411521	-0.401247
chr2L	1411354	1412402	-0.296288	-0.607265	-0.162588
chr2L	1412560	1413405	-0.129285	-0.267890	-0.138478
chr2L	1413414	1414658	0.208036	0.193020	0.157932
chr2L	1414771	1415310	0.321750	0.310415	0.268436
chr2L	1415529	1417120	0.528207	0.263265	0.220152
chr2L	1417225	1418633	0.086856	0.083119	0.055923
chr2L	1418660	1419328	0.346127	0.577778	0.427730
chr2L	1419387	1420142	0.214213	0.214448	0.182058
chr2L	1420283	1421103	0.165360	0.163269	0.106602
chr2L	1421114	1422143	0.269401	0.195849	0.161850
chr2L	1422145	1423282	0.103346	0.146605	0.096934
chr2L	1423473	1424746	0.310512	0.266070	0.212000
chr2L	1424802	1425555	0.195834	0.176687	0.137816
chr2L	1425567	1426861	0.554470	0.485424	0.363324
chr2L	1426896	1427933	0.025640	0.026711	0.014026
chr2L	1427961	1428977	0.044067	0.065372	0.029500
chr2L	1429042	1429848	-0.244470	-0.542990	-0.230141
chr2L	1429874	1430463	0.292067	0.613166	0.490884
chr2L	1430555	1431078	0.150293	0.179278	0.164739
chr2L	1431163	1431948	0.303378	0.197543	0.168622
chr2L	1431956	1432740	-0.083292	-0.091154	-0.058175
chr2L	1432875	1433394	-0.110437	-0.155424	-0.083399
chr2L	1433461	1434333	0.008491	0.018463	0.009000
chr2L	1434347	1435302	-0.012485	-0.013347	-0.008469
chr2L	1435343	1436080	0.202681	0.249091	0.174705
chr2L	1436105	1436673	0.034450	0.027804	0.024529
chr2L	1436773	1437900	0.185102	0.231655	0.174776
chr2L	1437954	1438737	-0.256015	-0.714513	-0.211160
chr2L	1438838	1439673	0.516673	0.419403	0.327044
chr2L	1439703	1440374	-0.075241	-0.124699	-0.082765
chr2L	1440383	1441581	-0.100416	-0.092621	-0.062732
chr2L	1441682	1442819	0.009228	0.012522	0.006808
chr2L	1442856	1443252	0.096444	0.179639	0.103533
chr2L	1443261	1444401	0.245866	0.278668	0.178257
chr2L	1444614	1445059	0.247014	0.194384	0.165007
chr2L	1445097	1445996	0.319315	0.314832	0.229665
chr2L	1446021	1446778	0.128857	0.094967	0.065360
chr2L	1446843	1447846	0.297205	0.424261	0.318325
chr2L	1447954	1448899	0.326011	0.759708	0.263207
chr2L	1448919	1449812	0.305417	0.514020	0.355263
chr2L	1449819	1450568	0.060590	0.102700	0.063190
chr2L	1450651	1451295	0.308933	0.365184	0.301180
chr2L	1451315	1452022	0.369801	0.594055	0.436655
chr2L	1452040	1453133	-0.075064	-0.268006	-0.076092
chr2L	1453139	1453583	0.201465	0.234839	0.187439
chr2L	1453593	1454805	0.165726	0.320556	0.157541
chr2L	1454899	1455847	0.045144	0.067152	0.041157
chr2L	1455849	1456917	0.083903	0.104229	0.054010
chr2L	1456943	1457609	0.260527	0.367261	0.341953
chr2L	1457721	1458720	0.035781	0.106116	0.027637
chr2L	1458832	1459807	0.595546	0.595756	0.546010
chr2L	1459813	1461448	0.456562	0.537978	0.411315
chr2L	1461457	1462410	0.066445	0.094976	0.052449
chr2L	1462469	1463245	0.144462	0.262325	0.173778
chr2L	1463330	1464391	-0.182117	-0.355797	-0.201399
chr2L	1464502	1464969	0.207793	0.223085	0.183639
chr2L	1464973	1465859	-0.370211	-0.457525	-0.278768
chr2L	1465866	1466432	-0.370895	-1.013242	-0.316135
chr2L	1466444	1466809	0.195167	0.234373	0.165190
chr2L	1466810	1467950	0.214827	0.256356	0.214637
chr2L	1468069	1469283	0.186376	0.140658	0.123557
chr2L	1469295	1469844	-0.066343	-0.092825	-0.062202
chr2L	1469854	1470443	-0.060844	-0.085765	-0.057046
chr2L	1470523	1471326	-0.129005	-0.163682	-0.123054
chr2L	1471330	1472336	0.080882	0.144009	0.087809
chr2L	1472339	1472832	0.016359	0.027412	0.016651
chr2L	1472848	1473345	0.074993	0.126202	0.079654
chr2L	1473434	1474060	0.378791	0.405333	0.283479
chr2L	1474118	1474890	0.380103	0.428988	0.240478
chr2L	1474909	1475333	-0.104905	-0.186844	-0.093198
chr2L	1475349	1476484	-0.131762	-0.204037	-0.119544
chr2L	1476515	1477748	0.191815	0.160853	0.132761
chr2L	1477770	1479099	-0.031583	-0.066011	-0.037859
chr2L	1479171	1480027	0.485619	0.331866	0.286689
chr2L	1480028	1481119	-0.049662	-0.071040	-0.031445
chr2L	1481121	1481897	0.506494	0.289457	0.222968
chr2L	1481914	1482662	-0.168632	-0.258936	-0.167534
chr2L	1482697	1483784	0.375166	0.374641	0.302043
chr2L	1483929	1485092	0.104596	0.143784	0.109291
chr2L	1485199	1486499	0.112035	0.124322	0.091637
chr2L	1486541	1488023	0.207886	0.129985	0.096316
chr2L	1488330	1489843	0.325564	0.208935	0.165248
chr2L	1490034	1490640	0.023186	0.066889	0.027637
chr2L	1490668	1491407	-0.469529	-0.809217	-0.334826
chr2L	1491410	1491931	-0.109341	-0.097605	-0.064678
chr2L	1491935	1492610	0.069914	0.070145	0.043722
chr2L	1492634	1493447	0.169643	0.109335	0.088129
chr2L	1493496	1493886	-0.036162	-0.006887	-0.006336
chr2L	1493898	1494568	0.071213	0.025804	0.022492
chr2L	1494574	1495513	-0.124883	-0.074429	-0.052863
chr2L	1495543	1495993	-0.229592	-0.176354	-0.143283
chr2L	1496016	1496821	-0.112470	-0.428484	-0.219300
chr2L	1496910	1497943	0.297167	0.453916	0.317432
chr2L	1498032	1499687	0.123975	0.273378	0.151199
chr2L	1499700	1501315	0.082595	0.098043	0.078358
chr2L	1501357	1502316	0.113051	0.158560	0.147413
chr2L	1502485	1503400	-0.160828	-0.183849	-0.123053
chr2L	1503404	1504266	0.091346	0.117327	0.092984
chr2L	1504278	1505122	-0.096082	-0.116005	-0.098949
chr2L	1505208	1505846	-0.103814	-0.132307	-0.110209
chr2L	1505847	1506870	-0.111928	-0.087147	-0.075066
chr2L	1506879	1507865	0.346332	0.441377	0.320261
chr2L	1507888	1508928	0.179597	0.273638	0.172968
chr2L	1509368	1510387	0.143451	0.261286	0.180176
chr2L	1510483	1511303	0.041585	0.049255	0.036226
chr2L	1511480	1512368	0.022164	0.044639	0.015776
chr2L	1512380	1513627	-0.019688	-0.034982	-0.021118
chr2L	1513691	1514481	-0.182738	-0.369294	-0.174146
chr2L	1514489	1515625	-0.254464	-0.461607	-0.244398
chr2L	1515637	1516891	0.312870	0.157955	0.128910
chr2L	1516943	1517924	0.132497	0.099002	0.073393
chr2L	1517966	1518626	-0.320093	-0.575472	-0.298497
chr2L	1518673	1519258	-0.330637	-1.383243	-0.294723
chr2L	1519339	1520235	-0.266696	-0.339617	-0.209874
chr2L	1520373	1522815	-0.700599	-1.991550	-0.607124
chr2L	1522883	1523197	-0.593426	-0.884283	-0.447315
chr2L	1523200	1523425	-0.640009	-1.876533	-0.637916
chr2L	1523449	1524232	-0.367550	-0.563439	-0.324400
chr2L	1524260	1525682	-0.242658	-0.308049	-0.192299
chr2L	1525686	1526738	-0.312055	-0.736867	-0.280191
chr2L	1526879	1528046	0.426367	0.413464	0.354625
chr2L	1528122	1529216	0.115541	0.113290	0.088799
chr2L	1529246	1530181	0.013170	0.015203	0.012593
chr2L	1530196	1531385	-0.424742	-0.649389	-0.279415
chr2L	1531497	1532339	0.418638	0.347074	0.263772
chr2L	1532340	1533145	0.072444	0.123969	0.109154
chr2L	1533183	1534205	0.074544	0.089915	0.052464
chr2L	1534207	1535099	-0.492645	-1.780771	-0.431566
chr2L	1535114	1537062	-0.063660	-0.070208	-0.050963
chr2L	1537154	1538079	0.256224	0.300423	0.224036
chr2L	1538233	1539580	0.600714	0.742739	0.463130
chr2L	1539602	1540768	0.078021	0.101173	0.060284
chr2L	1540837	1541833	0.378544	0.461973	0.422185
chr2L	1541865	1542835	-0.269411	-0.372548	-0.172279
chr2L	1542837	1543634	0.339593	0.365215	0.317973
chr2L	1543635	1544416	-0.036013	-0.030298	-0.024342
chr2L	1544450	1545456	0.158752	0.258190	0.206686
chr2L	1545548	1546836	-0.161424	-0.089447	-0.071876
chr2L	1546946	1547774	0.231552	0.233082	0.164332
chr2L	1547806	1548603	0.077830	0.086324	0.077251
chr2L	1548645	1549273	-0.004223	-0.003413	-0.002075
chr2L	1549283	1549809	-0.051932	-0.040214	-0.025899
chr2L	1549956	1550413	-0.163882	-0.225825	-0.127745
chr2L	1550605	1551417	-0.062840	-0.079306	-0.055215
chr2L	1551421	1551881	0.190513	0.213138	0.143716
chr2L	1551893	1552636	0.264995	0.338576	0.162586
chr2L	1552683	1553028	0.013374	0.013817	0.007912
chr2L	1553063	1554009	-0.381961	-0.646437	-0.229607
chr2L	1554013	1554651	-0.007065	-0.012375	-0.005953
chr2L	1554670	1555462	0.197845	0.218653	0.200519
chr2L	1555464	1556092	0.198723	0.136468	0.109009
chr2L	1556124	1557154	-0.067074	-0.108268	-0.063927
chr2L	1557158	1557905	0.412055	0.232377	0.209858
chr2L	1558015	1559087	0.215566	0.111914	0.087495
chr2L	1559106	1560028	0.161999	0.214088	0.101934
chr2L	1560037	1561333	0.336711	0.452264	0.376714
chr2L	1561361	1563192	0.036961	0.038740	0.021075
chr2L	1563241	1563820	0.158382	0.087305	0.076530
chr2L	1563868	1565040	0.192769	0.111324	0.084366
chr2L	1565050	1566946	0.235210	0.127787	0.110090
chr2L	1566968	1568445	-0.328536	-0.195842	-0.117413
chr2L	1568458	1569756	-0.017857	-0.022465	-0.012615
chr2L	1569795	1570716	-0.089254	-0.077077	-0.048287
chr2L	1573590	1574939	0.019063	0.024324	0.017833
chr2L	1574961	1575756	-0.061463	-0.067561	-0.046364
chr2L	1575765	1576449	0.223932	0.099239	0.091619
chr2L	1576472	1577402	0.316574	0.331286	0.167668
chr2L	1577413	1578529	-0.075968	-0.128125	-0.090006
chr2L	1578558	1579583	-0.038709	-0.045362	-0.029388
chr2L	1579667	1580614	0.029593	0.047263	0.029073
chr2L	1580645	1582441	-0.150466	-0.609005	-0.107242
chr2L	1582487	1583379	0.068215	0.056046	0.046335
chr2L	1583406	1584271	-0.167812	-0.388995	-0.117455
chr2L	1584279	1585443	-0.303501	-1.427531	-0.344663
chr2L	1585455	1586706	-0.100802	-0.181551	-0.091028
chr2L	1586816	1587337	0.167911	0.093282	0.085767
chr2L	1587338	1588311	-0.025568	-0.031672	-0.019510
chr2L	1588314	1590077	0.146206	0.212849	0.101858
chr2L	1590090	1591089	0.613430	0.577476	0.390745
chr2L	1591109	1592069	0.663324	0.340705	0.285798
chr2L	1592182	1592847	-0.219902	-0.371343	-0.144660
chr2L	1592908	1594312	-0.277522	-0.675604	-0.185615
chr2L	1594493	1595778	-0.154004	-0.181960	-0.123665
chr2L	1595796	1596530	-0.282443	-0.481862	-0.233705
chr2L	1596549	1597085	-0.489639	-0.396326	-0.230339
chr2L	1597129	1598388	0.246178	0.290302	0.170150
chr2L	1598442	1599328	0.057391	0.067655	0.056374
chr2L	1599353	1600206	-0.100246	-0.092141	-0.078333
chr2L	1600322	1600954	0.307866	0.277609	0.180187
chr2L	1600955	1601732	0.179933	0.168371	0.133639
chr2L	1601735	1602280	-0.035096	-0.023247	-0.013686
chr2L	1602282	1603402	0.234215	0.257881	0.164121
chr2L	1603408	1604445	-0.155599	-0.253373	-0.123950
chr2L	1604483	1605205	0.134341	0.328755	0.107629
chr2L	1605216	1605963	-0.184403	-0.225272	-0.108969
chr2L	1605965	1607352	-0.245803	-0.887110	-0.179644
chr2L	1607402	1608296	0.198705	0.304096	0.197842
chr2L	1608336	1609300	-0.234467	-1.433808	-0.300594
chr2L	1609304	1609760	-0.101097	-0.262043	-0.084316
chr2L	1609782	1610567	-0.196690	-0.193014	-0.117590
chr2L	1610607	1610997	0.020167	0.020972	0.011252
chr2L	1611003	1611365	0.229354	0.240432	0.093316
chr2L	1611375	1611999	-0.409014	-0.278038	-0.139707
chr2L	1612002	1612610	0.113933	0.114090	0.076600
chr2L	1612619	1613104	-0.116968	-0.233287	-0.087216
chr2L	1613152	1613683	0.281455	0.215282	0.184099
chr2L	1613687	1614209	-0.002920	-0.003764	-0.002213
chr2L	1614240	1614790	-0.017975	-0.019711	-0.006840
chr2L	1614845	1615338	0.304997	0.405101	0.129251
chr2L	1615347	1615976	0.451577	0.365710	0.258729
chr2L	1615979	1616732	-0.011086	-0.021613	-0.007948
chr2L	1616761	1617896	-0.342353	-0.563110	-0.301064
chr2L	1617961	1619079	-0.403083	-0.642643	-0.246938
chr2L	1619101	1619419	0.201155	0.330203	0.135288
chr2L	1619446	1620055	0.148072	0.219340	0.084383
chr2L	1620056	1620918	0.451543	0.624388	0.404962
chr2L	1620919	1621397	-0.158444	-0.192039	-0.094537
chr2L	1621427	1622097	0.066697	0.177648	0.089692
chr2L	1622139	1623020	0.081090	0.140493	0.106227
chr2L	1623042	1623751	-0.111393	-0.427246	-0.186791
chr2L	1623763	1624521	0.210141	0.163129	0.138879
chr2L	1624538	1625118	0.163340	0.214499	0.176610
chr2L	1625156	1626185	-0.107879	-0.111170	-0.083369
chr2L	1626303	1626905	0.254009	0.165397	0.151190
chr2L	1626926	1627878	0.215260	0.314421	0.190282
chr2L	1627886	1628627	0.283813	0.105728	0.086046
chr2L	1628662	1629318	-0.263946	-0.686484	-0.244968
chr2L	1629524	1629940	-0.135164	-0.153925	-0.108342
chr2L	1629959	1630498	0.246849	0.356883	0.213021
chr2L	1630547	1631237	0.013723	0.015427	0.012539
chr2L	1631268	1632226	-0.038019	-0.040888	-0.022815
chr2L	1632289	1632869	0.342330	0.374696	0.311244
chr2L	1632870	1634335	-0.081512	-0.118260	-0.064108
chr2L	1634396	1635382	0.032977	0.048325	0.038099
chr2L	1635402	1636287	-0.197963	-0.288920	-0.155000
chr2L	1636288	1637048	0.096044	0.138062	0.067800
chr2L	1637051	1637793	-0.123622	-0.237219	-0.135340
chr2L	1637836	1638837	-0.144414	-0.412335	-0.143068
chr2L	1638843	1639570	0.275786	0.243801	0.196731
chr2L	1639631	1640016	0.258383	0.265487	0.205067
chr2L	1640056	1641147	-0.005474	-0.009965	-0.003828
chr2L	1641181	1641806	0.350483	0.418607	0.341614
chr2L	1641852	1642769	0.475009	0.387912	0.313508
chr2L	1642858	1643755	0.093113	0.104110	0.076667
chr2L	1643819	1644827	0.158911	0.197839	0.139107
chr2L	1644955	1645744	0.158133	0.133351	0.114053
chr2L	1645826	1646258	0.135330	0.135267	0.103858
chr2L	1646350	1646914	0.032885	0.029326	0.021277
chr2L	1646929	1647627	0.083459	0.076711	0.049070
chr2L	1647659	1648239	0.346016	0.261444	0.198695
chr2L	1648252	1649308	0.239205	0.181975	0.134443
chr2L	1649309	1650140	-0.033880	-0.046742	-0.033734
chr2L	1650208	1651135	0.097887	0.065909	0.055018
chr2L	1651203	1652315	0.214207	0.125175	0.107452
chr2L	1652394	1654491	-0.028451	-0.049361	-0.033436
chr2L	1654507	1655316	0.024726	0.032608	0.025207
chr2L	1655337	1655813	0.446086	0.313265	0.234092
chr2L	1655831	1656465	-0.012214	-0.009600	-0.005369
chr2L	1656476	1657529	0.085985	0.054629	0.037557
chr2L	1657570	1658087	0.095319	0.041735	0.031109
chr2L	1658089	1658873	-0.168047	-0.231061	-0.147687
chr2L	1658925	1659981	0.056536	0.072463	0.028271
chr2L	1659995	1661026	-0.207806	-0.438659	-0.200789
chr2L	1661099	1662321	0.153489	0.161980	0.128909
chr2L	1662414	1663273	0.209361	0.279953	0.176761
chr2L	1663282	1664015	-0.177860	-0.286845	-0.171852
chr2L	1664041	1664673	0.175537	0.405731	0.208456
chr2L	1664700	1665799	0.397565	0.314127	0.219548
chr2L	1665828	1666419	-0.114004	-0.194531	-0.104772
chr2L	1666440	1667415	-0.089394	-0.305955	-0.162822
chr2L	1667434	1668825	0.048083	0.051498	0.031588
chr2L	1668939	1669619	0.341056	0.249480	0.201776
chr2L	1669624	1670117	0.535737	0.457695	0.382760
chr2L	1670161	1670869	0.277282	0.153699	0.128779
chr2L	1671003	1671705	0.290807	0.354949	0.278482
chr2L	1671772	1672412	0.230324	0.191502	0.159341
chr2L	1672511	1672999	-0.038166	-0.054277	-0.036634
chr2L	1673004	1673841	-0.091221	-0.099275	-0.070003
chr2L	1673857	1674580	0.312750	0.315667	0.277843
chr2L	1674621	1675529	-0.150758	-0.317491	-0.176578
chr2L	1675537	1676394	-0.052848	-0.120824	-0.060256
chr2L	1676395	1677150	-0.079325	-0.140392	-0.073439
chr2L	1677168	1677875	0.135776	0.208329	0.145111
chr2L	1677881	1678816	-0.035726	-0.101264	-0.030606
chr2L	1678817	1687030	0.292276	0.259257	0.223851
chr2L	1687043	1687793	0.024569	0.020787	0.014822
chr2L	1687799	1688555	0.171981	0.309386	0.227063
chr2L	1688581	1689120	0.365073	0.433339	0.391255
chr2L	1689176	1690814	-0.184081	-0.345378	-0.194646
chr2L	1690819	1691475	-0.114190	-0.112977	-0.070632
chr2L	1691511	1692353	0.155980	0.362289	0.132324
chr2L	1692391	1693524	0.221338	0.286984	0.256685
chr2L	1693526	1693967	0.009220	0.014862	0.009800
chr2L	1694066	1695020	-0.038406	-0.062564	-0.041438
chr2L	1695062	1696323	-0.063970	-0.133512	-0.078636
chr2L	1696327	1697505	-0.131814	-0.167717	-0.078517
chr2L	1697572	1699145	0.182758	0.170448	0.134436
chr2L	1699147	1700384	0.138981	0.255266	0.146751
chr2L	1700809	1702564	-0.046905	-0.127912	-0.042007
chr2L	1702570	1704267	0.102541	0.121631	0.070071
chr2L	1704271	1705037	-0.210582	-0.198321	-0.120316
chr2L	1705201	1706026	-0.099366	-0.053751	-0.028970
chr2L	1706104	1707115	-0.025869	-0.058184	-0.031693
chr2L	1707159	1707985	-0.188735	-0.405109	-0.181112
chr2L	1708002	1708700	-0.136110	-0.291611	-0.132673
chr2L	1708711	1709659	0.190788	0.242199	0.147396
chr2L	1709676	1710820	0.007311	0.010032	0.006649
chr2L	1710831	1711909	-0.218409	-0.360011	-0.179584
chr2L	1711968	1712621	0.155915	0.111890	0.086638
chr2L	1712664	1713706	0.101927	0.163661	0.105602
chr2L	1713709	1714934	0.207085	0.280710	0.194597
chr2L	1714959	1715981	0.173452	0.152395	0.116939
chr2L	1715982	1716774	0.401408	0.263169	0.199847
chr2L	1716875	1717558	0.033331	0.044096	0.024826
chr2L	1717560	1718076	0.051997	0.156644	0.058052
chr2L	1718094	1719050	0.028804	0.034128	0.023932
chr2L	1719093	1719688	-0.031775	-0.077461	-0.030265
chr2L	1719701	1720342	0.244475	0.593781	0.202955
chr2L	1720385	1721127	0.141814	0.085137	0.062730
chr2L	1721140	1721624	0.247585	0.437747	0.237091
chr2L	1721631	1722054	-0.096007	-0.196259	-0.085210
chr2L	1722082	1723122	-0.000958	-0.000646	-0.000467
chr2L	1723132	1724044	-0.104110	-0.096932	-0.046804
chr2L	1724171	1724618	-0.022861	-0.010589	-0.007070
chr2L	1724622	1725908	-0.346097	-1.565849	-0.355354
chr2L	1725968	1727044	0.083837	0.080034	0.062479
chr2L	1727067	1727899	0.139832	0.122128	0.079352
chr2L	1727965	1728656	0.206587	0.058165	0.046081
chr2L	1728695	1729395	-0.070729	-0.041567	-0.024592
chr2L	1729401	1730178	-0.065723	-0.139706	-0.029585
chr2L	1730220	1730661	0.147875	0.160579	0.128590
chr2L	1730685	1731586	0.229958	0.246377	0.123811
chr2L	1731618	1732395	0.013908	0.031109	0.013727
chr2L	1732402	1732965	0.073072	0.105075	0.076902
chr2L	1733052	1733707	-0.291346	-0.791295	-0.137284
chr2L	1733743	1734153	-0.489058	-0.272301	-0.159583
chr2L	1734210	1735417	0.596058	0.418148	0.369004
chr2L	1735458	1736334	-0.243835	-2.618867	-0.278684
chr2L	1736354	1736987	0.339644	0.515285	0.265756
chr2L	1737018	1737968	-0.265204	-0.287156	-0.189897
chr2L	1738036	1738931	-0.195541	-0.182296	-0.119835
chr2L	1738953	1740448	0.256439	0.277431	0.209869
chr2L	1740491	1741047	0.648224	0.656358	0.498046
chr2L	1741054	1741985	-0.078373	-0.309195	-0.049598
chr2L	1742048	1743005	-0.147193	-0.139853	-0.076360
chr2L	1743009	1743590	0.039733	0.040769	0.029353
chr2L	1743616	1744384	-0.375447	-0.791395	-0.321634
chr2L	1744420	1744866	-0.017496	-0.023899	-0.012248
chr2L	1744900	1746014	0.422999	0.353009	0.307683
chr2L	1746019	1747215	0.148901	0.165435	0.130694
chr2L	1747223	1747992	0.246122	0.286278	0.229024
chr2L	1748002	1748612	-0.061581	-0.202185	-0.056937
chr2L	1748726	1749447	0.295296	0.351932	0.230684
chr2L	1749464	1750470	0.224322	0.362514	0.248882
chr2L	1750551	1751321	-0.006048	-0.008487	-0.006607
chr2L	1751345	1752114	0.023995	0.087033	0.039634
chr2L	1752178	1752751	0.028217	0.067096	0.028758
chr2L	1752779	1753263	0.029778	0.030217	0.023023
chr2L	1753272	1753882	-0.266228	-0.327716	-0.179821
chr2L	1753970	1755051	0.111917	0.080835	0.051909
chr2L	1755146	1755870	-0.360241	-0.929577	-0.355892
chr2L	1755894	1757550	0.302716	0.411684	0.244449
chr2L	1757639	1758300	0.500444	0.299543	0.271037
chr2L	1758301	1759840	0.121448	0.127398	0.073059
chr2L	1759841	1760766	0.172409	0.236719	0.140798
chr2L	1760828	1761974	0.137748	0.120945	0.050916
chr2L	1762012	1762847	-0.101531	-0.165681	-0.069316
chr2L	1762848	1763532	-0.168523	-1.505827	-0.102140
chr2L	1763536	1764079	0.185669	0.228129	0.150797
chr2L	1764087	1764439	0.209569	0.178031	0.153295
chr2L	1764451	1764829	-0.053022	-0.094240	-0.049160
chr2L	1764855	1765498	0.117058	0.203601	0.152525
chr2L	1765640	1766103	0.393598	0.388561	0.367470
chr2L	1766148	1766812	0.209179	0.339218	0.286492
chr2L	1766872	1767303	-0.056172	-0.139496	-0.085340
chr2L	1767314	1767803	-0.009455	-0.017859	-0.008951
chr2L	1767825	1768281	0.241570	0.355031	0.229260
chr2L	1768284	1768825	-0.044188	-0.123448	-0.072385
chr2L	1768967	1769640	0.052024	0.103713	0.075743
chr2L	1769687	1770038	-0.208891	-0.315151	-0.230278
chr2L	1770039	1770900	0.274667	0.510863	0.284883
chr2L	1770918	1771534	0.445345	0.638920	0.406019
chr2L	1771578	1772024	-0.070096	-0.145384	-0.102102
chr2L	1772033	1772569	-0.287899	-0.728953	-0.351521
chr2L	1772603	1773035	0.060808	0.145709	0.095472
chr2L	1773042	1773794	-0.047446	-0.076212	-0.054039
chr2L	1773822	1774565	0.132191	0.238499	0.144499
chr2L	1774590	1774946	-0.042316	-0.088947	-0.038124
chr2L	1774948	1775365	-0.002871	-0.008743	-0.004097
chr2L	1775404	1775690	-0.204173	-0.777273	-0.193271
chr2L	1775701	1776101	-0.072166	-0.129509	-0.090146
chr2L	1776104	1776795	0.032421	0.087297	0.030979
chr2L	1776798	1777029	0.151208	0.304816	0.108909
chr2L	1777057	1777422	0.125490	0.235918	0.159333
chr2L	1777451	1777860	0.052021	0.195967	0.124556
chr2L	1777912	1778369	-0.162859	-1.193937	-0.255614
chr2L	1778398	1779011	-0.307207	-1.272047	-0.353758
chr2L	1779013	1779493	-0.266946	-0.667604	-0.304385
chr2L	1779546	1780032	0.015848	0.032326	0.024255
chr2L	1780046	1780579	-0.313320	-36.538195	-0.364313
chr2L	1780581	1781197	0.034156	0.086323	0.044309
chr2L	1781201	1781814	-0.515666	-1.496863	-0.488226
chr2L	1781861	1783337	-0.152984	-0.347230	-0.140592
chr2L	1783359	1784637	0.159386	0.240781	0.143581
chr2L	1784690	1786045	0.300761	0.487675	0.269097
chr2L	1786074	1786822	0.103653	0.160652	0.099916
chr2L	1786856	1787813	0.079224	0.137052	0.074804
chr2L	1787902	1788734	0.336137	0.377248	0.310717
chr2L	1788747	1789258	0.443716	0.385041	0.347787
chr2L	1789304	1790155	0.053300	0.046730	0.035305
chr2L	1790174	1790861	0.090096	0.151808	0.061577
chr2L	1790889	1791880	0.220183	0.208841	0.126532
chr2L	1791937	1792582	-0.493470	-1.538619	-0.295304
chr2L	1792625	1793731	-0.203834	-0.429550	-0.201702
chr2L	1793832	1794348	0.225905	0.202019	0.122769
chr2L	1794380	1794881	0.340443	0.414074	0.246485
chr2L	1794882	1796144	-0.062690	-0.105041	-0.042971
chr2L	1796152	1796467	0.261920	0.336568	0.298432
chr2L	1796516	1797106	0.347624	0.440311	0.380404
chr2L	1797174	1797746	-0.211057	-2.313202	-0.261941
chr2L	1797760	1798210	-0.010856	-0.013878	-0.009639
chr2L	1798232	1798939	0.085945	0.097801	0.074906
chr2L	1798971	1799511	-0.276371	-16.266694	-0.380157
chr2L	1799521	1799931	-0.328513	-1.211870	-0.386941
chr2L	1799944	1800538	0.012459	0.032670	0.016205
chr2L	1800557	1800919	-0.178804	-1.771106	-0.396955
chr2L	1801006	1807171	0.440973	0.413418	0.351604
chr2L	1807198	1807637	-0.121089	-0.173465	-0.127228
chr2L	1807642	1808085	0.022530	0.073727	0.026653
chr2L	1808154	1808550	-0.209901	-1.309350	-0.264834
chr2L	1808556	1809046	0.199077	0.316909	0.196881
chr2L	1809053	1809376	-0.087197	-0.258464	-0.149364
chr2L	1809442	1810145	0.153812	0.171462	0.114680
chr2L	1810191	1810520	-0.062133	-0.274874	-0.104113
chr2L	1810564	1811361	-0.134322	-0.449453	-0.221063
chr2L	1811416	1811818	0.209436	0.155696	0.136272
chr2L	1811868	1812641	0.115865	0.118724	0.088784
chr2L	1812703	1813183	0.232968	0.365579	0.210815
chr2L	1813206	1813507	0.172432	0.145756	0.137093
chr2L	1813526	1814006	0.083802	0.177972	0.144064
chr2L	1814010	1814670	-0.299663	-0.792386	-0.347197
chr2L	1814681	1815154	-0.032810	-0.065884	-0.028219
chr2L	1815156	1815640	-0.175652	-1.339589	-0.251643
chr2L	1815705	1816130	-0.500225	3.467850	-0.495156
chr2L	1816131	1816598	-0.257620	-0.707374	-0.198136
chr2L	1816632	1817249	0.002025	0.004193	0.002021
chr2L	1817262	1817815	-0.048251	-2.752945	-0.280758
chr2L	1817821	1818324	0.279533	0.330748	0.315246
chr2L	1818355	1818709	-0.054097	-0.113510	-0.049415
chr2L	1818727	1819143	0.168031	0.220122	0.179549
chr2L	1819165	1819818	0.176922	0.616727	0.312050
chr2L	1819852	1820710	-0.028658	-0.222415	-0.027350
chr2L	1820879	1821533	-0.386432	0.993160	-0.196945
chr2L	1821540	1822278	0.173057	0.187312	0.097170
chr2L	1822284	1823235	-0.201456	-0.311359	-0.151195
chr2L	1823259	1824111	0.212064	0.276935	0.235451
chr2L	1824134	1824708	-0.489034	-1.193639	-0.509826
chr2L	1824799	1825767	0.350533	0.345243	0.267154
chr2L	1825807	1826307	0.139237	0.143546	0.093548
chr2L	1826314	1827014	0.148055	0.188534	0.116282
chr2L	1827071	1827988	-0.012512	-0.019953	-0.007563
chr2L	1827995	1828914	0.068060	0.131893	0.048543
chr2L	1828942	1829685	-0.537668	-4.068389	-0.319310
chr2L	1829786	1830478	0.456192	0.612268	0.327587
chr2L	1830481	1831426	0.036978	0.053747	0.021738
chr2L	1831442	1832202	0.537672	0.707351	0.522849
chr2L	1832239	1833307	0.091498	0.280833	0.133720
chr2L	1833376	1834500	-0.051110	-0.102082	-0.052065
chr2L	1834576	1835497	-0.161034	-0.239458	-0.104221
chr2L	1835581	1836694	0.110350	0.150558	0.099340
chr2L	1836723	1837187	0.166000	0.254187	0.171737
chr2L	1837353	1837898	-0.280978	-0.689692	-0.317056
chr2L	1837930	1838473	-0.303067	-0.408177	-0.214643
chr2L	1838475	1838935	-0.431275	-0.489688	-0.236440
chr2L	1838940	1840150	0.077938	0.097513	0.058013
chr2L	1840191	1841206	0.164610	0.133861	0.086037
chr2L	1841223	1842482	-0.315239	-1.177152	-0.308105
chr2L	1842605	1843460	0.271511	0.235880	0.196664
chr2L	1843630	1844801	-0.110335	-0.106344	-0.075658
chr2L	1844834	1845692	0.722989	0.374318	0.356028
chr2L	1845788	1846504	-0.082972	-0.108093	-0.072827
chr2L	1846510	1847106	0.378711	0.348193	0.322074
chr2L	1847113	1847903	0.152911	0.245233	0.102673
chr2L	1848020	1848969	0.171328	0.211870	0.180884
chr2L	1849007	1849536	0.101255	0.140367	0.090237
chr2L	1849543	1850521	-0.085963	-0.146843	-0.092248
chr2L	1850594	1851351	0.035726	0.088388	0.045297
chr2L	1851372	1852235	-0.077823	-0.220298	-0.067103
chr2L	1852243	1852930	0.030962	0.056812	0.039955
chr2L	1852958	1853578	0.003738	0.005583	0.003464
chr2L	1853614	1854390	-0.167752	-0.570290	-0.158140
chr2L	1854391	1855851	0.302921	0.377708	0.301686
chr2L	1855874	1856851	0.123546	0.114961	0.087518
chr2L	1856914	1858951	-0.070357	-0.123613	-0.066412
chr2L	1858957	1859812	0.270722	0.462332	0.309012
chr2L	1859870	1860942	0.195097	0.339639	0.182867
chr2L	1860970	1861555	-0.215064	-0.584536	-0.203143
chr2L	1861704	1862491	-0.020276	-0.025038	-0.011038
chr2L	1862514	1863768	0.059659	0.050271	0.032443
chr2L	1863769	1864506	0.413705	0.325629	0.269682
chr2L	1864514	1865076	0.384857	0.151942	0.142116
chr2L	1865251	1865860	0.393222	0.260374	0.227004
chr2L	1865866	1866699	0.121228	0.077299	0.058238
chr2L	1866725	1867313	0.035454	0.044865	0.032501
chr2L	1867360	1867947	0.358271	0.173819	0.153506
chr2L	1867948	1868857	-0.231502	-0.292500	-0.149301
chr2L	1868888	1870081	-0.257865	-0.185605	-0.140796
chr2L	1870090	1870616	0.095231	0.214406	0.122101
chr2L	1870641	1871220	0.112518	0.233363	0.191079
chr2L	1871374	1872318	0.257693	0.179022	0.127180
chr2L	1872339	1873479	0.082426	0.091416	0.055942
chr2L	1873484	1874152	-0.022661	-0.021916	-0.014118
chr2L	1874198	1875457	0.093316	0.154888	0.082085
chr2L	1875472	1876595	-0.195992	-0.244418	-0.103921
chr2L	1876651	1876933	0.074018	0.025553	0.021615
chr2L	1876989	1877801	-0.153909	-0.191900	-0.067647
chr2L	1877804	1878443	0.436669	0.493201	0.229236
chr2L	1878500	1879129	-0.092446	-0.098768	-0.060578
chr2L	1879213	1879935	-0.263149	-0.566183	-0.225210
chr2L	1880006	1881001	0.137975	0.114938	0.085362
chr2L	1881060	1881694	-0.354933	-0.474602	-0.279152
chr2L	1881713	1882387	0.131704	0.200187	0.111176
chr2L	1882442	1883119	0.259201	0.359024	0.209259
chr2L	1883142	1884556	-0.035551	-0.085412	-0.025727
chr2L	1884591	1885428	0.066902	0.120190	0.062592
chr2L	1885473	1885826	-0.242468	-0.459054	-0.214780
chr2L	1885856	1886371	0.004743	0.006146	0.003585
chr2L	1886436	1887109	0.295943	0.174326	0.133988
chr2L	1887201	1888108	-0.087025	-0.185418	-0.069336
chr2L	1888116	1889111	0.154021	0.140612	0.095932
chr2L	1889115	1889771	0.315693	0.329260	0.243958
chr2L	1889779	1890431	-0.009042	-0.011536	-0.006144
chr2L	1890434	1891196	0.202402	0.133561	0.103686
chr2L	1891197	1891731	0.443870	0.361219	0.296910
chr2L	1891774	1892316	-0.087586	-0.524972	-0.120607
chr2L	1892317	1892865	-0.015617	-0.048095	-0.014795
chr2L	1892906	1893317	0.373280	0.191088	0.160864
chr2L	1893334	1894643	0.095012	0.272657	0.130725
chr2L	1894645	1896495	-0.172150	-0.539200	-0.202107
chr2L	1896599	1898404	0.009524	0.131768	0.016514
chr2L	1898514	1899911	-0.208638	-1.275645	-0.273662
chr2L	1900024	1900883	0.188095	0.342782	0.247439
chr2L	1900894	1901817	0.480602	0.428359	0.340314
chr2L	1901827	1902778	-0.214119	-0.367768	-0.180812
chr2L	1902786	1903435	0.065704	0.061005	0.044437
chr2L	1903447	1903795	0.020207	0.018843	0.014252
chr2L	1903848	1904640	0.263913	0.125927	0.102336
chr2L	1904641	1905233	-0.099514	-0.088841	-0.050781
chr2L	1905303	1906107	0.120419	0.081842	0.062516
chr2L	1906108	1906934	0.001961	0.001968	0.001336
chr2L	1906936	1907680	0.088910	0.134106	0.070129
chr2L	1907687	1908220	0.523676	0.505744	0.421725
chr2L	1908235	1908899	0.209124	0.348537	0.271795
chr2L	1908919	1909473	0.198512	0.475076	0.391682
chr2L	1909495	1909847	0.471407	0.623011	0.423910
chr2L	1909869	1910326	0.442374	0.653705	0.390860
chr2L	1910341	1910907	0.039135	0.072483	0.048706
chr2L	1911017	1911696	0.204936	0.235570	0.168384
chr2L	1911812	1913221	0.188230	0.390754	0.190918
chr2L	1913226	1914153	0.456889	0.452785	0.416149
chr2L	1914156	1915079	-0.261161	-0.216382	-0.143563
chr2L	1915107	1915838	-0.019380	-0.052034	-0.017337
chr2L	1915839	1916650	0.282174	0.277254	0.222467
chr2L	1916672	1917141	-0.002783	-0.004107	-0.002706
chr2L	1917256	1917692	-0.056800	-0.133251	-0.067796
chr2L	1917714	1918422	0.095981	0.160114	0.085951
chr2L	1918475	1919462	0.236738	0.350843	0.192196
chr2L	1919467	1920187	0.056208	0.060687	0.040035
chr2L	1920432	1921190	0.319180	0.116182	0.080322
chr2L	1921202	1921782	-0.134461	-0.270455	-0.163801
chr2L	1921834	1922572	0.115087	0.140193	0.107734
chr2L	1922579	1923130	0.083127	0.167114	0.133192
chr2L	1923144	1923959	0.275998	0.291438	0.255246
chr2L	1924071	1924589	0.465429	0.403640	0.321733
chr2L	1924797	1925610	-0.046771	-0.049410	-0.032204
chr2L	1925642	1926564	0.121766	0.172560	0.089178
chr2L	1926584	1927326	0.328238	0.480054	0.387729
chr2L	1927397	1928428	-0.591367	-1.006874	-0.357677
chr2L	1928445	1929142	-0.067973	-0.120251	-0.069590
chr2L	1929152	1929505	-0.040660	-0.040876	-0.027269
chr2L	1929519	1930472	-0.100628	-0.076472	-0.042416
chr2L	1930478	1931350	-0.020906	-0.019954	-0.014247
chr2L	1931499	1931948	-0.018433	-0.024540	-0.016697
chr2L	1932006	1932743	0.097452	0.109656	0.086924
chr2L	1932889	1933264	0.078907	0.119383	0.100802
chr2L	1933266	1933782	0.215756	0.343046	0.286111
chr2L	1933803	1934743	0.084739	0.165525	0.090171
chr2L	1934895	1935731	0.167466	0.316194	0.247743
chr2L	1935747	1936809	-0.011418	-0.041842	-0.013073
chr2L	1936812	1937820	-0.112455	-0.263693	-0.133491
chr2L	1937834	1938676	0.267579	0.466846	0.270049
chr2L	1938783	1939496	0.135610	0.237262	0.169802
chr2L	1939497	1940384	-0.404557	-1.364920	-0.477232
chr2L	1940417	1941061	0.259523	0.396368	0.297496
chr2L	1941122	1941747	0.250618	0.305703	0.234154
chr2L	1941783	1942178	-0.323468	-0.464185	-0.270217
chr2L	1942208	1943393	0.333677	0.360351	0.284731
chr2L	1943433	1944407	0.368435	0.470541	0.352508
chr2L	1944411	1945335	0.306046	0.422042	0.307178
chr2L	1945386	1946357	-0.223217	-0.413145	-0.210854
chr2L	1946363	1946747	0.005944	0.014556	0.006179
chr2L	1946782	1947428	0.132680	0.150747	0.089279
chr2L	1947433	1947944	-0.146793	-0.275242	-0.154558
chr2L	1948006	1948793	0.006111	0.033281	0.007123
chr2L	1948823	1949765	0.080053	0.178089	0.085369
chr2L	1949844	1950500	0.039688	0.091172	0.040373
chr2L	1950514	1951244	0.324141	0.452958	0.260859
chr2L	1951257	1952031	-0.126542	-0.444990	-0.110873
chr2L	1952033	1952370	0.178426	0.309723	0.203663
chr2L	1952382	1953161	0.013791	0.028335	0.015675
chr2L	1953190	1954125	-0.175719	-0.283577	-0.129399
chr2L	1954157	1954704	0.331268	0.524202	0.289187
chr2L	1954711	1955440	0.122544	0.258129	0.132518
chr2L	1955449	1955856	0.541877	0.606449	0.526831
chr2L	1955898	1956487	-0.159663	-0.317364	-0.168513
chr2L	1956511	1957211	-0.355202	-0.830177	-0.288574
chr2L	1957216	1958747	0.009371	0.010144	0.004321
chr2L	1958798	1959460	0.273438	0.428189	0.281677
chr2L	1959465	1959728	-0.162309	-0.288089	-0.139642
chr2L	1959751	1960802	0.085903	0.165539	0.096235
chr2L	1960821	1961378	0.188169	0.482605	0.224126
chr2L	1961397	1961770	0.086079	0.164495	0.082547
chr2L	1961772	1962561	-0.084349	-0.138666	-0.081565
chr2L	1962577	1963132	-0.016472	-0.100473	-0.015745
chr2L	1963133	1964082	0.092552	0.331914	0.120408
chr2L	1964091	1964494	-0.370847	-0.572273	-0.340481
chr2L	1964520	1965283	-0.100801	-0.150613	-0.080264
chr2L	1965303	1966038	-0.102574	-0.162786	-0.104321
chr2L	1966039	1966779	-0.091998	-0.154737	-0.094800
chr2L	1966795	1967657	0.337495	0.309898	0.225074
chr2L	1967668	1968506	0.064144	0.094040	0.071391
chr2L	1968509	1969033	0.534029	0.566785	0.439225
chr2L	1969043	1969632	0.450811	0.276577	0.243162
chr2L	1969633	1969750	-0.063563	-0.061286	-0.051279
chr2L	1969760	1970390	-0.068950	-0.069475	-0.050476
chr2L	1970472	1971613	0.063107	0.073154	0.037880
chr2L	1971615	1972200	0.511127	0.564088	0.449679
chr2L	1972292	1973651	-0.121981	-0.166633	-0.103004
chr2L	1973653	1974591	0.125733	0.139943	0.114134
chr2L	1974594	1975334	0.115379	0.109181	0.088607
chr2L	1975344	1976695	0.016191	0.034196	0.021044
chr2L	1976748	1977418	0.017724	0.015369	0.012199
chr2L	1977424	1978135	-0.128814	-0.407522	-0.147386
chr2L	1978179	1978876	0.048512	0.075304	0.056825
chr2L	1978881	1979603	0.126478	0.121153	0.088670
chr2L	1979606	1980306	0.185140	0.343775	0.151570
chr2L	1980360	1981135	0.074310	0.140582	0.063849
chr2L	1981196	1981812	0.097040	0.071345	0.059021
chr2L	1981853	1982488	0.247124	0.271866	0.178061
chr2L	1982521	1983457	0.226137	0.227946	0.089288
chr2L	1983460	1984026	0.661159	0.603489	0.478818
chr2L	1984058	1985099	0.665107	0.484560	0.399834
chr2L	1985141	1985707	0.327093	0.255693	0.212675
chr2L	1985750	1986302	0.074415	0.045618	0.026018
chr2L	1986331	1987014	-0.074179	-0.058239	-0.039218
chr2L	1987017	1987641	0.354676	0.265362	0.200675
chr2L	1987680	1988103	-0.826281	-2.174374	-0.608166
chr2L	1988124	1988604	-0.070338	-0.025180	-0.021087
chr2L	1988610	1989020	0.059613	0.074219	0.042531
chr2L	1989030	1989430	0.248897	0.201860	0.146053
chr2L	1989461	1990336	0.348402	0.248426	0.196672
chr2L	1990341	1990933	0.321958	0.135766	0.125799
chr2L	1990936	1991982	0.197105	0.311582	0.112862
chr2L	1992003	1992787	0.534501	0.522486	0.365259
chr2L	1992980	1993423	0.048270	0.033749	0.028801
chr2L	1993435	1994778	0.215425	0.225630	0.152766
chr2L	1994867	1995740	0.199885	0.240471	0.131352
chr2L	1995815	1996820	0.074595	0.087904	0.076813
chr2L	1996841	1997264	0.179869	0.279597	0.205858
chr2L	1997271	1998197	-0.287622	-0.353194	-0.160099
chr2L	1998296	1999134	-0.011934	-0.015229	-0.011196
chr2L	1999159	1999569	0.292249	0.274381	0.178955
chr2L	1999691	2000953	-0.067930	-0.092076	-0.054955
chr2L	2001110	2001891	-0.112202	-0.188304	-0.100745
chr2L	2001893	2003057	0.107152	0.166643	0.125081
chr2L	2003090	2004072	0.270521	0.301743	0.165597
chr2L	2004113	2004925	0.047858	0.088577	0.060932
chr2L	2004997	2006450	-0.130242	-0.176384	-0.084246
chr2L	2006464	2007064	0.180672	0.133126	0.114792
chr2L	2007065	2007751	0.170768	0.143482	0.132010
chr2L	2007779	2008417	-0.030025	-0.051290	-0.022115
chr2L	2008448	2009141	0.437645	0.463967	0.356589
chr2L	2009231	2010090	0.435773	0.570531	0.258763
chr2L	2010159	2011700	-0.094635	-0.149529	-0.035343
chr2L	2011722	2012569	0.280177	0.267242	0.151189
chr2L	2012572	2013413	0.341041	0.217932	0.188013
chr2L	2013515	2014561	0.568453	0.429764	0.387969
chr2L	2014713	2015237	0.069945	0.082543	0.049101
chr2L	2015247	2016399	0.358350	0.350500	0.301005
chr2L	2016417	2016813	0.040790	0.057326	0.033703
chr2L	2016858	2017450	-0.275955	-0.423207	-0.163141
chr2L	2017453	2018268	0.403034	0.286431	0.285814
chr2L	2018372	2018884	0.218870	0.065070	0.055124
chr2L	2018885	2019891	-0.046494	-0.087569	-0.047923
chr2L	2019932	2020599	-0.148416	-0.135822	-0.107872
chr2L	2020640	2021510	0.004198	0.008509	0.003836
chr2L	2021655	2022314	0.234051	0.148064	0.136964
chr2L	2022358	2023040	0.015274	0.021160	0.009985
chr2L	2023088	2023797	0.222437	0.348988	0.135241
chr2L	2023799	2024574	0.157021	0.273390	0.144821
chr2L	2024650	2025480	-0.192357	-0.205985	-0.095194
chr2L	2025506	2025891	0.228837	0.336607	0.265777
chr2L	2025894	2026154	0.004732	0.004843	0.002453
chr2L	2026211	2026901	0.307345	0.250414	0.141056
chr2L	2026913	2028290	0.097396	0.151607	0.085524
chr2L	2028578	2029379	-0.333806	-1.205258	-0.351572
chr2L	2029382	2030348	0.195081	0.245069	0.133937
chr2L	2030410	2031295	0.229131	0.311950	0.185821
chr2L	2031325	2031769	0.211282	0.256748	0.187950
chr2L	2031784	2033891	0.038167	0.064392	0.036460
chr2L	2033907	2035448	-0.185647	-0.443411	-0.225715
chr2L	2035607	2037279	-0.452356	-1.245225	-0.385780
chr2L	2037298	2038555	0.352621	0.489288	0.272347
chr2L	2038568	2039161	-0.019780	-0.044313	-0.021333
chr2L	2039204	2039657	0.061245	0.094540	0.055197
chr2L	2039664	2041210	-0.063562	-0.296721	-0.067873
chr2L	2041231	2042513	-0.232289	-0.515099	-0.304232
chr2L	2042552	2044235	-0.097281	-0.248409	-0.112376
chr2L	2044337	2045303	-0.468146	-3.850242	-0.406772
chr2L	2045314	2045733	0.106949	0.241416	0.083366
chr2L	2045747	2046143	-0.121451	-1.259728	-0.111151
chr2L	2046177	2046754	0.012592	0.033798	0.011089
chr2L	2046795	2047965	0.066630	0.082414	0.047976
chr2L	2048033	2049166	0.157120	0.170825	0.096553
chr2L	2049172	2049843	-0.236157	-0.267108	-0.162640
chr2L	2049870	2050324	0.067547	0.147395	0.075876
chr2L	2050338	2052130	0.438293	0.491708	0.256908
chr2L	2052146	2053103	-0.569504	-1.471639	-0.382908
chr2L	2053144	2054270	0.449874	0.429945	0.412276
chr2L	2054318	2055378	-0.266533	-2.743952	-0.218722
chr2L	2055706	2056605	-0.043693	-0.045707	-0.033245
chr2L	2056622	2057667	0.078763	0.065845	0.052229
chr2L	2057870	2058400	-0.066290	-0.062475	-0.040059
chr2L	2058433	2059782	0.143534	0.156258	0.099531
chr2L	2059872	2060482	-0.146088	-0.392815	-0.121053
chr2L	2060521	2061132	0.044678	0.073135	0.036601
chr2L	2061137	2061710	-0.315462	-0.982950	-0.323354
chr2L	2061784	2062893	0.341912	0.668588	0.224820
chr2L	2062917	2063634	-0.212915	-0.516216	-0.207974
chr2L	2063658	2064484	0.077677	0.135256	0.093406
chr2L	2064634	2065215	-0.002576	-0.009151	-0.003453
chr2L	2065305	2066008	0.029848	0.069785	0.021871
chr2L	2066074	2066729	-0.070992	-0.133916	-0.058664
chr2L	2066796	2067705	-0.140142	-0.270461	-0.130718
chr2L	2067824	2068486	0.014225	0.016317	0.009233
chr2L	2068494	2069357	-0.203380	-0.219022	-0.138190
chr2L	2069373	2070066	0.327171	0.245918	0.192213
chr2L	2070296	2071097	0.318542	0.288629	0.227882
chr2L	2071111	2071990	0.118340	0.151488	0.101483
chr2L	2072012	2072680	-0.034645	-0.048745	-0.033125
chr2L	2072686	2073727	0.045142	0.116233	0.033241
chr2L	2073857	2074650	-0.075942	-0.237892	-0.066833
chr2L	2074680	2075450	0.190669	0.191887	0.145763
chr2L	2075477	2076185	-0.204107	-0.425384	-0.192485
chr2L	2076187	2077275	0.046670	0.072217	0.051877
chr2L	2077283	2078329	-0.014093	-0.025399	-0.014429
chr2L	2078347	2079672	0.319085	0.345748	0.201625
chr2L	2079675	2080358	-0.199621	-1.158242	-0.228313
chr2L	2080380	2081039	0.220936	0.384960	0.195420
chr2L	2081043	2081978	-0.152507	-0.495326	-0.168056
chr2L	2081979	2083043	0.289187	0.254338	0.219946
chr2L	2083065	2084360	0.435331	0.336983	0.256325
chr2L	2084434	2085425	0.080489	0.102446	0.077241
chr2L	2085426	2085925	-0.186075	-0.276691	-0.083562
chr2L	2085953	2086824	0.106830	0.135894	0.066870
chr2L	2086857	2087424	0.054382	0.144800	0.047651
chr2L	2087437	2088395	-0.064795	-0.073802	-0.046976
chr2L	2088424	2090068	0.299985	0.165483	0.103252
chr2L	2090096	2091083	0.062263	0.120291	0.057724
chr2L	2091111	2092051	0.151231	0.109724	0.077636
chr2L	2092145	2093197	0.019712	0.039549	0.018274
chr2L	2093233	2093814	-0.294579	-0.955086	-0.331297
chr2L	2093974	2094741	0.068237	0.092744	0.055745
chr2L	2094888	2095647	0.203619	0.306717	0.157553
chr2L	2095695	2096191	0.370151	0.347392	0.315911
chr2L	2096192	2096883	0.088968	0.080366	0.056000
chr2L	2096948	2097540	-0.063218	-0.130895	-0.051994
chr2L	2097543	2098040	0.172779	0.175643	0.114616
chr2L	2098204	2099439	0.200114	0.412412	0.177519
chr2L	2099509	2100347	-0.191893	-0.800285	-0.198508
chr2L	2100355	2110372	0.278227	0.361423	0.182461
chr2L	2110391	2110820	-0.002954	-0.011721	-0.003346
chr2L	2110821	2111794	0.331252	0.522599	0.230747
chr2L	2111801	2120048	-0.216268	-1.012266	-0.280230
chr2L	2120054	2120904	0.201804	0.247831	0.184301
chr2L	2120913	2121424	-0.211543	-0.347216	-0.138568
chr2L	2121467	2122436	-0.087423	-0.150667	-0.068882
chr2L	2122460	2122929	-0.114995	-0.362669	-0.107409
chr2L	2122941	2123826	0.046452	0.034084	0.018333
chr2L	2123953	2124857	0.058291	0.092096	0.067704
chr2L	2124873	2125554	0.078362	0.113004	0.095427
chr2L	2125610	13255146	-0.008164	-0.007338	-0.004958
chr2L	13255148	13255632	0.216197	0.347269	0.241056
chr2L	13255912	13256370	-0.108883	-0.091355	-0.072948
chr2L	13256433	13256742	-0.010593	-0.015368	-0.010743
chr2L	13256753	13257020	-0.111018	-0.112578	-0.090179
chr2L	13257026	13257823	0.243538	0.300836	0.203746
chr2L	13257856	13258977	0.236939	0.290052	0.178053
chr2L	13259090	13260129	0.106180	0.201407	0.155581
chr2L	13260164	13261402	0.063697	0.084363	0.052687
chr2L	13261698	13262124	0.166407	0.177025	0.155523
chr2L	13262374	13263465	0.006975	0.010078	0.006151
chr2L	13263571	13264638	0.449994	0.567284	0.431770
chr2L	13264639	13265828	-0.123380	-0.240293	-0.125488
chr2L	13265909	13267642	-0.227275	-0.755301	-0.140390
chr2L	13267651	13268494	-0.078153	-0.254258	-0.125345
chr2L	13268523	13269544	-0.118061	-0.187861	-0.093532
chr2L	13269652	13270571	-0.138231	-0.148906	-0.059833
chr2L	13270572	13271563	0.123051	0.125302	0.101823
chr2L	13271575	13272250	0.249213	0.334771	0.206145
chr2L	13272264	13272760	0.075259	0.074372	0.054069
chr2L	13272802	13273218	0.221094	0.161361	0.126279
chr2L	13273229	13273762	-0.088688	-0.178212	-0.080471
chr2L	13273813	13274393	0.128024	0.223455	0.152789
chr2L	13274415	13275342	-0.105026	-0.214090	-0.146037
chr2L	13275366	13276560	-0.078513	-0.193763	-0.125698
chr2L	13276598	13277664	-0.049314	-0.116246	-0.058039
chr2L	13277732	13278746	0.271350	0.502607	0.421381
chr2L	13278758	13279371	-0.147413	-0.571199	-0.266016
chr2L	13279386	13279802	-0.376381	5.030931	-0.381033
chr2L	13279898	13280389	0.259778	0.420607	0.231581
chr2L	13280390	13280987	-0.155805	-0.474461	-0.143795
chr2L	13281044	13282049	0.222556	0.234263	0.133361
chr2L	13282135	13283796	0.479090	0.564858	0.352690
chr2L	13283915	13284700	-0.464820	-0.558036	-0.228478
chr2L	13284715	13286322	0.506827	0.464069	0.355276
chr2L	13286339	13287399	0.105692	0.077154	0.051902
chr2L	13287419	13288592	-0.215226	-0.361845	-0.174863
chr2L	13288637	13289897	-0.076069	-0.098705	-0.071918
chr2L	13290055	13291168	-0.246096	-0.576818	-0.202296
chr2L	13291187	13291690	-0.030712	-0.038355	-0.016627
chr2L	13291694	13292154	0.085122	0.088653	0.068607
chr2L	13292296	13293324	-0.366108	-1.018887	-0.351082
chr2L	13293432	13294335	-0.425361	-1.457257	-0.424001
chr2L	13294339	13294945	0.139808	0.159888	0.107817
chr2L	13294947	13295224	0.028455	0.019745	0.015702
chr2L	13295244	13295780	-0.231030	-2.715877	-0.234933
chr2L	13295781	13296427	0.370887	0.438259	0.308312
chr2L	13296618	13297718	0.112532	0.187344	0.075912
chr2L	13297757	13298888	0.157264	0.266606	0.080234
chr2L	13298990	13299891	0.102384	0.173869	0.083843
chr2L	13300203	13300924	0.603135	0.560839	0.416325
chr2L	13300926	13302753	0.414578	0.542891	0.324866
chr2L	13302798	13304221	0.579774	0.253726	0.187701
chr2L	13304232	13305321	-0.156971	-0.469995	-0.126392
chr2L	13305351	13306300	0.120212	0.255268	0.139768
chr2L	13306339	13307584	-0.017138	-0.074459	-0.013668
chr2L	13307653	13308323	0.351712	0.543856	0.296947
chr2L	13308393	13309181	-0.166646	-58.533946	-0.120129
chr2L	13309188	13310381	0.346243	0.347857	0.194906
chr2L	13310389	13310810	0.076922	0.131407	0.069761
chr2L	13310812	13311684	-0.371852	-0.916838	-0.344157
chr2L	13311708	13312113	0.191970	0.104763	0.069735
chr2L	13312155	13313047	0.157432	0.142513	0.076841
chr2L	13313050	13313639	-0.272534	-0.454366	-0.256099
chr2L	13313643	13314322	-0.193690	-0.120936	-0.089338
chr2L	13314325	13315393	0.290382	0.286906	0.212045
chr2L	13315425	13316483	-0.144232	-0.147653	-0.093903
chr2L	13316614	13317452	0.292663	0.517865	0.391113
chr2L	13317475	13318711	0.302452	0.383101	0.278263
chr2L	13318788	13319831	0.128261	0.108147	0.097827
chr2L	13319839	13321435	0.231018	0.240165	0.203580
chr2L	13321440	13322290	-0.081197	-0.118671	-0.087005
chr2L	13322349	13324073	0.057873	0.071698	0.042271
chr2L	13324104	13324632	0.239859	0.160373	0.146688
chr2L	13324697	13325668	0.113671	0.230605	0.049339
chr2L	13325701	13326016	-0.104455	-0.168437	-0.104598
chr2L	13326029	13326443	-0.032702	-0.050946	-0.033644
chr2L	13326445	13327357	0.385430	0.587183	0.424701
chr2L	13327363	13328373	0.188144	0.599439	0.161810
chr2L	13328405	13329105	0.319410	0.380284	0.170511
chr2L	13329166	13329663	0.007116	0.009532	0.006920
chr2L	13329724	13330500	0.243214	0.397600	0.244710
chr2L	13330607	13331791	-0.019784	-0.021223	-0.010313
chr2L	13331813	13332835	-0.534525	-1.822730	-0.371452
chr2L	13332850	13333108	0.074496	0.369774	0.221858
chr2L	13333215	13334511	0.355901	0.527804	0.402206
chr2L	13334638	13335886	0.009245	0.016722	0.009399
chr2L	13335903	13336430	-0.040801	-0.110243	-0.045833
chr2L	13336536	13337979	0.176707	0.205879	0.156062
chr2L	13338066	13338822	0.418257	0.554025	0.385637
chr2L	13338830	13339539	0.114788	0.136758	0.074524
chr2L	13339724	13340339	-0.177910	-0.508708	-0.149571
chr2L	13340344	13341149	0.086235	0.202923	0.096274
chr2L	13341153	13342124	0.118417	0.149028	0.112551
chr2L	13342141	13342514	-0.116806	-0.205327	-0.148226
chr2L	13342520	13343498	-0.235172	-0.918806	-0.252610
chr2L	13343590	13344379	-0.212843	-0.462909	-0.259432
chr2L	13344406	13345580	-0.062187	-0.042957	-0.031855
chr2L	13345686	13346546	-0.090147	-0.279249	-0.077813
chr2L	13346604	13348117	0.114084	0.300481	0.127418
chr2L	13348201	13349263	0.261004	0.393072	0.212724
chr2L	13349289	13349784	-0.560856	-1.186868	-0.536812
chr2L	13350029	13351125	-0.236109	-0.409039	-0.176472
chr2L	13351128	13351527	-0.107220	-0.215252	-0.092512
chr2L	13351533	13352209	-0.272586	-2.219969	-0.350394
chr2L	13352301	13352954	0.424686	0.496433	0.469263
chr2L	13353068	13353896	0.217574	0.392712	0.240062
chr2L	13353979	13354596	0.829970	0.701765	0.574749
chr2L	13354627	13356453	0.187120	0.110136	0.093197
chr2L	13356547	13357295	-0.133511	-0.254038	-0.123128
chr2L	13357371	13358313	0.200483	0.250889	0.193041
chr2L	13358323	13359369	0.390144	0.515419	0.257746
chr2L	13359416	13359849	-0.146629	-0.114071	-0.087480
chr2L	13359932	13360568	0.261484	0.199402	0.141398
chr2L	13360569	13362229	-0.071375	-0.078667	-0.043419
chr2L	13362238	13364529	0.532493	0.488092	0.275336
chr2L	13364532	13367317	-0.321441	-1.869047	-0.143998
chr2L	13367405	13369876	0.126860	0.530752	0.041691
chr2L	13369956	13372644	-0.108597	-3.453116	-0.052227
chr2L	13372647	13376013	0.273961	0.181208	0.148082
chr2L	13376064	13377812	0.008827	0.006249	0.004019
chr2L	13378073	13381968	-0.356912	1.180958	-0.098764
chr2L	13382088	13387264	-0.444733	-0.347068	-0.168605
chr2L	13387313	13389537	0.152645	0.206352	0.075765
chr2L	13389586	13390919	-0.535546	3.299811	-0.554083
chr2L	13391060	13391815	-0.057042	-0.089527	-0.047122
chr2L	13391902	13393165	-0.304702	-0.190779	-0.140526
chr2L	13393245	13394488	0.329684	0.189021	0.114029
chr2L	13394539	13396169	0.292909	0.260641	0.168571
chr2L	13396182	13397510	-0.262569	-0.633437	-0.250089
chr2L	13397519	13398832	0.855964	0.886532	0.886204
chr2L	13398849	13399812	0.562827	0.489786	0.400076
chr2L	13399814	13400689	0.677288	0.658613	0.592069
chr2L	13400930	13401935	0.887501	0.844281	0.721854
chr2L	13401954	13403841	0.380292	0.403828	0.357438
chr2L	13403907	13404749	0.300984	0.537701	0.405977
chr2L	13404797	13411499	0.119946	0.184029	0.100966
chr2L	13411586	13412385	0.465554	0.729882	0.489325
chr2L	13412393	13413672	0.083512	0.163408	0.079712
chr2L	13413679	13414341	0.458675	0.712147	0.556182
chr2L	13414381	13414839	-0.151603	-0.173387	-0.094577
chr2L	13414841	13415883	-0.009968	-0.009944	-0.007355
[truncated: 44,321 more rows]
