# Supplementary material for: The fitness of an introgressing haplotype changes over the course of divergence and depends on its size and genomic location
Source: PLoS Biol. 2023 Jul 17;21(7):e3002185. doi: 10.1371/journal.pbio.3002185 (PMC10374083; doi:10.1371/journal.pbio.3002185)
Supplement: S1 File — Files include a Mathematica notebook to generate Figs 2 and 3, S1, S2, S3, and S5 Figs. The archive also includes data files and R code to generate Fig 4 and S6 Fig. (ZIP) [file pbio.3002185.s007.zip › genetic_map_comeron2012_dm6_chrX.txt]

Chromosome	Position(bp)	Rate(cM/Mb)
chrX	153613	0.000000
chrX	255967	0.000000
chrX	355967	0.000000
chrX	455967	0.000000
chrX	555967	0.000000
chrX	655967	0.000000
chrX	755967	0.000000
chrX	855967	0.000000
chrX	955967	0.000000
chrX	1055967	0.000000
chrX	1155967	0.361600
chrX	1255967	0.361600
chrX	1355967	0.361600
chrX	1455967	0.000000
chrX	1555967	0.361600
chrX	1655967	0.090400
chrX	1755967	0.000000
chrX	1855967	0.180800
chrX	1955967	0.000000
chrX	2055967	0.180800
chrX	2155967	0.000000
chrX	2255967	0.271200
chrX	2355967	0.904100
chrX	2455967	2.622100
chrX	2555967	3.978300
chrX	2655967	2.079600
chrX	2755967	2.622100
chrX	2855967	2.170000
chrX	2955967	1.898700
chrX	3055967	3.164600
chrX	3155967	3.435800
chrX	3255967	2.350800
chrX	3355967	3.435800
chrX	3455967	7.504600
chrX	3555967	1.085000
chrX	3655967	3.164600
chrX	3755967	2.712500
chrX	3855967	0.994500
chrX	3955967	6.329200
chrX	4055967	5.605800
chrX	4155967	1.537000
chrX	4255967	4.972900
chrX	4355967	1.265800
chrX	4455967	2.983700
chrX	4555967	3.255000
chrX	4655967	3.797500
chrX	4755967	9.403400
chrX	4855967	6.057900
chrX	4955967	5.244200
chrX	5055967	6.600400
chrX	5155967	14.466800
chrX	5255967	6.329200
chrX	5355967	9.855500
chrX	5455967	4.792100
chrX	5555967	1.989100
chrX	5655967	3.255000
chrX	5755967	5.425000
chrX	5855967	4.701700
chrX	5955967	2.260400
chrX	6055967	1.356200
chrX	6155967	1.989100
chrX	6255967	3.616700
chrX	6355967	2.170000
chrX	6455967	12.748800
chrX	6555967	4.159200
chrX	6655967	3.526200
chrX	6755967	3.164600
chrX	6855967	7.414200
chrX	6955967	4.701700
chrX	7055967	2.893300
chrX	7155967	2.260400
chrX	7255967	1.175400
chrX	7355967	2.079600
chrX	7455967	1.085000
chrX	7555967	0.994500
chrX	7655967	1.085000
chrX	7755967	3.255000
chrX	7855967	1.808300
chrX	7955967	1.989100
chrX	8055967	2.350800
chrX	8155967	0.813700
chrX	8255967	3.435800
chrX	8355967	4.611200
chrX	8455967	3.255000
chrX	8555967	2.893300
chrX	8655967	6.419600
chrX	8755967	9.041700
chrX	8855967	8.137500
chrX	8955967	8.770500
chrX	9055967	6.962100
chrX	9155967	4.068700
chrX	9255967	2.983700
chrX	9355967	2.802900
chrX	9455967	8.951300
chrX	9555967	7.323800
chrX	9655967	3.164600
chrX	9755967	4.249600
chrX	9855967	3.797500
chrX	9955967	2.441200
chrX	10055967	4.159200
chrX	10155967	1.537000
chrX	10255967	2.802900
chrX	10355967	5.696300
chrX	10455967	2.079600
chrX	10555967	2.260400
chrX	10655967	0.994500
chrX	10755967	1.085000
chrX	10855967	0.813700
chrX	10955967	3.978300
chrX	11055967	3.707100
chrX	11155967	2.802900
chrX	11255967	7.504600
chrX	11355967	5.425000
chrX	11455967	1.898700
chrX	11555967	2.350800
chrX	11655967	1.717900
chrX	11755967	0.452000
chrX	11855967	0.723300
chrX	11955967	2.983700
chrX	12055967	5.605800
chrX	12155967	5.153800
chrX	12255967	2.079600
chrX	12355967	2.622100
chrX	12455967	1.808300
chrX	12555967	1.898700
chrX	12655967	5.515400
chrX	12755967	7.323800
chrX	12855967	3.887900
chrX	12955967	3.978300
chrX	13055967	2.893300
chrX	13155967	2.531600
chrX	13255967	3.164600
chrX	13355967	3.887900
chrX	13455967	7.323800
chrX	13555967	2.983700
chrX	13655967	1.627500
chrX	13755967	2.712500
chrX	13855967	3.345400
chrX	13955967	5.063300
chrX	14055967	2.802900
chrX	14155967	4.430400
chrX	14255967	5.153800
chrX	14355967	2.170000
chrX	14455967	4.249600
chrX	14555967	1.898700
chrX	14655967	6.148300
chrX	14755967	12.206300
chrX	14855967	7.595000
chrX	14955967	2.079600
chrX	15055967	1.717900
chrX	15155967	3.345400
chrX	15255967	3.255000
chrX	15355967	2.170000
chrX	15455967	2.350800
chrX	15555967	0.723300
chrX	15655967	5.153800
chrX	15755967	5.063300
chrX	15855967	2.893300
chrX	15955967	1.989100
chrX	16055967	0.904100
chrX	16155967	13.653000
chrX	16255967	4.068700
chrX	16355967	2.712500
chrX	16455967	1.175400
chrX	16555967	8.137500
chrX	16655967	2.531600
chrX	16755967	5.063300
chrX	16855967	5.153800
chrX	16955967	3.435800
chrX	17055967	1.898700
chrX	17155967	0.994500
chrX	17255967	0.723300
chrX	17355967	2.622100
chrX	17455967	1.356200
chrX	17555967	0.723300
chrX	17655967	1.446600
chrX	17755967	2.893300
chrX	17855967	2.350800
chrX	17955967	2.712500
chrX	18055967	0.542500
chrX	18155967	1.265800
chrX	18255967	0.361600
chrX	18355967	1.446600
chrX	18455967	1.627500
chrX	18555967	1.175400
chrX	18655967	1.085000
chrX	18755967	2.531600
chrX	18855967	1.898700
chrX	18955967	1.446600
chrX	19055967	1.356200
chrX	19155967	0.994500
chrX	19255967	3.255000
chrX	19355967	6.510000
chrX	19455967	2.079600
chrX	19555967	4.972900
chrX	19655967	2.350800
chrX	19755967	3.616700
chrX	19855967	4.249600
chrX	19955967	2.712500
chrX	20055967	1.446600
chrX	20155967	2.712500
chrX	20278974	2.079600
chrX	20378973	2.712500
chrX	20478973	2.802900
chrX	20578973	3.435800
chrX	20678973	1.265800
chrX	20778973	0.271200
chrX	20878973	1.085000
chrX	20978973	5.063300
chrX	21078973	0.361600
chrX	21178973	0.904100
chrX	21278973	0.723300
chrX	21378973	1.085000
chrX	21478973	1.717900
chrX	21578973	0.180800
chrX	21678973	0.000000
chrX	21778973	0.994500
chrX	22448164	0.542500
chrX	22548164	0.180800
chrX	22648164	0.271200
chrX	22748164	0.361600
chrX	22848164	0.090400
chrX	22948164	0.000000
chrX	23009578	0.000000
